# Supplementary material for: Development of a SNP array and its application to genetic mapping and diversity assessment in pepper (Capsicum spp.)
Source: Sci Rep. 2016 Sep 13;6:33293. doi: 10.1038/srep33293 (PMC5020730; doi:10.1038/srep33293)
Supplement: Supplementary Table S1 [file srep33293-s2.xls]

## Sheet: ST1
Supplementary Table S1. The information of 8,199 scorable SNP loci on the CapSNP15K array of pepper.
SNP name	Chromosome	Coordinate	Variation	Genomic location	Flanking sequence	Genetic diversity analysis	Population structure estimation
scaffold11562.23628	Chr00	346345291	A/C	intergenic	ATATCTGTACCTGTATACTACATAATATATTGTATAAATGCAAAAACATAAACTGGAAGG[A/C]CATAAGGTTCAAAGATGTGACATAATATTTGATAAAATATAACATCTGGGTGGGGTATAA	YES	NO
scaffold39384.65	Chr00	347385699	T/G	intergenic	TATTGCACTTTCCAAGTACAACTCCCAATAAATACTACTTTCGTCATCTTAATTTATTTG[T/G]TGGATTTTGATGTGACAAAGAGTTTATAAGAAAATAAAACATACTTTCCATCTCATGTTA	NO	NO
scaffold20341.19985	Chr00	348334354	A/G	intergenic	CTTACTAAAATGGCTATAACTTTTTGCTCGGGTATCGATTTAAGGTGAATTTGTATTGTT[A/G]GAAAGATGAATCAATTATCTACAACATTGTTGGTCTTGAGATGAAAATTTTTACTTTTAT	NO	NO
scaffold18075.23014	Chr00	350022104	A/G	intergenic	AAATGAGTCACAAGTTGATCGAGTTGTGGAAAATAGGATTGTAACCTCTTAACCATAAAC[A/G]TGGAGTTCTTCACATCCATAGCTAAGAATTTACCTAGACATAATTTTCAAAACTCTAGGT	YES	NO
scaffold14193.9709	Chr00	351321685	T/C	intergenic	CTTTAGACCCCCAACCAACATCAATTAATTATTGTGAGCACCCTTCCTTGTTTAGGACGT[T/C]GCATACTTAAAGAAGATATAAGTTGGGGAGACACTATGGAGATAACTGGTGAATATCATC	NO	NO
scaffold12675.3764	Chr00	351929667	T/C	intergenic	ATCCACAATTTCATGTGCTCCCTTGGTATTCGACCCCAACTTTTGGGTTACTATATTTGA[T/C]AGTGACCACATAATCTTCAAAGTGAAAGTTTAGTATGGGAGTTCTCATGATGTCAAATCA	NO	NO
scaffold19643.24203	Chr00	352646869	A/G	intergenic	GATGGGAACTTGAGATAGTTGTAAATTCTGACCTGGTTAAGGAATTTGGACAAATCATAT[A/G]CCAATAGCAAGGTTAGCAAATTTCCCACATTAAAAAAAATAAAAATCTTAAAATTTCCTC	YES	NO
scaffold4124.25811	Chr00	354783462	T/C	intergenic	TTGAGTCATGTATGAATAGTGTTGGATCTATTTCATTCATAGGGCTCAAGAACCATGTTT[T/C]AAATATTATTTTATGATTGTCTTGATGTGATATGAGAATGTACATGTTGATGATTGTTGT	YES	NO
scaffold14271.6888	Chr00	355300809	A/G	intergenic	TGGGTTGTTGAATTACGTCAGTAGATGATCATAATGGTGGAAATAATGATTTTCTTGGTT[A/G]GTAGTGCTAGTTGTATGGAAGTAATCTAGTAGGCTTGAATAGTGTATGCAAGAATTTGAG	NO	NO
scaffold13688.27376	Chr00	356572898	A/G	intergenic	CATATCCATACACTCCACTAGAGATCAAGGTGGATAAGAAGAGAAGGAAAGTTATTTCCA[A/G]GGAATCATCAAGCATCGAAAAAAGAAAAATTGCAACTTCTCTGTCTTTGTCTTGTATTGT	NO	NO
scaffold11228.820	Chr00	360434400	T/G	intergenic	AGATTTTCCATTTTTGAATAAGATGGAGAACTTTATGGAATTATTTGAGTCTCATAAATC[T/G]GCTGAATCTGTTGTGATAGTTCAAAATAAAGAAATTTATATGATCTTGTAAAATACTTAT	YES	NO
scaffold23185.3962	Chr00	360581766	T/C	intergenic	CAAATGATCTTTATGGCAATGAGGCATATACTTCTCCTAGAAAACCTAAAAAAATTGAGT[T/C]CATGTCAATAGGGGAGACCCAGCTGGCTTAGAATCAAATTAACCTCTCATCCAATGTTAA	NO	NO
scaffold28431.23224	Chr00	362955111	A/G	intergenic	TAGGCACACAGCTAAATTATAGGGTATTAAATACCCCCAAGACTCGATAGCATAAAAATA[A/G]ATAGGACACGATACTTCTTGAACACATGACCATAGTCCATAATTCATAATACAATCATTG	YES	NO
scaffold14059.28362	Chr00	365209792	T/C	intergenic	CATTACATCATCCTCTATTAAAAATCTAGTTCATCCTTAAACTATAGGAAATGGAAATAC[T/C]TGAATCAATGAAAAGTTGGGGATAACTACCACACATATTAGAATCGACCTCCTAAGCCTC	NO	NO
scaffold3348.2454	Chr00	365586872	A/C	CDS	GTTCTCTCTTTGGCAGCATAAAGAACCATCATTAGCATATCCATATTATGTTGTGCTCGA[A/C]CAAATTCATTGCTCTTCTTTGGGTCATCCAGAACAGTGTCTATGATTATTACTTTCCCTC	NO	NO
scaffold23776.15402	Chr00	366760341	T/C	intergenic	TAGTCTGATTTTGGGCACCTTATGCCCTATAATTATTGCCTTCTTGTAAATTTTTATCAC[T/C]CGATGACTTTGGGTATTAAGTGCTAGCCATTGAGTGAGACCCATAATTTCCCCACTTCTT	YES	NO
scaffold9173.30035	Chr00	367570449	T/C	intergenic	CATCGATAGATGGAGCACCACGATAGTCACCCCCAGTTACCAGCGCCACCATCATTGCAC[T/C]GCCTTCCACTCGAGAAACTAGCTAGCACGCCATCCCCCTCTGCTTTAGCTTCTTCTATCA	NO	NO
scaffold29922.31669	Chr00	367989168	A/G	intergenic	AGCTTATGGTCACTTGTGACCGTAAGCACTATTGTCGTGACTACGGGGTAGCCTCGGGTC[A/G]TGAAAAACTTGGTATTAGAGCTTATGGTTTTAAAGTATCCTAGGGAGTTTGAAAGCCGCG	YES	NO
scaffold19630.26451	Chr00	369027939	A/G	intergenic	AAAAGGAAATGAGATCGCGAGAGCAGGAAAGAAAGAAAGAGAAATAAGAAAAGAAAAGAG[A/G]AAGAGAAGAGATTGATGCAAAAGAAGAGAGAAGTGAAGTTGAAAAGCAAAAAGAACGAGG	YES	NO
scaffold10069.22164	Chr00	370901775	A/G	intergenic	AGTAGTCCTCATTGTCGTTTTGATCCGCCTTACCTCAAAAGATGTCTGTTGATGCCCACT[A/G]TTTTGATCTTCCAAATCAAAAAAACAAACTGAAAAAGATCGAACCGAATTTGCAAAAATT	YES	NO
scaffold6633.30986	Chr00	370944628	A/G	intergenic	CGATGGGTTCCCCAGTTCTCTTTGTGTGCTAGAAAGATGGTTCTCTCAAAATATGCATCA[A/G]AAATCGTTAATTGAACAAAGTCACAATCAAGAATAAATATCCTCTCCCAAAGATTGATAA	YES	NO
scaffold5432.31021	Chr00	370978722	A/G	intergenic	GCAGTTGGGATGTGTTAGTTGGGATGATCACTTGCCTCTTATTCAGTTTATTTACAATAA[A/G]AACTTTCACCGTACAATTCAGATAGCTCTATTTGAGGTGCTTTATCGTAGGAGGTTTAGA	YES	NO
scaffold4531.9068	Chr00	374823575	T/C	intergenic	GTAACACACAAAAGAACACACAATCACCAACTCTAAATCTCAAGGCACAGAGACTATGGT[T/C]TGCATAAGCTTTCTTCCTACTCTTGACTGCTCTCAGCCTATCCTGAATCACCCTGACTCG	NO	NO
scaffold16664.34286	Chr00	376134679	A/C	intergenic	TGCTTAAAAGCATAATCTTCTTGAAATATCAACATTTAAACTAGAGCTAAATAACCCATG[A/C]TTCTAATTCATGTCAATCATCATAAAGTTTAAGCTAAATAATGAAAATCTTGGAAATTCA	NO	NO
scaffold6904.27242	Chr00	377822447	A/G	intergenic	AAAATCTACATTTGGATATTTGTTTCTATTAGCTGGAGGAGCAATATCATGAGCGAGTGC[A/G]AAGTAGTATGTTATAGATGCATCCACTACGGAAGCTGAGTTTGTGGCATGCTTTGAGGCC	NO	NO
scaffold1082.38318	Chr00	378255134	A/G	intergenic	TGAAAATTTGACTTTTCGATATTTTTTGGGCATCAAACATATTAGTTGACTGACTTTAGT[A/G]TTACAAATAGTTGGTGTAGTGAATTTTGAATTCGTCTCAAACTGCAGGTCAATAATAAAG	NO	NO
scaffold5464.6547	Chr00	379746111	T/C	UTR	AAAGTTGAAACATAAATTGGATAAATAAATATTCAAGTTGAAACGTGCATATCTCGTTTT[T/C]TTTAAGGACATTCAAGTCCACTTTGGTATAGTATTCGTCGATCCAACTGCATAACTCTTG	YES	NO
scaffold20958.40889	Chr00	383656640	T/G	UTR	ATTGAGATAAGGCCAAGTTGTATGTAATTGTTAGGTTTATACCAAGAACAATCCATTGCA[T/G]TTTTCAACTAAGCTCTTTGTTTAGAATGACAAAAGTTAGGTGAGATGGTGAGCTCATGCT	YES	NO
scaffold13116.609	Chr00	386398695	A/C	intergenic	AAACATGAACATTTCTAGCAAAATTCTTTGCAGATCGGAGCAACAAGCCTAAGACTAATG[A/C]GAACATTGTGCCACAGAAAGTATGATTATTCGGTCTATAATAGTCTTTATATACGAAGGT	YES	NO
scaffold795.9915	Chr00	387809582	T/C	intergenic	TCTAATGCATGGAATACACGACTGAAGCTACTCATAAGCTGAATTCTCATAATGAACATG[T/C]CTTTCTGATGCATGCGTATCTGACTGAACTGACGTATGAATGTATGATTGAATACTCAAT	YES	NO
scaffold7298.7602	Chr00	390338002	T/C	intergenic	GAAGTGCTCTAATCAAAAGAAAAATGGCTAGGCAAAATATAAATAGCCAGAGAGCTGAAT[T/C]CCTTAGACAATGTTTTAACCTCTGTAATATGGTGGACTTAGGCTACAAGGGCAATAGATG	NO	NO
scaffold10117.26330	Chr00	390632951	T/G	intergenic	ATGCTACTGAATCAATACTCATTTCTGAGTCATCGTCTTTGTTCGAATCCTGGGAAAATT[T/G]CTCTATTGTCTGATCACATTCTTTAATTTTTGAAGATTCTGGTGTCTTTTGTGCTTTCTC	YES	NO
scaffold10568.5096	Chr00	391400081	T/G	intergenic	GCCGAAACAAGTTGGCTTGTCGTTCACACCAAACCAAAGTTCATGCAATTTTCTATTTTT[T/G]TGACACTCACAGCAACATATAATGGACCATCTTTTCATTGAATTTTAAATATTCCGAAAA	NO	NO
scaffold12426.42778	Chr00	392094391	A/G	intergenic	GAATGGAGAGAATGACGAGGATATCTCTCACCGTATTGAGGTGAGTTGGTTGAAATGGTG[A/G]CTCGCCTAAGGAATTCTTTGCGATAAGAAGGTGTCTCCCAAGCTTAAAGGCAAATTCTAC	NO	NO
scaffold5291.8790	Chr00	392345207	A/G	intergenic	ACTGTTACCTTGAGCTTGATCTGAGTTGGCGGAGAAGAGGTGAGGATACTTGGTACGCAT[A/G]TGTACTTCTACTTCCTAAGTAGCTCCCTCGATGGACTGATTTTACCAAAGAACTTTAACT	NO	NO
scaffold11163.48195	Chr00	393732933	T/C	intergenic	ATGATGTGACCCAATATTTTGGGATGAGCCCTACCTTTTTCAGCGAAGTGCAGATGGTAT[T/C]ATTAGGCGCTCTATCCCAAAAGTAGAAATGCTGAGTATTCTAGAAGCATGCCATGCTTCA	YES	NO
scaffold10099.19832	Chr00	394941330	T/C	UTR	CCATTATGTGTCACTTAATTGCTTCAACTTTTCTGTTTAAACCAATGTTTTGTTATGCAT[T/C]AATAGAGAGAAAATGGTATGAGATGCCTTCTTGTAGCTATAAATACGATGTAATTGTTTG	YES	NO
scaffold12699.50211	Chr00	395324683	A/C	intergenic	AGACATAGACTTAACCTTAACATTCTATTAAATACTACACTTAGTTAGAAAGGATCAGTA[A/C]AGGACTTACTTAGGCTTGTAATGAGGGCTTGGGTGCAGGTAAGGTGTCTTTTCTAAATAG	NO	NO
scaffold8380.27069	Chr00	396120588	A/C	intergenic	CTTATAATAATTATCTTAGCTCTCTGAACCCTTAACCAACTTTGCAAGCAATGCTTCTAT[A/C]CTCAAATCAATATCACAATTCCCTGATGGAACATACACACCTCTATTCTCCTTATAATAA	NO	NO
scaffold20198.8409	Chr00	397143212	A/G	intergenic	TTGGTCATTGGGGGGTTTACTTTGAACATGTGTAGTGTTTATGCGCCGCAGGTGGGCTTG[A/G]ACGAGGAGAAGAAGAAGCAATTTTGGGAGGCTTTAGAGGAGGTGGTGAGAGGCATGCCTA	NO	NO
scaffold16157.1129	Chr00	397452101	A/C	intergenic	ACATTGGGACTCTAACCCTTTTTTCATACATGTACATTTATTTAATTTTAAACTTAGGGA[A/C]TCTATCCCATTTGATCAGTTCAACACCTTAACCAATTAAACACCATATATGACCACAAGG	NO	NO
scaffold16157.41621	Chr00	397492593	A/C	intergenic	TCTTTGGCAGATCATGGTAGTAGAGGTTTTGCCATTTCACAGCAATAAACCTGGTGTTGT[A/C]AAAATATCCTATCCTTGCGGCTTAGTACCAGTAAAAATTACAATACAGATCATTATCACG	NO	NO
scaffold21427.30002	Chr00	398547485	T/C	intergenic	AACTCAATTAGATTTTAACTAAAGCGCATAAAAGCTTTGGATCAAATTAAGGTCAAACAA[T/C]GAAGGAGATACATGCTACATATGAGGCTGCCACAGAAAATAAGCTAAAGGCTCAATGGGG	NO	NO
scaffold15903.1606	Chr00	400432515	T/C	intron	CAGATGCCAATCAGCACAATCACAAAAGTTATTTTCAAGTGCAAACACTCGGTAAAATAG[T/C]GCATACCTGGAACTGAAGGTTCTCGGATTTATCCACTAGCAGTTCAATCTTCTCACCCCG	NO	NO
scaffold8987.16552	Chr00	400669662	T/C	intergenic	ATTCATAAGGGCATATAGTTGATTCTGACATTGCCCACTAGTGGAACTGAAGGTGGCACC[T/C]TGCTGAGTCAGGCGGCCTACTGAAGCCGATGAGAAGTTAGACTAACTCGGTTGATTAAAA	YES	NO
scaffold9928.23086	Chr00	404897498	T/G	intergenic	TAATTGTATCATGGAGTTGTTGAAGGGCATTATTGTAATTTGTAATGTAAGTCTGATGAT[T/G]TTTCTGGTGATGAAGCTGCATGATTTCACCACTAATAGCAGGTTCTAAGGCTCCATAATC	YES	NO
scaffold13303.49194	Chr00	405960979	T/C	CDS	ACATCATCAGATCAGAAAAAAAACTAAGATTGTACTGGACCTGGCGACACTGTAACTGGA[T/C]CCGGAGGACTCAATGTCGGTGGCGGAGCTAATGAGAGCACTGGCGGCGGTGGCGGTACCG	NO	NO
scaffold2873.14999	Chr00	406860093	T/C	intergenic	TCCAAAGCTTGTTTTCAAGTTGTTAAAGTATGACCATGTGTTTTTCACTTATCTTATGTT[T/C]ATTATTTTGAGAAACGCTCTCACCTATATTCTATAAAAAGCATATTTTTTGGATTGTTTC	YES	NO
scaffold8630.66432	Chr00	409501669	A/G	UTR	GACCTTTATACTATATTCGTTTTGTAATGTGAATATTTTTACTTATATAATTGTCATTTG[A/G]ATCCTTGAACCCGTTAAAAAACAACATTTTAAATCGTTTGACCGTTGACCGGACCCATAT	NO	NO
scaffold6735.64306	Chr00	411054097	A/G	intergenic	GTCAAGTGGGCTGGGCCGAACCGTCCCGATAAGCCCAAGGGCTTTAGAGTACCGTGTTTC[A/G]GGACGTTTTTTTTTAATTTGGGCCCGGCTAACCCCGCCCGAACCAAGCCCGGTTCAGGCT	YES	NO
scaffold12058.51874	Chr00	411315610	T/C	intergenic	GCATCCTTATAGTTGACCCTACGAGTTATACCATGTGACTCATACATGGACCTTATGACT[T/C]ATAGGCTCTTAGTTATAACCACGATAGTGACAGTGGACACCTACCTTGGTTTGGCTACAA	NO	NO
scaffold5099.3095	Chr00	412995523	T/G	intergenic	AACCATAGTAGTGATTTTTTCCTTTTATATGTTTTGACTATTTTGCCCTTTCTCGTAGTT[T/G]TTACATGTTATTTGTGAGTTGTGGAGATGGTTGACATGGTCCCCAATGCATTCAGGAGTG	YES	NO
scaffold7928.4643	Chr00	413136717	A/G	CDS	GGTGAAAGGGCTGAGTTTTTCCGAAGAAGAACTTGGGAGGCGGAACATTTTAATCACAGA[A/G]CAGGTGGTTTTTACCAGATTGTTCATGATAGGGAAGCAGAAATTGCCGAACTGAAACAGG	YES	NO
scaffold12944.17128	Chr00	413641140	T/G	intergenic	GTTATTGTTGACATCTATTCCTCTATTTACAAACCCAAGCATTCGAGTTCGGTTACTACT[T/G]ACTGTTGACTTCAAATTACCCCTATTTACTTTTTTCGCATTGCTCGTGAATTTGTCAAGT	NO	NO
scaffold5480.69966	Chr00	415651685	T/C	intergenic	GATTAATATTTTCAAAACTTTCTAATCTTTTCAAAAATACAACCAACCCACACCCCTCTC[T/C]TCCAAATCAACTGTCTCTCTTCTTTTTCTCTCTTGACAGTCTCTCAACTGTCTCCCAACC	YES	NO
scaffold4259.36189	Chr00	417524269	A/G	intergenic	ATACAGAGGATTTTTTTTGGAGTTTTCCGATTTGTTTGTACGTATGAAAGATGAAAATGA[A/G]ATTTTCGATGAAGAATCGTAGCGTGTATTTATTTGGGGTCGTTTCCTATTTTAACACCTT	NO	NO
scaffold10062.46798	Chr00	418791633	A/G	intergenic	CTCTGGGGGAAAAATCTGTCAAAGAATGCAGTAGCAAACTCCTCCCACTTAATAGTCCCT[A/G]CATCATCTGGCATTTCTGACTTCCACTTTTTAAACTAAGTGTGGGAAACATCCTGTAACT	NO	NO
scaffold3181.80956	Chr00	420516651	A/G	UTR	GCGGCCAAGATCCTTAATGTGTTGCATTTCTTACACACACCACCTCAGATGTCCCTCCTT[A/G]GGAAGTGTATCTGGGAAATATATGGGTATGGGTTCCTACTATGTATTTTGAGGCATTTGT	NO	NO
scaffold1051.82303	Chr00	422348217	A/G	intron	TCATAAAAGCTCTGCAGGATTACATTATTTAAAGTGTGCTACTTTGGGCCACTCATGCTC[A/G]TTACATAATCAGGAGGAGGATAATCTTCACTTATTTCCAAAGTTTTGTCAATAGGAAATG	YES	NO
scaffold1095.183	Chr00	424439470	A/G	intergenic	CCTTATATAGAATATCCTCGTTTTTAATTATATCCTTCCTCGTATATCCACACATCCACC[A/G]CAATATTCTAATCTCTACGCCACCTTCATCTTTTAAATGTGAGATTTGTTAACTATCCTA	YES	NO
scaffold2195.43923	Chr00	426189056	T/G	intergenic	ACCTTTTGGGGAGGTACCTTTTCCTCACGAGATATCTTAGTCAAAACCAAGGAGGGGGCT[T/G]CCCCTCAACCAAAACATTTCCTAAATGCTTAACATACTCTCACCAAGTAGTATCATACCC	NO	NO
scaffold4119.2413	Chr00	426882082	T/G	intergenic	TGGAAGATGATATCTGCAGTACTTCACTAGATGAAGGCCTTAAATTTTTATCAAATTTGT[T/G]TATTGCATGACTCTATGTCAAAAATGACTTTCCCTAAAGCCACACCCAATGTGCGAAAAT	YES	NO
scaffold8107.65658	Chr00	428463810	A/C	intergenic	TAGCAACAGATTACTCATCCGTTGCAACCGATTGTTCAATATGTTGCAACAGATTAGTCA[A/C]TATGTTGCAACAGATTACTCATCTGTGCAATAGATTAGTCGTATATGTTGCAACAGATTA	NO	NO
scaffold4195.1923	Chr00	430443863	A/C	intergenic	ATTATAATAAATAAAGTACTCGCGGTGAAATTTGTTGAATACTACATGAGAATCATATTT[A/C]AATAAAGTACTTGCGGCAAAATTTATGCGGCAAAAATTAATGGACTTACTTTTCTACATT	NO	NO
scaffold12151.59630	Chr00	430896842	A/G	intergenic	GTGTGACTGTTGCCTTTTGATTTCCCTAAGCATTAACATTCATAGCTTGTTCCAATGCTT[A/G]AAAGGCATCCCTAAATTTAGTATGAGATACATTCTCATTCATAGGGTCTGCGTGTAGGGG	NO	NO
scaffold13166.97963	Chr00	431835311	A/G	intergenic	TCCTAAGTGAGTTCTGTAATCTTATTCTGGAGCTATGCATTTTCTGCTGCAAGTTCCTCA[A/G]TAGCACCTGGTCCCTCTGTGAATAACTTCTAATTCTATATCTTCAAGTGCACTATCTCAA	YES	NO
scaffold7909.95202	Chr00	435438133	A/G	intergenic	CTTGTTTATTCCGGCGCGAGGACGGTGAATTAGACATCTTGTTTTATCATCTTTATTCTT[A/G]ATTGAGGAAATCTCTGTGTTATGATGCTACACGGAGTTGTTTAGAAGTAATCCCTTTTTT	NO	NO
scaffold3703.76473	Chr00	435531686	T/C	intergenic	AGTTACTGTTCATCCATATTAACCATTGCATTCAGTCTTACTTCGTCTAGCATACCAGTA[T/C]ATTTTACGTACTGACACATACTTTCTCTTTGTGCTATGATGTCTTATATCATAGGTTCAG	NO	NO
scaffold6195.106409	Chr00	435674068	T/G	intergenic	TAAAAAAAATTAGAGATCGAAGTGAATGATTGGGTATTCTTTAAGATGTCTCCTATGAAA[T/G]GAGTCATGAGGTTTGGAAAGAAGGGGAAGATTAGTCCATGTTTTGTTGGCCCATATCAAA	NO	NO
scaffold3426.32016	Chr00	436858614	A/G	intergenic	AAACAATCGTGGATCCTTATCAGACTTAGACCCATAGAATTTTGACAGATTCATCTGCGT[A/G]AAGTCACGGATCCTGGTAGCAGCTGAATAACCTCCTTGCTACTATAGAGCCGCAGTCGGG	NO	NO
scaffold15136.632	Chr00	438733383	T/C	intergenic	TTTTTCCAACATTTAAAAATCATAACCTTTCGAACTTCAGAGTGTAATGATTTACTCCCT[T/C]CGTTCAAGTTTATTTGACCTCTTTAGACTCGACACATCTATTATTAATTAGAAGTGTAAT	NO	NO
scaffold1685.122020	Chr00	439224161	A/C	intergenic	ACCCTTTCAGCATTATTAGCATACATAACTCTAAAAAAAATCTCCATTTCATCAATAAAC[A/C]CTTGGGGGTCTTCGTCAACCTTTATGCCAGTAAAGGTGGGCAGGTTTAACCTTATGAATT	YES	NO
scaffold4905.116344	Chr00	440618078	A/G	intergenic	CTGGCCATTTTCATGAGCTCACTGCCAATCTTCATGTTCATTCTTCCCGTTTAGATTGAG[A/G]GAGGGTGTTGCAGTTATCTTCTTGTATCCTAGTTTTAGTAGAACTCTATTTTGTATTTAT	YES	NO
scaffold3612.26504	Chr00	440921843	T/C	intergenic	CAAATGAATAAATGCAATGCAATTCAAATGTATATACTATGCAAACGTGTACTCCGATCC[T/C]AATAGATATATTGTGCAGGCGTGTACTCCGATCTCATTATGTATATTATGAAGACGTGCA	NO	NO
scaffold5760.53479	Chr00	441212021	T/C	intergenic	AATAGGTAGACTATCTTTTACAGCACATGAACATTCTGTTGTCAGCTCACGTGTAGTTTA[T/C]GCAAAAGGCTTGTTGAACCCCCATTTTTGCTGACTTGGCATCTGATTTGATTTGGCCCCC	YES	NO
scaffold5733.54404	Chr00	442015372	T/C	intergenic	TGATATGGCCATGGAACGACCTTTGAAATTTACTTGATGTAAATTTATAGTGATCCACCT[T/C]ATTTTTGGTGTTCCACCTGCCTACATGTCGCGATATTGGCGTGGCATGCACTTAAGTCAA	NO	NO
scaffold1227.126739	Chr00	443050515	A/C	intergenic	CTATTCTTGATAAACAACTGCTAATTTAGAAATTTTAGTGTAAAACAGGTTTTTTGACAT[A/C]CAAAGCATCGTTTATATACATTATTTAAGGTAGTAGGCAAATCAAGAAGTTGTCAAGAGT	NO	NO
scaffold4976.1282	Chr00	443627612	A/G	intergenic	CGGATATATCAAAGTATTCGTTTCACTACCATCCAGTGAGAATCCAATGGTGAATGCATG[A/G]ACTGGGATACTTTGTTCACTAAGTAAGCGATATCCGGTCTTGTAAATGTTAAATACTGCA	NO	NO
scaffold5367.134233	Chr00	444763124	T/C	intergenic	ACTGAAACTTGACTTTTGTTTGAGTCAATCTGGACATGAGAGATGCAATGGACAAAAATT[T/C]TTCAATAAACCATGGGTAATAGCTAGCCAAACCCAAGAAACTCCTTATATCTAATGAGAG	NO	NO
scaffold8042.129476	Chr00	445628418	T/C	intergenic	AAATATATTATATATGTATATTTAAATGTATAAAACTTAACTAACAATTTGCAATGACGT[T/C]TCATGATCTCATGATATGCAACGACCAAAAGAAGGAAGTTATAAGTTTTCTTTATTTATT	NO	NO
scaffold5918.14021	Chr00	446990911	A/G	UTR	AATTCTAGCCTGAAGGTGCATTTCGATGGGCGTCGCATGACCAATTGCACACCCATTCCG[A/G]TGGCCTTAGGCGATTGTTAGGCGACATACAACCCTTTACATGGCCATAACTTTTTGCTCG	NO	NO
scaffold2595.5200	Chr00	451798296	A/G	intergenic	TGCAAACTCGACCAAAGGTAGGAACTGATCCTAATGACCTCCACAGTCCATCACACATGC[A/G]CGAAGCATATCTTCTAATTCCTGAATTGTTAGCTGGGATGCCCATTGGTCTAAGGGTTAA	YES	NO
scaffold1058.160073	Chr00	452936107	T/C	intron	GTCGTAGCAACTTTGGTGTCATAGTTCGAGGAGGTACTGGATGCTTATCTCTAAATTAAA[T/C]GATGAAATTTACAATTTTGTTCTTTATTCATATTAACGATATTCATTGAGCATTGGAATG	NO	NO
scaffold6203.161804	Chr00	455804337	T/G	intergenic	TTTATGTCCTATTTTGAATATGGAGACAAACGTCTGTCCTTTTTTGGGTTATCAATTGTA[T/G]TTTTAGAGTTTGATTTGTGTGTAGATTGTCCTTACATTGTGAAACCAGTTTTTGGGATGG	NO	NO
scaffold450.42649	Chr00	456381513	T/C	CDS	GATCAAGATGGGGAACTTGCCTCCTTCTGCGGGTGCTCAATTGGAAATTCGCGATGTTTG[T/C]AGCAGAGTCAATCCAAGTTCTGTGGCTTCTATGTGAAAATGGAACAAAATTGAAATTGGG	NO	NO
scaffold450.152280	Chr00	456491144	A/G	intergenic	CTACACTACCCTGCGACTGAGTATCCCGAGCTCTGGGTCCATGAATTGTTTGAAAACTTT[A/G]GGGGCGTCTATCAACTGAGGGTCTGGGCGTTGGGGCGCTAGCTGCAGACCATGCCTAGTC	YES	NO
scaffold6703.12698	Chr00	461634751	T/C	UTR	GTAGAAGATGACATTGTTATCCTCTGATTATTTAGTGGCGACATCGACCTGTAGATGAGA[T/C]TACTTGGGAGGTTAAGTCTGATATGCGTAGTTCATATCCTCAACTCTTCATTGATTCGGA	NO	NO
scaffold2202.36321	Chr00	467095088	A/G	CDS	AGAGATAACTGTTTTCTGCAGAAAGATAATTGTTTGAAATGGACTTATCCTTGTTTCTGC[A/G]TATACAAATGTTCTGGTGTTGGTGCGGAGTCTAGGTATAGCAGTGATAATGATTCCGGTT	YES	NO
scaffold2761.2013	Chr00	467925122	A/C	intergenic	AAAAAAGGAGTCAAAAGAAGGTAATCACCTAGCTCTTATTTGTTTTGAGTCACAGTTTGC[A/C]GATGTCCCTATTAATTCTTGGTGGTTTAATAGTGGATCTACTGCTCATGTTGCCATTTCC	YES	NO
scaffold4252.53484	Chr00	468861765	A/C	intergenic	GATCTCCTTCTAGATACCCAACCTCTTTCAATTCCACCTTACATAATGGATCCAACTGAG[A/C]TTAAGGAATAGAAAGAAAACAGTAGAAAGATCTCTTATATAAGGGCTTCATTAGGCCTAG	YES	NO
scaffold5590.181004	Chr00	469438545	T/G	intergenic	ATATTCAGATAGTTTACTATTTTAATTTATGAAACCATGCATGTTAGCCTACCTCATTTA[T/G]CATACCAATACATTCAAAGTATTGATCGTTTACCTTTCTTTTGCACTATGATGTATCATA	YES	NO
scaffold9509.18173	Chr00	474697321	T/G	intergenic	GATAGATGTACTTTTATTTCCTGCATTTACCTTTTTCTTTTATGTGTATTGAGGTCTTTT[T/G]ACCCATTAATGATTATATGTCTTGATAAGTTCATATTAGTTATTATGTGCCTTGTTATTA	NO	NO
scaffold2719.94935	Chr00	478229026	A/G	intergenic	GGCTTCAAAAAAACTAATGCAATTGATCAACGACTATTCAAAATGGACTATCGATGGGCT[A/G]TTAAAGTATCATGTCGGCGGGTACATAAATTAATTTTTAAAGATATTGATTTATACTATT	NO	NO
scaffold2152.272920	Chr00	479823977	T/C	intergenic	ACATATGAAAAAGTGAGCAGCACTGCATATCTGTGCTCAGGTGTTTCTCAAACTATGTTT[T/C]TTGCAATGATGCCTGCCACCAACACTTCTAATAGCCTGACCTGTTATGTAGCTCCTTAAA	NO	NO
scaffold585.250806	Chr00	484603724	A/G	intergenic	TGAAAGTAAGATGGTGGAGGTATTTATTAGAACACAGGATGAAACGTATTATCAACCTTT[A/G]TTACCTACATTAGGTAAACCATTTATTAAAGTCCTCAAAATAGGGGAGATGATAGAGTAT	NO	NO
scaffold2715.314579	Chr00	485612224	T/C	intergenic	ATAGTTGTATTTTGTACTTTTGGCAGAAAGTTGGTGGGCACGATAGCATAGGCTTTGCAG[T/C]CTTTTTACCTCGACCAATGAGAATGGTTCTAGGTTTTCATGGATCTTATATATTTAAAAT	YES	NO
scaffold2945.210780	Chr00	486463681	A/G	intergenic	ATTAAGATAAAATTGAGTAATTTCATACTTGACATTGAAATTTTATAAGAAGAGGGAAAA[A/G]GGTTTTAAGCTTAAAAATTTGGGATTTTTTGGACTCAATGGGTGAAAGGAACCTATTGAT	NO	NO
scaffold4129.4124	Chr00	486901121	A/C	intergenic	AAACATTGTCATCATATCACGAATAACAAATACAATTGAGCAAAAAATACAAATATTATC[A/C]ATAACGAAAAAAACATAACTAACCTGTAACAAATACATTTCATATATTTCAGGCAAACCA	NO	NO
scaffold1463.5491	Chr00	488565943	A/G	UTR	AGAAGCTTTGCAATGGCTGCCTTGTTCCAAGTTGCCATAGAGATTAAATTCAGACCTCCA[A/G]CAGTAGTAGGTATATAGAGTTTGTCCCATGCTATGAAAGCCTTTTTTGAATTGTTAGATG	YES	NO
scaffold2451.335983	Chr00	493128004	T/C	intergenic	AAACTTTGTGTGGCCTAATCTTCCATAATTTTTGCATAGAAATCCCTCACCTTCATAGAG[T/C]AGGGGTTGGGTGTGATGATTAATAGATACTGACGCTACTACCAAGGTATCGAGGGGTATT	YES	NO
scaffold7101.282818	Chr00	494958461	A/G	intergenic	GTTCGTCCTTCTATCTTCACGTTGTACCCACGTGATCCCCAACTCCTGTAGGAGATCCCT[A/G]CATAATGAAATTAAGATGTCATCAGTTACCATTGCGTCATTTAACGCCGCTTGCAATGTA	YES	NO
scaffold2059.268983	Chr00	497767824	A/G	intergenic	TGAGGCTCTCTATGGTTACATGCCACCACAACTTTCCCTGGCCCCCTCTTGAGTACCACT[A/G]TACCTGCTGTTGAAGATTTGGTAATGAAAAGGCAGCAGATGCATTAGCTGCTTAGTGATA	NO	NO
scaffold2447.390277	Chr00	498724748	T/C	intergenic	CCTTTGCACTGGAGGTCCTCTTGCTGCAGAAAAAATGATTATATTTTCAAGCATATAAAA[T/C]TCTACAAGGTTTCAACTTTCATGTTCTAAGGATACAACACTAAGTAAAACATAGGCAACC	NO	NO
scaffold1514.11966	Chr00	500059484	T/C	intergenic	ACATAGTGATTTGTACTGATACTACCCCTCACTATTCTTTTATTGCATACAAAAAGTGTT[T/C]CAGAAGCTCAGATACGATCTCACCTCTAGAGTTTGATAGCAGACCTTGAAACAAGGGTGC	NO	NO
scaffold1177.40479	Chr00	501845239	T/C	UTR	AATATTGATTAAAGTTCATATAGGTTGACCTTAAAAAGCAAAATAGTGATAAATAAAAGC[T/C]GATAAAAAGAGTATCAATTTTGAAACCAAATTTAACTTGTTTTGCCTGCAGCACCAACAA	YES	NO
scaffold1177.417927	Chr00	502222687	A/C	intron	CCAAGACCCCGGAAGTATCTCTTAGGAAAGGTCACTACACAAGTCTCCATCATGCAAGAT[A/C]TCAGTGATCACTATTCTCATTCATTTATGTTTCTGAGACATCATTATAAACATGATTAAT	YES	NO
scaffold617.5978	Chr00	503609966	A/G	intergenic	CACAATTTTGCACTATCAGTAACCAAAAAAGAACATTCCAATTTTCTTTTCTTCTTCACA[A/G]ATACACCCACACAGAATTCCGCTTTCTTTTTTTTTCTTTTCTTGAAGCATACAGCAACAC	YES	NO
scaffold1118.210822	Chr00	509173631	T/C	intergenic	TAATGATGACGAGTACGAGGTAGACCCATCACAAAATCTATGTTCACTTTCTTTCAATTC[T/C]ATATGGGAATACTGAACTCCTAATTGGAACTACTAGTCTTTTGATGCTCAATCTTCACCT	YES	NO
scaffold1118.420133	Chr00	509382942	A/C	intergenic	AGAATCACACCCTGAACTGGTAGGTGATTTCCCATCCTTGGGTTCACTCGGTGCTAACTG[A/C]TACTCCTATATGGAGGGATTAAACATGATTTAACTGACTGTACATGGACAAAATAACTGG	YES	NO
scaffold1118.430854	Chr00	509393663	T/C	intergenic	CAGGACTCGATAAAAGGAAACTGACACATATGACATGACTAGATCACAAGTTTAGAGTCC[T/C]CAATTCATAATATCATAAGTAGAGGATATCATACTTCATGTAATTATTCGACATCTTAAA	YES	NO
scaffold1384.512040	Chr00	510003828	A/C	intergenic	GTTTTCTAGACAGTACACTATAGTAGCTTCTCTGCAGGGCTCTTTGAACTCTTTGTGAAA[A/C]AGGTTTTCCAGAGGGAAGACCTCTGTGTCTTGTTCTCCAAAAGAGTCCAGAATCCCTTAG	YES	NO
scaffold4977.416295	Chr00	510441893	A/G	intergenic	TAACCGAGTATTTTTAGGCTAAATCGGTGTGCTATAGCCTACGGTTTCAGGGGTAGGCCT[A/G]GGGTCCAGACGTTTTGTGGACCAAAAATCAACCAAGGCATGACAGGGAGGTTGGGGATCA	NO	NO
scaffold2190.276315	Chr00	510845145	A/C	intergenic	TTACAATAGGCGTAAGTGATACTTACGCATAATTATTCCCCTCATAACCATTATATGAAA[A/C]TTCATACCTCAGGTTCTCAGATCCTCTTTCTCTTATACTTACGAACCTAATGCACACTTT	NO	NO
scaffold572.10451	Chr00	513381969	A/C	intergenic	AATCATCACAAGTGCATATATATTGAACCTTCTAATTGAAATACTCTCACTTTACTCACT[A/C]TCAGAAACTATCACTAGATCCCAACACTATCAGGACTTTTATCAATGAGGTAGCTTACAC	NO	NO
scaffold2239.591909	Chr00	517557714	T/C	intergenic	GTAGATCAATTATGTAGGCATTGTTGTTGATCCTTTCAAACACTTGGAATGGACCATCAC[T/C]CTTCGGCATCAAGTTAGAATTTGTTTGAGATGGAAGCCGATCCTTCCTATGGTGCACCCA	YES	NO
scaffold1908.366717	Chr00	523694194	A/C	intergenic	TAAAGGAAAAGGGTATTTCATGCCTGTCAAAATTCAAGAAAGACCAAGGGCATAAACCCC[A/C]GAAGACATCCTAGTTTACACCCTTAAAACAACAAAAAAGAGTCAAAAATACCTAACCAAT	YES	NO
scaffold2138.670639	Chr00	525346195	T/G	UTR	AAGACCGATCCTTGTGGGTCATTCTTGTATATCACCCTTTGAAAGTTGTAGCAAGCCTGG[T/G]TCTTCTAAAATGGACTGGTTTGTTGCCCCAAGATATACAACGGCCCAACCCACCAAGATT	YES	NO
scaffold919.1370	Chr00	526045273	A/C	intergenic	TGCCTTTCAAGATAACCGATCAGGTTCGGTTGTGTGTTTATCTTAGTGATTGATCCAGAC[A/C]GGTGTTAAAGGTGTACGTGGTTGAAAAGACGATAGAGAATGAGAATAGAATGTAGAAGAA	NO	NO
scaffold919.646759	Chr00	526690662	T/C	intergenic	TATTGTGGTTTTTGATGACTTCAAGAGTCTTATTTTAGACTTATGGGGATATCTTTTGAT[T/C]CATGCAATATATGGCCGAACGAAATGCGCCAGCAGCTCTGAAATATCAATTTTAGTCTAG	YES	NO
scaffold2635.57843	Chr00	528876510	A/C	intergenic	GTCGGTGTATACCTAATACCAAGAGTCAAGGCAATCCTTTACCCCCAATGAATCCTAACC[A/C]AGAGAGACTGTTATATCTTAATCATACGATGACTGAACCAGTGATGCGTCATGGAAACAT	YES	NO
scaffold1874.22764	Chr00	530248657	A/G	CDS	CTCTTCGACATTAAATGCTGCAATATCAACCAATTGGAGTACAGAACAGGGAAGTTGTAA[A/G]TTTACCTTTTTCAGTTTAGGTAAAGTCTCACAAACTTGAAAGCTGGTGAGTCCGTCGAAA	NO	NO
scaffold1874.582955	Chr00	530808848	T/C	UTR	AAGATTCAAGTCCACCAAATTCACACTGTGTTCTTAAGAAATGTATTCTCCTCAAATACC[T/C]GAGGTTATGAAATCTTTCCTTTCAGGATAAAATGAATCACTTCGACAAAATAGTGGTACC	YES	NO
scaffold2523.46643	Chr00	532457224	A/G	UTR	AAGATAGTACTTGTATGGGAGAGAGAACAGCAGTGAATTTTTGTACTGTAAAGCTCAAGG[A/G]CTTGATCATATTTTCCTTTAAGAACCAATTGTTTGATTGTGTTGTGAACTTCTGAAAAGC	YES	NO
scaffold551.21240	Chr00	534657820	T/C	intergenic	TTACTTTTGCCTTTATGCCTAATATTCTATTCTTTTTTTTGTTGTTTTGTTTTTGGAAAA[T/C]TGATCATGTATGTTGCCTGATAGTTTCTAGGAAAGTTGTATCTTGCCTATTTTGTTTTAT	NO	NO
scaffold551.481628	Chr00	535118208	T/C	intergenic	AATAAGAAATATGGAGTATCATATCTTAGTGCAATTGGTGCACAACACTAATGTATCTTG[T/C]AAATGCATGCTACAAGGCTTGATATAGCCCTTTCAGTCAATTTGTTAGCAAGGTATATTT	YES	NO
scaffold551.623379	Chr00	535259959	T/G	intergenic	GATTTAATAAAGATTTTTATAAAGTTTATGCATTAAGTTTGGAGAAGGGTTCAAGTTTTT[T/G]GTGGTAGTAAAGATATTCAAATAGTGATTGGACTTATTTTAAGAGTTCAATGGACTTTTG	YES	NO
scaffold376.340834	Chr00	536509218	T/G	intergenic	AGAATATGGTATCCTTGTTCCTCCTATTTTGATTTAGCCGGCTATTCAGATCCTGATTTT[T/G]CAGGTGACAAAATTGATAGAAAGTGTACTGGTGGAATATGCTAGATTCTTGGTGATGTCC	YES	NO
scaffold680.55489	Chr00	537000287	A/G	intergenic	ATTTTTGCTTCTGTTATGCATTTATGAACTTGAGTCTGAGAGCCTTGTACTTTGTGCTCT[A/G]TATACTGTCCTTTGAGGACATATAATCCACCTGTTTCCTTACCAATCCCCTTCACTCTGC	YES	NO
scaffold680.603437	Chr00	537548235	T/G	intergenic	TTTCAGAGCAAACACAATAGCAGCTAACAAAGATTATGGGTGGGGTAATTCTTTTCATGG[T/G]GTTTTAGCTGTCTAGAGGCATAGGCTATAACCTTACATTTTTGCATTAGTAAACAACCCA	YES	NO
scaffold680.729038	Chr00	537673836	T/C	intergenic	AAATTAATTAAGTCAAACTACAGTACTATTAATTGAATAAGGCATACATATTTGAAATTT[T/C]TGTCTGTACAGAAGAAAATGCTTGGTTTGCGTATCAAAACAAAGATGATAAACATAACTG	YES	NO
scaffold1422.37478	Chr00	537770853	T/C	intergenic	ATTGTTCAGTTACTATTCGAGTCACCTTCAAATGTTGGGACCAGTGCCGGAAAAGGCAAA[T/C]CATTGAATATCGAAAACCAGGTAGAAGATGCTTTAGCTATTGCTGGTGCTTTGATTTGTC	YES	NO
scaffold5572.484036	Chr00	539019517	A/G	UTR	TGATCCAAACCACTACAATAACAACATACTCAGTATGGGTGTGGGTTCGGGAAAGGATAC[A/G]GTGTACCCTCACTTTATCCCCCAAAAGACCCTCAGACTCGAGTAACACACTCGTATTGAT	NO	NO
scaffold3224.68055	Chr00	541154189	A/G	intergenic	ATTGACTGTTCACAGAAAAGACACAAAGACAGTGGCTGGCCATAGTATTGACAGATGAAG[A/G]AAAGCTTGCGTGGTTGCACAACCCACGCGAACAGATATCTAAGTCGTCCCTGAGCTTTAG	NO	NO
scaffold188.814449	Chr00	549222040	T/C	intergenic	ATTTAAGGATCTAAGGCATGACAGCGTTAAGATAAAGTGGGGTATCTCCCCCTCTAAGAA[T/C]GCTTAACTTATGGAGATACTGGGTGATGCATAGGGCATTTACAAACTAGATTGTAACTAA	NO	NO
scaffold188.947612	Chr00	549355203	T/C	intergenic	ACGGTGGGTGGGTATGATTAAGGGTATCATTTTTACCCTTAAGTTATGACTAGGGAGGTT[T/C]GATACATATAGAAACCAGTGTGTATGGGTCTTGGCATGGTCTTGGGTATGAGTTGGGGTA	NO	NO
scaffold1754.1012762	Chr00	551397211	T/C	intergenic	GAGGACCTCAAAATAGGAAGCAATCAGTAGAGTTCTGGACTTAGATGGAAGGAATCAAAT[T/C]AGAGATTCGGCGACTTTAAAAGAGCCTAAATGTGGAGTCAAAAGATACTCACACAATTAG	NO	NO
scaffold2563.13479	Chr00	551427215	T/C	intergenic	GTAAATATCTGTCCCAACAAATTGGTAACCTATTGCAACAAAACCTAAACTCGATTCTAA[T/C]AGAATCGTCATCTCTTACAATAGAGTAAATATCTGTCGCAATGTATTAGCAATCTGTTGC	NO	NO
scaffold640.361035	Chr00	554950426	T/G	intergenic	CAAGATCACTGCAAGTGTAGACAAGGATGTCATCTATGAACACTATGACAACCACATCAA[T/G]ATATTTCTTGAACTCTCGATTCATGAGGTCCATAAAACCTGCTAGGGCATTGGTTAGCCC	YES	NO
scaffold1434.26781	Chr00	556799361	T/C	intergenic	TTGTAAACCCATTTTTGTGTTTTGGTAGAATCTTAGATCTACATGTTTTTGTGTAGTTTT[T/C]TTTTGGTTTAAAGTGATAGATTCTTGTTCCCTAGCACCTAGGGAGTCTATATCTACATTT	NO	NO
scaffold814.225392	Chr00	560302324	T/C	intron	AACAGTGGCTAAAAAGGTTTAGACTCTGTTCTCAAAGTTCCATTTTTTTGAAGGGAGCCA[T/C]AGTTGTTGTCCTGTGACCAAGAGGTCACGGGTTAAAGTCGTAGAAATAGTCTCTTGCAGA	NO	NO
scaffold561.1034500	Chr00	562240318	A/G	intergenic	TACTCAATATGGACAAGTTGTTCTTCATTCGGTTATTTGAAATTTGGCTTTGTTCGTCGC[A/G]GATCTTTATAGTTTCTTACGTACGATTTCTCCGCTTTATGTTCTCTATATTTCCATAAAA	YES	NO
scaffold2901.516330	Chr00	564019909	T/C	intergenic	TAAAGCACACAATACAGCATACAACAAATCAAATCATAGCGATAAAAAACTCAGTGCAAC[T/C]GAATAATACAATACAAGGTTGTATAAACATTGAAATTGCATAAAATGGCATATAAACTGA	NO	NO
scaffold979.6590	Chr00	565843392	A/G	intergenic	CTTCCTCTTGGTTTGTGCAAGACTTACAACAAGGGTCAATAGGGAGACCCATCTGTGTAA[A/G]AGTAGAACTGCAAGGAAGCATATTATGATTAAGAAGCCACAAAAAGTGTTTTATCTTGTT	NO	NO
scaffold1670.877204	Chr00	567886765	A/G	intergenic	ACCATATTTCTTGAAACCTGGGTTAGTCTAACCACTATTCACACTAATTTGGGATTTTAA[A/G]CCTAGTGCTCTACCTAGATTATTTTGCCTAAACTTGGGCACTAGATCACTGGTAAACTTT	NO	NO
scaffold433.467442	Chr00	578580856	T/C	intergenic	GAATATTGAGACAGGAAAGGTAAGTTGGGTAGGTATTTTTATCAGAGAGGTGCCTAGTCT[T/C]AGGGTGGTTGAGATGGTGAGAAGTGGTAGAAAAAGAAGTGGGGGAGTTATGGTTCCTTCT	NO	NO
scaffold433.1254767	Chr00	579368181	T/C	intergenic	AAAATAAAAAATAAATTAAAGTGATCTTGTAATTACCTTGAGGTTTGAAGAGTGTTACTA[T/C]CCCCTCTCAATTACCCTCTGTTACCTACCAACTAAGTAATTATTTGGTCAAACAGACAGG	YES	NO
scaffold448.265187	Chr00	582300888	T/C	intergenic	AACTATTTGGGGTCTATATCTCTTGAAATACTTATTTCACATAAAATTGACCCATAAGGA[T/C]TTTCTAGTCCTGAAAGTCTACCATATCTTCGAAAAAATAGCTTTAAATATATCAAATACG	NO	NO
scaffold924.1179322	Chr00	585876725	A/G	intergenic	GTAGTCAGACAAGATAAGCTTTAATAGTTTTTCTTTTTTTATCTAGTCTTACTATCCGAT[A/G]TTTCATGAGTATGGATATTCCATAAGGTAATTCATTCAAATCCATGAAAATTGTGAATTC	NO	NO
scaffold924.1342250	Chr00	586039653	A/G	intergenic	ATATTAAGCTATTATTGTCTACCACATCTGGTTGGAGAGAAACCTAAGGGTATTTCAATA[A/G]AGGTCACATTCTAGTGATCAAATTTTGCGAATGATAGCTCAGGAGGTACACTGTCAAGGG	YES	NO
scaffold2298.588530	Chr00	600656110	T/C	intergenic	AGTTGGCCATACAATAGAATGTGATTGAGGACATGGTTGTGAGGTTGTTCCCTACTTACA[T/C]GATCATAAGGAAGATCTTTATTGAGAATATGCTAGAATGTCTTCATCCTTTGTTTTTACA	NO	NO
scaffold969.1174185	Chr00	604286149	T/C	intergenic	AAAGAATTGAAAACATGTAGGAATCATGGGGTATCTCCCCCTTGGGACACTATGTCCCTG[T/C]AAGAACGCTTACTTCACTGAAATACTGAGGCAATGGACAAGGCACCTACGAACTGGATCA	NO	NO
scaffold2189.468948	Chr00	605138185	A/G	intergenic	ATTATATTCCTTTATTTATGTGTTGATAGTTATGATGATACGTTGATTCCCAACAAGCCC[A/G]GAGGATAAGGATGGAGGATATTATGATGATATTGATACCCGGTTCGAGTCTGAAAGATAC	NO	NO
scaffold2189.478751	Chr00	605147988	A/C	intergenic	TAGAAAAAAGAAGAGTTGAGGACACCATTCTCATAAAAATTACCCTCAATAATGCACTCG[A/C]AATAAGATGAGACAAGACATTTAAAGTTCATTACATATTTTGTCTTCAAGAAACTTACCT	NO	NO
scaffold2189.646659	Chr00	605315896	T/C	intergenic	GATGTCATAAGAACCGTGTAACGACTAGGGGTAGTCTCGGGTCATTACAGAAAGTCATTT[T/C]CTCATCATAATCCTTGTATATTTCCATCTAATCCTTGATTTAATTCACCATTTGTTTCTT	NO	NO
scaffold4063.1621509	Chr00	609480202	A/C	intergenic	CTTTTTCAACCAGTAGTGTCATACTTCTTCCAAATAGCCAAAACTCAACTTAATTGCTAA[A/C]TTTCCTCAAACTAAACCAATAAGACTCATACACACATATCTAAACCATATCACGTTGATA	NO	NO
scaffold53.25377	Chr00	611209823	T/C	intergenic	TTCGGGTGAAGTATCGAATCCTGGTTGCAGCAGTATTGGCAACTGGGTTTTCCTGAACAG[T/C]ATTTGGTCATTCATTCTGAGTTGCGACTAAATTGGCTAGAGTAGTAAATATAGCTCTAAA	NO	NO
scaffold1973.392996	Chr00	613259227	A/G	intergenic	GTATTCCTTTATATGTTTCAGAAGGTAACTGATATTCTGGGTGTGACTTTTTGTGAGAGT[A/G]CAAAGTGGGGTTCTTTCCAGTTGCAGGATGTTACTCATGCCTAGTATAAGTAGTGGAAGG	YES	NO
scaffold1390.1729972	Chr00	618037944	A/C	intergenic	TTTCATTATTCCATTAGGGTTTACAAAACTTTGGTTAGGTGGTTTAGCCACTCATGTTTG[A/C]AAGAACATCTATTGAATTCAATAAAGAAAGCATATGAATAATCTTACAATAATTTAAAAA	YES	NO
scaffold603.948180	Chr00	620729548	T/G	intergenic	AAGTTTCAACATACCAGTCATGATATCAGGTAATGACTCAGACTTCTATTGGGTAGTGAG[T/G]GCATATAGATGATTTCGGCTAGTGCCAAAAGTAAATGGTGCACCCTTTGGTGTTAGAGTT	YES	NO
scaffold2707.1884462	Chr00	625319904	T/C	intergenic	AGGTAGGACCCATAGGAGGTTTGTCAACCCAAAATTATCTAGCTCTGTCCAAGTAGGATC[T/C]AGGGGGTTCATCAACCCATATAAAACTAATATCCAATACCAATATCCATAATCCTCTCGA	NO	NO
scaffold592.1902712	Chr00	629132120	T/C	intergenic	AAAGTTTTGATGAAGTGTGCTTCGTTCTATCTCCTTTTATGAATCCATCAAGATGTGTTC[T/C]ATGTTGCATTATTTTCGTATAAAATTGTGGGTACATTGTCACATTTCACGTCATATTTTT	NO	NO
scaffold1038.122980	Chr00	643402576	T/C	intergenic	AAATATATATGTGAATAAATTGTACATGGACTCCTATGTCTGATGCTTTTAAAGTTGAGA[T/C]ATGGTTCCAATATCTATGCTATCGAGTCTTGGGGGTATACTTAAAATTAGTTGTTTACTT	NO	NO
scaffold170.140869	Chr00	647771689	A/G	intergenic	AGCCTACTGATTCTCGATCTAGATACTTGGCCTCCTCTTCTAATCAGAACCATATGCTCT[A/G]GAGGCCTTACCCTATAAACTTACTTTATTTGCCTTCTTAGAATTCATTATTATGAACTGC	NO	NO
scaffold949.3682	Chr00	670233194	T/C	intergenic	GAATACGTAATATTGCACAAGTATATACGAAACCAAATTATGCAAGCTAACTACAAGAAA[T/C]CAAAGGCGGGAAAATTCAATTTTTACGAGTTTTGAATCCTAAAATAATAAAATGATAATT	NO	NO
scaffold949.2834585	Chr00	673064097	A/G	intergenic	ATATTATAAAAGGGCATATGGCCAAGTCTACAATGCCAAGTGTTTACATCAATTGAAACT[A/G]CTCCTAGAAACAAAGAACTATTGGAAACTTGTGCTCTAGCACTTTGATTACAAGAAAAAT	NO	NO
scaffold1276.2629683	Chr00	675987767	A/G	intergenic	CTCAAGTTTTGACCTTGCCCGAGGATAATGATGGCTTTGTAGTGTATTATTATGCTTCTC[A/G]TATTAGGCTTGGTTATGTGTTGATGCAGAATGATAAGGTAGTGGCCTGTGCTTCTAGATA	NO	NO
scaffold1246.3381356	Chr00	683443668	A/G	intergenic	GGAACCACAATGGTCACGCCTGAAATATGGTCTAAAATGGATAACATAATGCAGTATTTG[A/G]AAAATGCGAGAGCGGAGCCTAGCAATGTTGGAGCATATCTTCACTTCCTCCATAGACATA	NO	NO
scaffold189.1257769	Chr00	688222526	T/C	intergenic	GATAGAGATAACATAATCGCTAAGCATCTCTTTCCATTTATGCTACCAAGAATTAAGGTC[T/C]CTTTGGGTCATAAGATGCTGAAGACTATGACGATCGGTGAAGATCTTGCAATGCACGCCA	YES	NO
scaffold1831.39481	Chr01	39481	T/C	intergenic	GAACACGCTTGGACCCTGGGCCCAACCTTGAAACCGTGGGCTATAGCATATTGATTTGAC[T/C]CAAAAACCCATTCGCACCGTTTCACCCGTTTATCCTCCCAAATGGACACGAAAGTTTAAA	NO	NO
scaffold3175.141577	Chr01	211383	A/G	intergenic	AGCATTAGCCCCATCCCCATTTGTTTATCCATTGAAATGGAAATGAACATTGTCTTTTTT[A/G]TCCAATGGGATTGATTGACTTGTGTTTTGTTTTTCTGACAATACTTGTTATTGAAAGTAC	YES	YES
scaffold3175.60038	Chr01	292922	A/G	UTR	ATAAATTGTTTGATGATTAAATAGAATAATTGCCTAAAGAACAGTTAGGCAAACTTAGCT[A/G]GTAATTGAACGAGTCACAATATATAATTTCATTAAAACTAAAAAGAAATTATTTTTTTCT	YES	NO
scaffold5374.1581	Chr01	355540	T/C	intergenic	TCCTCCACATCTCTACCCAATCATAAGTAACATATTTTAAGCAATAGAAAGCTAGCTCCA[T/C]ACTCTCTTCCTCCATTAAATGCATAATTTGGGTGAACTTTTTCACCTCATCAAGATACAT	NO	NO
scaffold5374.82760	Chr01	436719	A/C	intergenic	TGAACTTTGGGTTGAAACCCTAGGATGAGTTCTTGATGAATTTGAGAGAAAAAATATCTC[A/C]GTTTGGTGTTTTGGAGATTTAATCCCTTGTTAAAGATGAATGGGGGTGAAAATTCCCAAT	NO	NO
scaffold2740.766583	Chr01	685391	T/C	UTR	GTGTCATGGACTTGAATTGTACATCAAAACGAACACTGCTTATCATGGACTTGGATTGTA[T/C]ATGAGATAATACTAGTAGGTTATATTTTACTATGGGAGGGTGAACGAACGAGTGCACATG	YES	NO
scaffold2740.594305	Chr01	857669	A/G	UTR	CCTGAGAAATGGCAATTAACTTGCTATGATCAATCAATCTTGTTTACAATATCTGTGAAT[A/G]TATCTTAAATCCTTACCAAATGCACAACTAAATAGCTATGCAGCATTACCTCTTTCAATT	YES	NO
scaffold2740.442524	Chr01	1009450	T/C	intergenic	TGACAAAGATTTAAAGTTGTATATGTTTGGTAAGCTAACATACTAGTATATGACAAGGCT[T/C]AGGTGATGGGGTTCAGATCGAACGCAGTGGCGGATCCAGAATTTAAGAGTCGTGGTTGCT	YES	NO
scaffold12165.151319	Chr01	1604292	T/C	intron	AATTTATTTTTTTTCGATATGTCAAAAATGACAAGTAAAATTAGAAATTCAATTAGGAAA[T/C]TAATGACACGTAAAAATAAACGGAGGGAGTAGTTGGTGTGTCGAGAAAAAGCTTCGAGTT	NO	NO
scaffold4945.203018	Chr01	1819283	T/C	intergenic	ACAAAGAACATATGCCCCAGAAGGCATAACTGCGGAACACTATAACAAATTCTGAAAAAA[T/C]ACTACACAACGCGTATAACTTAAGTTCTAAACCTTTGAAGAGCAAATTAGGGTGGGATAA	YES	NO
scaffold4945.205344	Chr01	1821609	A/G	intergenic	TATACTTTACGTATGACAATTGGTGGGGTCACTGCATCTGATGAAGGCATGACGGGAGAA[A/G]GTGATGACGGAGCAAGAGAAGAGTCATCGGGAGCAACTAATGTATCAGGACTAGGAGTAG	YES	NO
scaffold3789.150588	Chr01	2073113	T/C	UTR	ATGGACAACACACACCCTTCTCACTTACTTATAATCCTATGCTTGCTTGTCAACATAGAA[T/C]TAGAAGAATGACCCACCTGTTTATTATACTTTGAAGATTGAATATTATATAGTAAAAGAT	YES	NO
scaffold3789.315556	Chr01	2238081	T/C	intergenic	CGTGTGCACTTGCAAATTATCGATAAAAACAATAAACACGTTCAAACGTGAACATGTCCG[T/C]AGATAAATAAAGACAGTAAACAAAAATGAGAACTATTACTCTTCATCATTTTCATACTTG	YES	NO
scaffold3789.418446	Chr01	2340971	A/G	intergenic	TTCACGAGCTTATTTGTCCAAGAAGTTCGAGTTTGAGAAATTAAGACAGCAGGGGAAAAC[A/G]GAGAATAACCTGAAGAAGAATTGTGATCAAATTCAGCATCCTGAATCAACGTCTGTTGTG	YES	NO
scaffold3432.86351	Chr01	2492451	A/C	UTR	CCAAAATAAAAGTTGGCTACAAACCAAAACATAAACTTTCTATCAACTATACCTTGATCT[A/C]AATCATCCTAGCAACAGCAACACTAACAATAGTAACTTTACATAACCCCTATTTAAACTA	YES	NO
scaffold3432.296576	Chr01	2702676	T/C	intergenic	ACACCACGACGCCAAGAGCGATAACCAGTACTGTCGAAAATCACCAGAATTATTGATGTT[T/C]CTGCAATTTCAGTTGGGTGCATGTAATACACACTGGTCAATTCGCCAATTCCATGAGATG	YES	NO
scaffold3432.325371	Chr01	2731471	T/C	intergenic	AGAATCATGTATTGATGGATTAGTTTGGTACTAATATATCAAATTGTGATGTATCGATAC[T/C]TGACCTGACCCATGTATCGCAAGAATCCAAAATTCAATTTCTTTTATAAATATGAAAAGA	YES	NO
scaffold2617.35055	Chr01	2822162	T/C	intergenic	TTAATTTTTTAACTAAAGCCCCTCAAGAAGCTAGCTAGCACAATGTTTAACGATATGACT[T/C]CGGTCGGGATCATCCCCGATTCGTTACTTGTGATTTACCATAGTCAAAATGTTGGCGTTA	YES	NO
scaffold2617.183444	Chr01	2970551	A/G	intergenic	AGAATACTGATCTCGATAACAAAACGATTCCAAAAAAGTAATTGATTCAAAAATTTCTCA[A/G]AATCTCTTAATAAGTGGATTAAAATCTTAAAAGATAAATAAAACACTAAAAAAGTAATAT	NO	NO
scaffold2196.65538	Chr01	3128898	A/G	intron	GTTCGCCCTTTGGGTAACGTAAAATTAGTGGTATAGAAGTGAAAAGCGCAAAAAAAGCTC[A/G]AAGGCCTCTTGGGGCTTTAAGTGCAGAGGGCAAATAAAGCATTGTTTAATGAAAAAGGCA	YES	YES
scaffold2196.148623	Chr01	3211983	A/G	intergenic	TTTTCTCGATCAATTTGAATTTTATTTTGTTGACTTCTCGAACTGTCAATTTGATGAAAA[A/G]AGCCTAGAGAACTCTCTATTTTTTTTCAACATTTTGATTAACACGGTATTTTTGCTCAAT	YES	NO
scaffold2196.232349	Chr01	3295709	T/C	UTR	TTGTGGATAAGTTTGTTTTTTAAAAAAGTTTCAGTTTGATAAGAATACAATGAAGAACCA[T/C]TAAAATTAAATTGGTGCGACAATCCGTGAGTTTCAATTCTAAAATACACCTTCAATATAA	YES	NO
scaffold2196.948844	Chr01	4012204	A/G	intergenic	TAGTTTTCCTTTCCACAGGGCTGCCTCTTTTTCTTTTCTTTTATTTTTTAAGGGGGCCTC[A/G]GAGTAACTGGTAAAGTTGTTGCCATGTGACCAGGAGGTTACGGGTTGAAACTGTGGAAAC	NO	NO
scaffold2720.4199	Chr01	4100475	T/C	intergenic	GACTCATGTACTTCTTTGACTCTTCGAGGAAGATACGCCAGAATATGCATTCAAGTATCC[T/C]TAGGAGTCCCCCTCAAGAAACAGGTAATCATCTATAATCATACTCAGTGAGTCATCTATG	NO	NO
scaffold2720.184639	Chr01	4280915	A/G	intergenic	CCTTGGTTATACACAATTCAAAATAGTGGAGAATGAACTGATAAAAAAAATAGTTCGGTG[A/G]ATGAAATATTTCGCATGTACTCAAAATTTCAGGAAAAGTTGCACTCCAAGATTATATAAC	YES	NO
scaffold2720.314662	Chr01	4410938	T/C	intron	AATGACGGTTAGTTTTCTTCTATTGAGTACTCCTTTGTCCACCCTCCATCTTTGCCATTA[T/C]CAGGCTCGTGATAGATAGTTTTCTGGCACTTACATTTTACTTCTTCTCCTGGTTAAGCAA	NO	NO
scaffold2857.142308	Chr01	4576900	A/G	intergenic	TTTTCCTTTTTGCAGGCTTCCTAAGGCGACGATATCACGGGATGGATAATGGGTATACCG[A/G]TCAATGTGTGTAAAATATGTAAAATATTATAGTTTGTCTGAATATGGGTGGTTTTGTAAA	YES	NO
scaffold1665.145904	Chr01	4938216	A/G	intergenic	GATATTTTGGTTAAATACGTGGAATGTTGAATGCGTTGGAGGTTTTCTAGTTTATCACAT[A/G]AAATTGATATTGTATTCACTTGTCGGGGCATGCCCTGAAGGAATTGTATTTATTCATCGG	YES	NO
scaffold1665.180132	Chr01	4972444	A/G	intergenic	TAAAGTTAGGAAAAGCATCTGAGAAAATAGGTGGAGTGCTGAGACATTTGACAACAAGTT[A/G]AAGCCTTCTTTAAAAATTAAGGCAATTATTTTGAGAATCGCAAGAATAACTTGGTCAACA	YES	NO
scaffold10378.6805	Chr01	5832855	A/G	UTR	AAAGTAATAACAACATATGAACAATATGTAGGAGTTTTCGTCTATGTAAATATCAAAGAC[A/G]AGAGTTAATAAAATCAGAAATCTCCACAGTTAATTATCACAGCTCCATCTTGATGTACGC	NO	NO
scaffold4678.36950	Chr01	5953641	A/G	UTR	GACTCTTTGTTAGCCCATTATGACTCATCTCATCTCATTTCAATCAACTTTCTTTTAACA[A/G]AGTTGTTAATGATTAGTTTCTTGATTCAATCCATTTCTATTTGTTAAAATTTAAGTGATC	YES	NO
scaffold4678.253559	Chr01	6170250	A/G	intergenic	TATAGTTTGGCCGTTTACTGTGATTTATACCGGAGGAAATGATAAATTTGTTTTGAATTG[A/G]ATGCCATTGTTGAATTCCTATAAATACCATTGTTAACTTCAAGAAGAAGAAGAATAATTA	YES	YES
scaffold4678.573581	Chr01	6490272	T/C	CDS	TTGGGCATCATCAGTCTTGTTCCAGTTGACGCAAAATCATTTGAAGACAAGTACGCCTCC[T/C]CTTCCTCATCGTCTTCAACTTCATCAGAATCTGATCAAGAAAACTCCGCTGAATTTCAAG	YES	NO
scaffold3050.14134	Chr01	6520770	T/C	intergenic	TCATTTTGCTAATATATAAATACAACAATATATTCAATTTAGTTATATTAATAACGAAGA[T/C]ATGACTTTAGATAAAGAGATGTGGAGGATGTATATTGGAGTAGAAGGTTAGTCGGATAAG	NO	NO
scaffold5105.21127	Chr01	6769465	A/G	UTR	TTATGGGTCATGGGTCACGCATGTGGACCGATCCGACCCGAACCCAACCCATTCTTTGTC[A/G]GATTGAATTTAATTCAAAAAAAAAAAAGGGGTTAACAGTTATAGAGTAACTGTTCCCACC	YES	NO
scaffold517.4954	Chr01	6848809	T/C	CDS	AATATTAAGAATTGGATTGCTCTCAAAGAAATTAACTGGCTTTATCTCAAAGCTTGATGA[T/C]ACTGTTGGCATTATTGGGAAATCCTCTTGGCATGGAATATGATGGAATCCTAATGTATAC	YES	NO
scaffold517.1273389	Chr01	8117244	A/G	UTR	AAGTAATTAGTACTGTATTTGGTTCATATTACAACAACAACCTATCCGATGTATTCCCTC[A/G]TAGTGGGATCTGAGGAGGGTAGAGTGTACGCAGACCGTATCACTATCTTAGGTGAAGTAG	YES	NO
scaffold1518.12375	Chr01	8472746	A/C	UTR	TATAATATGTGCATACAAAGAAGTCCTAGGCCCAAAAAACATAAAGGTCCACGGGCTTAG[A/C]GGCCCGATCCCTACGCTACCACCACAAACCCAATTGAAAATCACAAACATGGGTTGCACC	YES	NO
scaffold1518.170903	Chr01	8631274	A/G	CDS	TGCTTTGGTTAATCGATTTGCGGATCGACATCGACCTAGGACAATCTCGAATAGTCCTTA[A/G]TGTCACGGAGAAATTCCTTATAGGGAACGCTTCTTGGCCTTAGTGAAAGTTTGAATTAGT	YES	NO
scaffold1932.244081	Chr01	8917561	T/G	UTR	AATAAAGTTTAAAATAGTTGGTCTTTTATTGACTTAGACACCTCCTTAAAACAAAATTTA[T/G]TAGGAGTTTATTTTATTAAATTTGTTTAATTAATTATGCTTTGAAATATAAATTAGATTG	YES	NO
scaffold1932.244184	Chr01	8917664	A/G	UTR	GAAATATAAATTAGATTGTATACACTTTGTTAATCAATAAGAATAATATTGGAAGAACAT[A/G]ATAATATTTTCTTGATTTCATAAGGAACAACTAAATTGAAACAAATATTTTTTAAAAAAA	YES	NO
scaffold2159.425562	Chr01	9024771	A/G	UTR	ACTTGTTCACTTTTGATTCTCATCCAATCAATATGGAGATACACTAACATTGGCTGAAGT[A/G]CTAAACAAGCCATCTTTCATAAGAACATCTTCTCCATCCTATCAACAAAACAAAAACAGC	YES	YES
scaffold2159.289544	Chr01	9160789	T/C	CDS	GATGTGGTCCATATGTGGTGCTTATAACTTTGTTAACAACTTCAGGGTGGATTACATTAT[T/C]ACCCCACTGAAGGTATTGCAATCTCTTAAAGAATCCGTGACCTTACCAGATGAGAAGTAC	YES	NO
scaffold2159.101071	Chr01	9349262	A/G	UTR	TGTTAAGAGTTGTTTCTTTCTGTTTCCAAGAAATCAAATCAAAGTGTTTTAGCAAAGTTT[A/G]TGTAAAAGCCTTTTGGGGTTTGTATTGATCCAATGATGCTCAGTCCACTGTCTTTTCGAT	NO	NO
scaffold1072.86039	Chr01	9537371	T/C	intergenic	AGAACAATGCATTTATTTCATTTATTTTCTCACTTTTGGTTTATCAGTTTTTGCCCCCGC[T/C]TCCCCTGACCCAGTACCTCCATATTATTTGTTTCCTTCTTCATGTTTTCAATTAACATGC	YES	NO
scaffold1072.532527	Chr01	9983859	T/C	intergenic	CTCCATTTTCTGATAGTCACCTCTGATAGTTTGGTATAGCTGCTTGATAGAGAATTTATC[T/C]ATTAGTTTAACATCTGCTTCATTCCAGCCTTCTTGTTCAAACACTCTATGCATTTGTAAA	YES	NO
scaffold1072.600531	Chr01	10051863	A/G	intergenic	GATTTTGAAATTTGATACTCTAAAATATTAGATTTTAGATTGTTTGATTTCACTTATAGT[A/G]ATTATGGAGGGTTTCTATACGACAGAAAAAGTACTTTTGAATATTTATTCTCTCTTGGTT	YES	NO
scaffold2324.179259	Chr01	10348373	T/C	intergenic	AATCTTATAAATTCAGTTTTGCATTGAGCAAATTCATAAAAGAGTTATCTTCTGCATTAT[T/C]CTTTCAGATTTATGCATTTCATTTGGTTGCTTATAAGTATGCCAGTAGAAGGTTTAGCTT	NO	NO
scaffold2324.187453	Chr01	10356567	T/C	intergenic	AAACATTATGAGTAACAAATCAACTAAAAATACCAAAAAAGTTTAGAGACCACAACTTCA[T/C]AAATAGTAGAGGCTGCTCCTAAAATATCTACACCAGACACCAAAAATAGTCAAAAAATAA	YES	NO
scaffold2051.114719	Chr01	11011942	A/G	UTR	TGTCAAGCTTCAAGTCATTCGAACCCTTAAAATCTCGGGTATGAAATTTAATGTTGACAT[A/G]AGTAAATCTAAATATTTTATAAAACTAACACTCGACTCAAGTCTTTCAACACCTTAAAAT	NO	NO
scaffold2051.2355	Chr01	11124306	T/G	intergenic	TAGAAGGCCTTCCAAAGTCCCAGGGAAAAGATGTTATATTAGTAGTGATGGATAGATTGA[T/G]CAAGTATGCTCATTTCTTGAGTTTGCAACATTCATATACAACTCAGTCAGTAGCTAAAAG	NO	NO
scaffold2130.666413	Chr01	11794073	T/G	intergenic	GATACTTGATAATGGACTTTTATAGAATGGACTTGCATGTTCTACATCCTCCTATTCATA[T/G]ATAGATTCTTCTCTTTGTAAGAACAATATCTTATTTGAGAATGATAAAATCACTCCTAGT	YES	NO
scaffold872.3907	Chr01	12045438	T/C	CDS	ACAATTTATTGTCTCTACTTTCTTTGGTCAAGTTGTAAATCTCTCCACCCATCCATATGG[T/C]TGTCGTGTAATTCAGGTAGATGAATAATGTGTGTAGTAGCTATTCATCTCAGTCATTTGA	NO	NO
scaffold872.550560	Chr01	12592091	T/G	intergenic	TCCTACACTCTTTGACCACACTGTTAGACACGCTTGACACAAACTTACTCATCATTGCTC[T/G]GCTATCTACTACCATATGAGGGGCATATCTGGTTAACTGAGTAAACTTGAGAGAATACTC	YES	YES
scaffold872.554612	Chr01	12596143	A/C	intergenic	AGACTTAGCTTCAGTGTATCTAGTATTCCATGTCTCTTTCCTTAAGAAGTGCATAGGTGA[A/C]CCAGTAATTGAGGGACTAGATATTCAGAATAGTCTCTCTTACGAAGAGGTCCCAGTCGAA	YES	NO
scaffold872.796198	Chr01	12837729	T/C	UTR	TTTTTATTGTATTTTAATGTGAGATTCACCTAAGATATCATGTGCACCCCATCTTAAAAA[T/C]ATGTTTCAATCTTTCTTATGATCCACTTTACTTAATCCGCCCTCTGTCATCATCATCAGT	YES	NO
scaffold1269.456609	Chr01	12874327	A/C	intergenic	AAACTAATGATCTACCTGACGCCTCGGGCCTTCACCACGAACGTCCTCCGAGTCTCGAGG[A/C]CTTCCCCGGTGAATAAATATATACAGATACTTTGGGGCATTCCTCGGCCAAATTAATACA	YES	NO
scaffold1269.132434	Chr01	13198502	T/C	intron	TAAAACTATAGAGAACTAGAAAGGGGAAACATAACATGGGCTGGCCTTATGATCTTCTGA[T/C]TAAACTAAGAAAGGGCAGCACTATGCACTAAAGCTACCTCTAAGACACGGGGCGCAGGAA	NO	NO
scaffold1269.34689	Chr01	13296247	A/G	UTR	CAAGTGAACTAGAGATCTATGATGTAAAAGGTTCCAATGGTAGTTGAACTTGTCCAGATG[A/G]CAAGCAGACAACTCTATAAAGCTTTATGCATAAGAGCGGAACGACAATATGCACATGCAC	NO	NO
scaffold3325.888663	Chr01	13453668	A/C	UTR	AGAAGCTCATGCAACCTGTGAAGACCATAACCAGGGGCCCATTACTGTCTCTCAAAACCC[A/C]CCTGCCCCTACCTTGGCCTCTTCAATGTACATAAGTGCTGCTTATTATCCTGGTTTAAAC	NO	NO
scaffold3325.779149	Chr01	13563182	A/G	intergenic	GACAAATTAAACTGGCTACCACTAGGGGGTCACATATTGCAAAACTTGTTGTATCTTGCC[A/G]ACAACAACTACAAGAAGTTGAAAAGAACATGCAAGAAGAATTTGATCGAGAGATATCTCC	NO	NO
scaffold3325.741885	Chr01	13600446	A/G	CDS	AGTTGCATTGATGTCCTCTGACTCGAGCTTTGATGTGAAACTTCTCTTTGAACTGCCTTC[A/G]TGGATTTCAGGTTGATTCACAGCAATGTTGAGTCTGGCAACAATTGAATCAGCTTTATTC	NO	NO
scaffold1067.2658625	Chr01	17001955	A/G	UTR	TTTTCTGTCCTTTCCATTTGTTGTTACTAAGAATCTTCTTTGTGTTAGAAGTCTGACCAA[A/G]TTGACAACCTGTTTACTAGCCCCTTAAATACATATTAAACTCGCTAACATTTGCAAACAG	YES	NO
scaffold3882.132923	Chr01	17277318	T/C	intergenic	TCATTCATTCTTCATTGCCTTGTTTATTCTTTCTTAACTCTACTGGGGCATAACATCTTC[T/C]AGATTAATTTAATCCCCCTACTTCGTCCGCTTCTTCAATCACTTTCTTTCCCTTGTGCAT	YES	NO
scaffold1629.560	Chr01	17285101	A/G	intergenic	GGCAAATATGGGGAGGGAAGTGACGATTGGCGACATCACATTCGGTGTTGATGGTCAACG[A/G]AATCTGAAAGAGAAAAAAGGCAGTGGCGTTTTCACCATCGGGATGCTGATTTCTTTGATG	YES	NO
scaffold1629.827222	Chr01	18111763	T/C	intergenic	GAAGAACTGTCATTCACCTGGCCAAGAAAAGGGACCACATGAAGTTCAAATATTAACAGA[T/C]AAGAAAAACTTTCAGATTGTTTGGAAACAAATGCTTCAGAACAGTAGGTAGAGAATTATC	YES	YES
scaffold1215.75396	Chr01	18212353	T/C	intergenic	TAGGAGGAGATGGAGACAGAGGTGATGAAGATGGAATCCTTCCTCCACATAATGACAAGT[T/C]CCCCTGAATTGCTATTAGCCTCAGACTGGATATGATTATGGAAGCCAAGTTCCTCACACA	YES	NO
scaffold1215.206936	Chr01	18343893	T/C	intron	AAAATGAGATGATTGAAATGGAAGGAGTGCTTGAGAAGTGCTTTGCGAAGAAACGATACC[T/C]GATAAAATAAAAGGCGGGTTATATAAATCTGTTGTTAGACCGATCATGAGGAGTGGGCCT	YES	NO
scaffold1215.537031	Chr01	18673988	T/G	intergenic	ATAGCGACAACTTACACTTTCTAACAAGAATTATAATTTGGGCGTATCATAGTGAGCGTG[T/G]CCTCAACGAAGATCCATAAAATACAGGACCAGAACTTTAAGGAAGTAGCTTCGCGAGCAC	NO	NO
scaffold1801.349811	Chr01	19423763	T/C	intergenic	TCTAACCTGAAGTCGTCGCCTTTTTTCTTCTTCTTTACCTGCTACGCTGATGAGAGAAAT[T/C]CTAAGCGTAACTTCTGTATCTCATCTCTCAATATATCTAATCCTAGTTTTAATAAATATG	YES	NO
scaffold3574.352458	Chr01	22118273	A/G	intron	CTAAATCTCAACTCTCTGTATATGATTGAAAGCCATAGCGCTATTTGGCTGACATTTGTT[A/G]GAATTTGTATTCATTTTGGATATTTTCTTCCAACTTCTTCTTCATTCATACAGTCGAGAG	NO	NO
scaffold3574.388327	Chr01	22154142	A/G	intergenic	ATATTCTTCAGTCTACACCCATTCTCCAACACCACTACTAAACGTCATGTAAACAACACA[A/G]CAAAGGTTGATACTATCAGCACTTGGACCCAGAGAGAAATAATCCAAATTCAGAGGTACC	YES	YES
scaffold2370.228111	Chr01	22179351	T/C	CDS	GCAAGACATCGTGGTATTCTACCTGAATCTAATTTTTGCAAACAATTGTTCAGGATCCAA[T/C]GAGGAACGATAAATCCCTGCAAGGCTCTGCTAACCAACCACCAAAATATCGACCTCCTGG	NO	NO
scaffold2370.21304	Chr01	22386158	A/G	intergenic	TATTTCTTATGACCAAACGGCCTCTAAATGACATTTACCCACCCAATGCCCTCAACTCTT[A/G]CACCTTGACCATCCCATGCCCAGCCATCCCCGCGAGGTCCCACACCTCGCTCCCCCTTCC	YES	NO
scaffold3311.17390	Chr01	22425851	T/C	intergenic	TGAATCAATGAGTTCATAGGGCCAACTACAGCTTCAATTGAACTTTGCAATTGCATAGTG[T/C]TGGTATCGTGTTTATCCTATCAATCGATCACTCTAAGATGAAATAATTCTCATTAAATTA	YES	NO
scaffold3311.215493	Chr01	22623954	T/C	intergenic	TGCTACGCGCCCATAGGCACCTCGCACTCTCTTGGGACGTACCCTTCAAAGTGCCGGTAT[T/C]TGCACACTACTTTATGAATTAAACACTTTGTGTAAAACTCTCTCTTTCGCTTCGCAGTCC	NO	NO
scaffold3564.351680	Chr01	23120205	T/C	intergenic	ATGCAATACTGAGCGCATAACCTGATTCTAAAATGGTCTGTAAGCTGAAGTATTAAAATA[T/C]TGATAATTGAATAACTGGTGACTGTATGCTATGGTCAGGCAAACCTGAAACTGAACTTTC	NO	NO
scaffold3564.5637	Chr01	23466248	A/C	intergenic	CAACCAAATACACTTTCTAAATTTGCCCACCCGAGTCTACATTTGCCTATCCGAATAGAC[A/C]TATCGCACGAGACTATCGAATTTAATCAAGTCGATACTTATCGCGAATTAAGCGACTATC	YES	NO
scaffold1020.57002	Chr01	23529886	T/C	intron	GAAGTAGAACAGATGTCATGTATGCGTCTAAGTAACGCTTGGAATAATTGAAATCTCTTT[T/C]ACATATAGCCTTCAAATACTCTCCTTGGAACTCTTCATTCCAAAAATAATTTGTTTGGCG	YES	NO
scaffold2587.123381	Chr01	24013076	A/G	intergenic	GAATCAGTAGGCTTGAAACAGTGTATGGAAGAATTTAAGTTTGTTGATTCAAAATTATAT[A/G]TTGTTGATGTTGGGTAAGTTGGTGAAATAACAATTCTTATGGTTTAGATAAAGATATAAG	YES	YES
scaffold5314.58564	Chr01	24280721	T/C	intergenic	AAATTGTTCAGGTCCAACTTTCTTCGGAGGTAGTGGTATGGTCTGTGTACACTCTACCCT[T/C]CCTAAACCGTACTATGTGCGAATACACCGGGTATGTTATTGTTGTTTTTTAGGTCCAACT	YES	NO
scaffold6610.49814	Chr01	24339473	A/C	intron	TTGTTCTAATATACCCGGTTCAAGACAAAAATCATTTCTATAAGCATCAAAATCATTAAC[A/C]TCAATGCTCAAATATTCAGCAAAGGAAAAGAGACCTGAAGGTTATGAGTTTTAATGTATT	NO	NO
scaffold2529.10038	Chr01	24449273	A/G	intergenic	AAGAATTGGTTTGGCTCAGAGTATTCGATCGACAACTCTTGTCGGGAAGAACGTAGTCCC[A/G]TCTCATCATGCATTTGCCAAAAGACTCAATTAAAGTTGTAGTTGACCTATGATAACTCAC	NO	NO
scaffold3074.224174	Chr01	24785973	A/G	intergenic	AAAAGATTCAAAAATATCTCTCTACTATTACTCCGATTCAAATAAAAAATAATCAATTTT[A/G]CTCATGAACTATTTCTAGTCACTCGACACGAACTAAGGCAACTCACCATCATTCAACCTC	YES	NO
scaffold1406.44003	Chr01	24834914	T/G	intergenic	CTTGCAAAGAATCCTATGTAAACATGCAGTGCCTTGAAATAGTTCTTGAGGCTAATTTAT[T/G]TGCCAAAGGGTTACATGACACTTTATAATTGTGATCCAAGAAGACTAACTTGTTCAATAT	NO	NO
scaffold7624.117312	Chr01	26385317	T/G	intergenic	CAAGGTGATATGGAGTTGTGGAATTTTTATAAGACTATTAGATATTGTGTGTGGCCAGTA[T/G]TACAATTTAGTTGTTAGGTGGGGAAATACTGGTAGATGGTATATTCTATTCTAAAATAGC	YES	NO
scaffold7624.338789	Chr01	26606794	T/C	intergenic	GAATTTATGAACCTAAAGAAAGGTAAGATGAGTATCAAAGAGAATACACTGAAGTTCACC[T/C]AATTGTCCCGTTAGGCTCCTGAGTTTGGTATAATATGAGGTTCATAATGTGAAAGTTTTC	YES	NO
scaffold664.978184	Chr01	27600106	A/G	intergenic	AGCTCCACAGTCAGTCAGTAGAGACTTTTCAAACTAGTACAGACAGTTAGTCTGTCTTCA[A/G]TTTTCAGTTGTCCTTGTCAGGCGTTTTATCAGTATTATCAATTTTGTTTTACAGACTTTA	NO	NO
scaffold6392.24050	Chr01	27634759	T/C	intergenic	TCTTTAATAAAAATCAAAACTTTGGGCATAAGAACGGAAGAAGTGTTCTTGTTCAAACCC[T/C]GCATACCTTAGATTGTGGACTTTGAATGAACTCTCGCTTTTGTGACTCTATTCGCAACTT	YES	YES
scaffold2541.41181	Chr01	27730179	A/G	UTR	CTGCTTGAAAGCTGTTGTTGTTGTTATATCTTGTCAACAAGATACCTTCCAAGGGAATTG[A/G]TAGGCTTGGAGTCAGAATGTTGCATTCCCCTCTGTCTAATTTTAATTCGAGCAAGATAAT	NO	NO
scaffold3698.354955	Chr01	28744604	A/C	intergenic	AGGACTACTTTAACCTTGGACGTCACTTTTATTTTTCGTGAAATTTTTCCGACTTGGACC[A/C]CTGACGCGATGTGGTGCTATCGTGCCGTGTCTCTAGAAAATGACAACTGGAATTGGGGGC	YES	NO
scaffold3698.107340	Chr01	28992219	T/C	intergenic	ATCCATTTCTTTTATTGTAATCTTGTATTAGTGTAGTTCTTTTTTTCTTGTAAACTCAAG[T/C]TGTGTTTCTTGTTGTTGTTATCATATTGTTGTTGTTCATCATCTTGTGTTGTTGTAACTT	YES	NO
scaffold3698.40817	Chr01	29058742	T/C	intergenic	TCAGTATATGGGATGGGATGAGATAGACAAAAATATTCAATCGGATTAGATAGCTAATCC[T/C]ACCATTTTAGTAAAAATAAAGAGAGAAAATATCATGTGACTAACTGAAACCTATAATCAA	YES	NO
scaffold1386.101630	Chr01	29202188	T/C	intron	ATTCCAATCACGCAATGGTGTACAAGCGACTTTACTGCTTAGAATTAAGGGGTCGTTTGG[T/C]ACACTCCATGAGATAAGTAAGGATATCCCATGAGGCGGGATAATAATTCCATCATTTTAG	YES	NO
scaffold1386.849261	Chr01	29949819	T/G	intergenic	TGCATGTGCTTAGATTACTTGTAATATATAACATATATACAATTAAATTCTGACGTTATT[T/G]TTGTGAAATTCCAGTTAACGAATTTATGTTTATATCGACTCTGAAGTTATTGTAATATGA	YES	NO
scaffold1386.849372	Chr01	29949930	A/G	intergenic	TGTAATATGAGTAAGTTTCTCATGCCTACTTGGCCAGTGAAATCTAAAAAATAGGACTTG[A/G]TTCAATAACTAATCTAAAACCTACTAAATTTGACACGATCATTCAATCAATCAACTGGCT	YES	NO
scaffold1851.162979	Chr01	30810878	T/C	intergenic	ATAGTAACGTTGTGCTTCTATTTTCCTTCTGAAAATGGTGGTACAGTTGGGGTATATGAA[T/C]GCCTGTGAAACAAGTTTGGTGGATTAATAATCTTCCTTTTTTCCTTCTGAATAAAAGCAA	YES	YES
scaffold1851.163287	Chr01	30811186	T/C	intergenic	TTCTCCTGTAACTTGCTTCCCTTCTTAATCCAAAAAGGGCAAATACAGAGGTCTGTTTGG[T/C]CAATACATATATGAGAAGATTTTCATTCACTAAGGTGGATTTCAAGTAAACCGGGTGATT	YES	NO
scaffold1223.97513	Chr01	31611788	A/G	intergenic	ATAATTCCAACCAACACGGTTGCAGTGCACAGTGACGGACTCAAAATTTAGAAATCATGG[A/G]TGCTTAGAGGTTCAAAAACTTATATTGATACCTAAAATTATAAGATTTTACTTAAAAATT	YES	NO
scaffold1223.236939	Chr01	31751214	T/C	intergenic	CCAAAAATGTAGGAGATTCAATCCCAACCTTATCTACTGATGGTTTAATAATCAGTTTTC[T/C]TTGAGAACAAGCAGCATAAGAGAATTTCTTTGATTGAAGAATATTTTGATTCTTCAAAGT	NO	NO
scaffold1223.313358	Chr01	31827633	A/G	intergenic	AAACTCTCCTGATGTGGTTATGGGTACGTTACAAGTCTTTTATCTCCATGTGTATGTATC[A/G]TTATATCCTGGAGCTTTACTTTTCTTTATGACTCCTTACATAGCTATAGACTTTGGTGTC	NO	NO
scaffold524.10371	Chr01	31850530	T/C	intergenic	AAACATTAACTTTTTTGAGTCAACCTCATGAGCAGAGTCTAGATAATAAGAAACTCTCCA[T/C]AAACCTCCTATAGTGACTGACGAACCCTAAGGAGCTCCTAATGTCGGTTAGAGTCGTGGG	NO	NO
scaffold670.8609	Chr01	32755955	T/G	intergenic	GTAATAACAATAAAATATCATAGCGATTAGTTGATAAAGAAAAAATAGCAGAAATAAAAA[T/G]TGAGAAGAAGAATGAATGACAGAAAGAAAAACTGAGAAGAAGAAGGAATATGCAAATGGA	YES	NO
scaffold725.173285	Chr01	33275726	A/C	intergenic	TCAATTTTAATAGCCATCTACCAATGTTTTATGTATTTAAGTCATGCCTATGTCTAAGGT[A/C]TGAGTTCTCTATATAGCTCCTATTATGTTTTGACCTCTAAACTAGAAGCAATGATGTCTT	YES	YES
scaffold1415.938593	Chr01	34044220	A/G	intergenic	TTGATCTGCTCTCTATTTTCTGACCCGTCTGAGCTCGTCAGAGCTACGGACGCTCGCAGG[A/G]GATTCACCAGTACCACCTCAGCTCAGATTTCTCTTTGTTTTGGTTGATTTTAGAATAAAA	YES	NO
scaffold1415.850217	Chr01	34132596	T/C	CDS	TTATCCCTAGAGTAACTTTTATCCGTTGAGAGACGGTCATTCCACACAGCACCGTCGGAT[T/C]ACTAAGGCCAACTTTCATCCCTGTTCGATGGGTAGGTCTTGCAGTCAAGATCCCTTTTAC	YES	NO
scaffold9977.2991	Chr01	34986803	T/C	intergenic	ACGGTGAGCTACTGGAAATTGACAATTGGGAAATGGGACTTTAAAAAAACGTGGGACAAT[T/C]GCGGAGGTACACCGGAAATTGACAATTTCCATTTTGGTTTTCACCGCAACGCGATGCTTG	YES	NO
scaffold2108.157521	Chr01	35191768	A/G	intergenic	AATCAATTATTTTTTTGTATGCATTTTTATTATGAAATTTAAGTGATAATCAGACTATCC[A/G]AATTTATGTGACACTTTCGATTTATGAAAAGTCAAATTATATTAATTTTGAATAATATTT	YES	NO
scaffold2108.23831	Chr01	35325458	A/G	intergenic	AGTTAAACGTTGGGTGAACCATCTCACCCTCTTTCTAGAAGATTCTAGAAAATTCTTCGT[A/G]AATCTGCATGGGTCAGGGTCAGGTCGACTTAAACGGAGTTGGGTTAGTTTTGGTTGATGT	NO	NO
scaffold1170.912182	Chr01	36262470	T/C	intergenic	AATTTATCTCTATCCCCTTTTCCTAGCCTCCAGTTTATGCCTCTAGAACAGTCAGCCCAG[T/C]CTCTAAGGATGTTTCTCCAGGTTCTTGATCCAGGGCCAACATTATGGTGATTGTATTTAG	YES	YES
scaffold1170.1890544	Chr01	37240832	T/C	intergenic	CATCGAGTGAACCCAAGGATGGGGATACACACTGACAGTTGAGGATGTTATTCTTAGAAG[T/C]AATTCTTGTGTTCCAGAACTATGTAGCCAGCATAGGTTGAGATATCAACATTGACAGATG	NO	NO
scaffold20511.13282	Chr01	37281298	T/C	intergenic	TATTAGAAAATAATGCAACCCCATATCACCTTTGGTACACCTCTACATCAAACTTAATCT[T/C]AAATCAATAAACTTAAATTCTTACATGCACTGTTCAAGCCTACTAGATCACCTCTATATA	NO	NO
scaffold20511.53097	Chr01	37321113	A/G	intergenic	CCTATATTTAGTTGAAATGATCTCAGATGGAAAATTTGACCTCTCCATCGCGATTGAAAT[A/G]TCGATTTTAGGCTAGGGGACCCTTGGGTTAGTTCCCAAGTCTCCTGAACTTATTTTGGGC	YES	NO
scaffold464.83431	Chr01	37411068	A/C	intergenic	CATATTTTGGCGTATTGTGTTTTGTTTTGTAATGTTTTGTGTGATTAGGAGATTTTGATT[A/C]TTTAGGGTAGTAGTCATATTTTTACTGAGTTTTGATACCCCTCCAAAGAATTATGTTTTA	YES	NO
scaffold464.1142914	Chr01	38470551	T/C	intergenic	GATATGTCTATCATCTTGTTCAGGTTAAGAATTCTTGTTCCAAAACTCCCAGTTTTGAAT[T/C]AGTTCCAGTTGTGAATGAATATTTAGATCTCTTTCTCAAAGATCTTCCAGGGATTCCTCC	NO	NO
scaffold464.1208390	Chr01	38536027	T/C	intergenic	ATAAAAATAACAAGTAATTAGCAACGGAAAGACTAGCATTCAGTCCAAGGAAAAAAGTTC[T/C]TAATTTGTTTTTTCTCAACATCATCTAGCAAACACATAGGGACTTAATAGGTATACGTAC	YES	NO
scaffold3784.580117	Chr01	39117623	T/C	intergenic	TTCAGGTGTACCTCATGAGTATCAATATGGTTACCACGACCAACCCTTCATGTCGATAAA[T/C]ATGAATTTCCAGTGTTCGACTCTTGGACTTACACCTTCACAGTCAGCTGTCATACCCTAC	YES	YES
scaffold196.282403	Chr01	39402543	A/G	intergenic	TAAATGCATAAGTGATTCGTCAATTGTAGCCCCTATAGAGGGCATAGATATTCAAACTTC[A/G]AAGAGATTCCAGTCAAAATCCTAGACTATCAGGTTCGCAGACTGAGGAACAAAGAAGTCC	YES	NO
scaffold2484.263904	Chr01	39684778	T/C	intergenic	TCCTATTCAGTTCACTTGAAATTATAGGTGTCAATCCGGAATCGACCCGTAAAATTTAGT[T/C]GAATTGTGGACCGGTTCGGGCAGGGTTGTGGTTAGGTGGATCAGGTTGGGTTCTGGTTCA	YES	NO
scaffold1724.23909	Chr01	40004796	A/G	intergenic	ACATCCTATGAGGGCACATAGTTCTAGGGAAGTACCAGTCATATTTATACCTTCCACTTG[A/G]TGCTAAATACTACTTACGGACTTCGCTCAAATCATTTCAAAAGAAAATCCACAACAACGC	NO	NO
scaffold502.205736	Chr01	40325824	A/G	intergenic	CAAATATAGAAATAGATTTGTCTTACAACCCAATTATGCTGAAATTCAAAACATCTACCG[A/G]AAATCTTATACACATAGAAAGTTGTTGGGACAAGCCCCCCAACTAATCGCCACTAACCGA	YES	NO
scaffold5103.45146	Chr01	40598913	T/G	intergenic	TCACTATTTGTTTATCTATCCATTAATTTATATTTAATAATTATTATGACTTTTTTCCTT[T/G]CTTCCTGCTTACATATTTTAGGCTTAGGAATTTAAAGCCATTCCTTCCCTCCTAAAGTAG	YES	NO
scaffold62.1022446	Chr01	41147643	T/C	intergenic	TCTCTTATACAAGGGGTTTATTATACCTAGTGTTTCTCCATAGGGTGATCCCATCTTATT[T/C]ATATGAAAAAATAATGGTACTCTTAGAATATGTATAGACTACAAACAGTTAAATAAGATC	YES	NO
scaffold62.585628	Chr01	41584461	A/G	intergenic	GTGACCATTGCAAATCTCGTTATGGCATTAGAATTAGTGGCATGATAATCATAGTTAACA[A/G]TTGCATGAACTGGATAGGTAGTATTTTGTGATGCAAACTTGTGCTAAGTATGGGTGAAAT	YES	NO
scaffold6602.50699	Chr01	42221787	T/C	intergenic	CTACATATCAGAAGCCTGTATAACCCGAAGTATCTTCTCCAGTTCATCCAAAAAGCCCTG[T/C]GGGTCTTCCTTTACCTTCACTCATGTAAAATTAGGAGGACCAATCTTCATAAATTGATCT	YES	YES
scaffold869.209880	Chr01	42463176	T/G	intergenic	TTAAAGTTAGCCAAGTCTACTCATCTGGAGTGGTGGAACTTGAAAATGATGATGGCAATA[T/G]CTTTAAGGTAAATGGGCAACGTGTCAAGCTTTACATTGGTCTGAAAGAATTAATGAAAAG	YES	NO
scaffold9162.14841	Chr01	42494409	T/G	intergenic	TGCTCGAAGATGGGTTAGCGGGTGAACACTAGCATGAAATCAATATAAAGATTACATAAT[T/G]CCATCCAATAAAACAAAGTAAGCAAACCATATGCATACAAACCTTGCATATATATATATA	YES	NO
scaffold9162.58829	Chr01	42538397	T/C	intergenic	TAACTGAATAACTGATAACTGTACTCTATGGTCAAGCAAACCTGAAATGGAACGGAGTTG[T/C]TGATCTAATTATTGGACTAAGGCTGTGACTGATAGTAAGACTGTAATTAAGACGGTAACT	YES	NO
scaffold179.1760869	Chr01	44398996	A/G	UTR	TGTCATATAGGCAAATGATATTTCCCAGGAAGTCATTAGCTATCTGTTTAGTTATGCCAA[A/G]TTCATCTGTCTTAGGGTCGCAGATGCATGATTATTCTAGCCAATGTTCCGAATTTCCATG	NO	NO
scaffold179.2331259	Chr01	44969386	T/G	CDS	AGAGAAATTGAAAGAAACTGAACAATCACCTTCAAAAGGTTGTATATTGATTTCAGTGAT[T/G]ACACAAAGATCAGCTTTCAATTTGTAAATTAGCGTCTCCATAGCATTGGAATCACTGTGT	NO	NO
scaffold1955.1387152	Chr01	46416842	T/C	intergenic	ATAAATTTAAAAAGCTGCATTTAAAATACAAGCAGAAATTATTCTAAACTACTTAAAAAT[T/C]TGATCTTTCTTGTCAAGGGCAAGAAAACCCACCCCTATCTTTAAGTTAGGGCAAGGTATC	NO	NO
scaffold3997.148570	Chr01	46445613	A/G	intergenic	ATAACTCCCTGTATATAATGAACTGCGAGGGCTGCTATATATAAATGGAAATATATTTGA[A/G]TCTTCTTTTCTATGCAATTAGTTTCATCCAAATCCAACGTCGGAGTAAAAATTTATGATC	NO	NO
scaffold3997.54282	Chr01	46539901	T/C	intergenic	AACATAAAGTAGCATTTAAATTCTTTTCCCCTCTGTCTTCATCAAAATAAATATATTTGT[T/C]ATGAATTATGTGTTTGAGATGATTCAGGGTTTGGAACTTTGAGAAGATGCAATTTGGTGT	NO	NO
scaffold1077.1099	Chr01	46596281	T/C	intergenic	AGTGAGAGTGCTGAGTTGGCTGCATATCAGTTGAAGGATATAGCATACACATGCTTTAAG[T/C]AGTGAAAGGTAGATAGGGGTGCAGATACAGGGCCTGTAGAATTGGAAGATCTTACTACAA	YES	YES
scaffold1077.116675	Chr01	46711857	T/G	intergenic	TATTCTTGTTTAGAGGAATACACTTGTAAATTAGGTTATAGTTCTTAACGATAAAATCGC[T/G]GGTGTCCCTATCAGTAGAAGCAAACAGCAACCACTTGCAATTAGGTACAATGCACTTCAC	YES	NO
scaffold135.59071	Chr01	46843387	T/C	intergenic	GACTCTTTTCCCAAATATGGGCTGAAATTGCCACCCCTAATGTGTTGACACCTAACTTCA[T/C]CTAAAATATTTAACTTGCCCTAAGCTGATATTTAAACTATAATAATGTTTAAATAGTATA	YES	NO
scaffold135.993024	Chr01	47777340	T/C	intergenic	AAGTAATATTAAATAGTAATATGAGTAATATGGGAAATTCTTCATATTTGTACTCTTATA[T/C]TGATTGAGGATAAATCATCTGACACAAATTTATATTACGATAGCTTATCATATTTTAATG	YES	NO
scaffold1408.1349710	Chr01	49152419	T/C	intergenic	TGTTCCTGCCATATTCAGCATATAGGTTTTCCAGCCAGCCAACTTCTTATTCATGTTATC[T/C]AGGATGAATTGGAAGTCATCATTGGAGGGCCGTCGGTTAAAAATGGAAAAGCCCTAGTAT	YES	YES
scaffold1752.238027	Chr01	49941358	T/C	intergenic	TTTTTGGTCTTGCATCCTCATTATTTATAGATCTCATGTATTCTCAGCATTTATAGACTT[T/C]ATGTATCCTCAGTGTCGACAGATTTTAGGTCTGCACCTAGTTCTATATGTTATATATACC	YES	NO
scaffold1774.24007	Chr01	50241652	A/G	UTR	TATAATGTTGGACATGTGTGAACTTGTTAATTTAACTAATGTGAAACTATGAATCACTAT[A/G]GACGACGATTTCCCCTTAGATGGACATATGGCGACAATTTAAATTACGCAACTTTTAAAA	YES	NO
scaffold1774.627473	Chr01	50845118	A/G	intron	TAAAATTCTTGATTTATATATTTTGTTGATAGTGAAGTGAAGAACAACATTGGCGTAACT[A/G]GTAAGTTGCTGCCATGTGAACAGAAGGTTATACGTTCGAGTTGTGAAGGCAGTCTCTATC	YES	NO
scaffold2368.400456	Chr01	50921548	A/G	intergenic	TTCAAATAAAAGTGGAAAATGGCAAAAATTCGACCAAGTGGGCAATATGCGCTTAAATGG[A/G]GTTCGCAAGGTCAAAACTTATTTTTGACCTTCCGAACTCATTCATACTCCATTTTTCGCA	YES	NO
scaffold2368.4221	Chr01	51317783	T/C	intergenic	AGGGTGGAATAAATACGTGATGGAGTATTATGAGATTCACTGCGAATCAGTCCTTTGTTT[T/C]TGTGATTTGTATGTACTATGTTTGATCGTTTGTATAATGAATTTTTTATGTAGAGATAAT	NO	NO
scaffold2463.141846	Chr01	51472992	T/C	intergenic	TCTTGGGGACAACGCCTGGAAGTTTAATTATAGAGGTATTAGAGAATATGAGAAAAGATG[T/C]TTTTATGGGTATTGTTTAGAAAGTTCATATGTAGTTATGAAGATAGGCTTGATTTGTCAT	YES	YES
scaffold2463.42451	Chr01	51572387	A/G	intergenic	ACGTGATTACACCAAACTTTCGTTGTAACCTAATGATGGATTTTAACGATAGAATACAAT[A/G]AAATTTAAGTAACAATCAAAACAAACATGATATTTAAACTAACAACATAATATAATACCA	YES	NO
scaffold2673.289666	Chr01	51905503	T/G	intergenic	TATAGATAAAGAATAACCACAATAACATTATCTGAAAACTGAGCACCATCTAAACTAGTC[T/G]AGTCTGAAAAAACCTCTAACTGAATTGTCTAAATACGAAGTTGATGGGATAAGCCCCCAA	YES	NO
scaffold2673.475303	Chr01	52091140	T/G	intergenic	GTGTGGCACACTACATACTTAAAAGAGACTCTACTCGACATGGCTTTGTAGACTTCTAAT[T/G]AAAAATGAACCTAGGGCTTTGATACCAATATGACACGACCCGACCCAAACTAAGGCCTAG	YES	NO
scaffold2814.250755	Chr01	52642730	A/G	intergenic	AAGCACTTGTACCTCCCTTCATCACAATAACCTTGGTAAGGATAACCATAGAACCGACAA[A/G]GAGGGCATAAGAAAATATACTTACCCCTGCTCGCCTGAGATTAGGCACCTTGTACCCAAA	NO	NO
scaffold2814.708758	Chr01	53100733	A/C	intergenic	ACAACTTCTTCAGTTGTCGAATAACGTTAATAGTTGTTTGACAATTTTGTAGAGTTGTTC[A/C]ACAATTATCAAAGTTGATCGACAACTGTGTTAAGTTGTTTTACAACTGCACTAAATTGTT	YES	NO
scaffold2843.488663	Chr01	53610105	A/G	intergenic	ATCTTACCACCTTCCGTTCTCATGAAGTTTTTTCCTTAGAGTTCTAGTCCTGTACTTTAT[A/G]AGAGTCTTCATTAAGGCTACACTCGCTAGTTTCATTCTTGAACGAAGTGTCCAGCTCTAG	YES	NO
scaffold3167.20798	Chr01	53837978	A/C	intergenic	ACTGACATCTAAAGAACTATCTGAGTTTTTTTACTGAGACTGAGCCTAAAACTGGGAGGT[A/C]GTTGTTTAACTGACATACCCTAATAAGTTGGGGTCCAATCTCTGCCCCAACTGGAGGGGT	YES	NO
scaffold3167.298328	Chr01	54115508	T/C	intergenic	ATTGCTTCTACCCAGAAGTGGTCAGACAACCTTTGTTCTTGTAGCATGATTTGAAAGTTT[T/C]TTTAAGAGATCTACTCTTTCATTCAACTACTTAATTTTGTTGAGAAGAACAAGGTAAAGT	YES	YES
scaffold413.72383	Chr01	54606153	A/G	intergenic	CTTGAGAACTCGAACTCTGTTAATAGCATCATCAAATGCTCTCATAATAGCCGATCCTCT[A/G]CATCCATAATTAGGCGTGCATACACGGTACACTGCAATCCTTGACCCCGGAGACCCGCCC	YES	NO
scaffold5051.50747	Chr01	55147990	A/G	intergenic	ACCATGCCCGCCCCTATGTGGAAGGGCAATTTTTCTGAAAAATGACTTTTAATTGATTTG[A/G]CAACTCACTGCATTATTTTTCCTTGATTTTCTCATAACACGTAAGAAATTCTTACGTTTT	NO	NO
scaffold567.641302	Chr01	55878662	T/G	intergenic	AATGAGGAATTATGATCTATCTGTATGTTTCATATGCGAAGTCCCTTCTTCTTTCTTTTT[T/G]GGAAAAATTACATATTATAGACAAAATACTATATTAATTAGATGATATGGTTGATGTTTT	YES	NO
scaffold5923.220381	Chr01	56103599	T/C	intergenic	AAGCGAAAAAGAGAGAGAAACTTACAGAAAAAAATGGAAGAAATCGAAAGAGAGGGAAAA[T/C]TGTGAGATTTTGGAAAGAAGGGTTTTAGGGTTTTAGTGATATAATTAATGGGATGTAATT	YES	NO
scaffold665.785923	Chr01	56989941	T/G	intergenic	TCTTTTTAAAGTATTTGTTTTTTTAAGCCAAGAAATTAGAGAGAATATATCAAAAGAATT[T/G]TCAAAACTCAATGTGTGTGGAACTCTCTAGAAAACCCTAAAAAAAAGCGTTAAATAGTTC	NO	NO
scaffold665.878461	Chr01	57082479	T/C	intergenic	AGTTTCATTCAGTTAGGAATAATAGTTAGCACTGATTGAACGCAGGAATGGAAGATCCCC[T/C]GTTAGTTAGGCATGATTCATTAGTAGCAGTCCCTAAGTTTCAGACCTACGGCACCACCAT	YES	YES
scaffold667.11276	Chr01	57135962	A/C	intergenic	ATTGTATTTCACTCACCCTATTGTAGGAAACTCCCAAACGACCTTAATGACTTTCAATCT[A/C]GGCTTGAATTCCTTCAGTGTGTGGATTAAGTTAGGCTAATTTCCTGTGAAATTCCAATTT	NO	NO
scaffold667.210275	Chr01	57334961	A/G	intergenic	ACTTGATATAGATACGAATTAGAGTCAAATTCTTCATTTATTAATTTTTTAAATTCGAGT[A/G]TGATAAGAGAGGGGGTGCTCGAATGATAAACACCCTTCACTTCTCATATATTTTTAAGTC	NO	NO
scaffold667.765926	Chr01	57890612	A/G	intron	TATCATCTAGTATGTGTCTTCAAGTGATACATAAATATGTCTTTTAATTATCCGCAAATT[A/G]TATCCATGAACTTCAATTTGAGTGTGTATAAATACACACTTAAATTTTTATAAAGTTAAA	YES	NO
scaffold77.151887	Chr01	58468142	T/C	intergenic	TGAAGTATGTTTTTTATTTATAATTTATGGTATAGTCGAGTAGTGTCTCTAAGTAAGGTT[T/C]ATTTATTTTAAATTGCATGGTGGGGAATGCTTAGATCCCTATCTTCCACGAAATCTTATT	YES	NO
scaffold77.247424	Chr01	58563679	A/C	intergenic	AGAGAGATGACAAATAATAATGTGCAAATTGTTTGAGAAATAAAGTTTCATAAACACACA[A/C]AAAAAAGCTGCTAGTTTGGAAAGTCTCAATCAAAGATATGAAATTTTTTCACTTTGCAGA	YES	NO
scaffold886.1361009	Chr01	58753501	A/C	intergenic	TTTCCAATATTGGTCCCTTGGGACCTCCAATTTCACAACTCAGCTACACAATCCTGACTA[A/C]AGCCCAATTAAATCATTTATCAAACATTCCCATTCATTGAACCATGATAAACATTTAGGC	YES	NO
scaffold886.45436	Chr01	60069074	A/G	intergenic	TGTTGGTTTCTTCCTAAGGCTTTTGCGAGGATGTCTGCAAGTTGTTCTTCAAAGTTCAAT[A/G]ATTAGTCTTGATCATGTTCTGGTTAATTCTTTCCCTCACAAAGGGACAATTTATGTCAAT	YES	YES
scaffold886.710	Chr01	60113800	T/C	intergenic	ATTATAAATATGAAATTTAGATTAGGAAATTAGTCATAGATACTTTAATGAGACCATATG[T/C]AAATTTTTGCCTTCTTTTTTTCCTACTTGGACTTTGAAGACCTAAAATGTGTATACTATT	YES	NO
scaffold898.194813	Chr01	60310322	T/G	intergenic	TCAGTCCAATCAGAAGTTTTCAGCCCCAAATCTTTCTTTAGCTAGTGTGCCAATACCAAA[T/G]TTCAGGAATGATAGTTCGGATGAGGCGTCAGGCCCCAAGACCCAGGATAGTGGGAACAGT	NO	NO
scaffold898.823315	Chr01	60938824	A/G	intergenic	TTAACCTGACAGTCCATATGGAATCTGACGGTCCATCGGGTTGATCATCGGGGCTTACCA[A/G]AAACTCATCAATCATGCTTTTATATGACGTTTGGTGCGACAGTCCGTCAGTGATGCGATG	YES	NO
scaffold981.273314	Chr01	61271879	T/C	intron	AAGTAAGATATGCGAGTTTAGAGTTTCCTCATTCTCGGATCTTGAGGTCAACTGAGCATG[T/C]AAATCGTGTTACCTTAAAAGCCAGTAACAAAACATTTGCATAATTGGAGATCTGCATTGC	YES	NO
scaffold981.496136	Chr01	61494701	T/C	intergenic	GTTGTTGTTATATTGTGTTATGACATAGCGTCCATGTTGGACGAGTCTACCAAGCTAACC[T/C]ATTTCATTAGCTCCAGGTTATGGTTTTGGCGTACGTACTGGTGGGTTGTGGTAGGTGTCA	YES	NO
scaffold981.1289044	Chr01	62287609	A/G	intergenic	CTAATCAGTGGAAAAAAGGAAGAAGCTAGACGTGATAGAAGTGGAAGTGAAAATACTAAT[A/G]ATCCAACCATTAAAGCTCATTATTTATGGATATTAGATGTCTAAGTGATTTGATTCCCTT	YES	NO
scaffold1056.2038311	Chr01	64373926	T/C	intergenic	CATATATATTCCCTAACATGTAACAATCCAATAAATTTCATCATTTATAAAGTAGTGCAA[T/C]ATTAGCCAAACATAATTTTCATGATAAGGAATTTTAAAAAACTCATGCTCTCAATAGTTT	YES	YES
scaffold1056.3243347	Chr01	65578962	A/G	intergenic	AAATTCATAGCAACACACACCTCCCGTCCATACATACAATAACTCATACCTCACTCGATT[A/G]GAACACACACAGACAGAGTTTACAGTTAAACACACATATATACGGGTACACATATACACT	NO	NO
scaffold13853.29621	Chr01	65641449	A/G	intergenic	TCTTTTAATTATGCTTAACGAATATTTGTATATCATCTTGGTATTTATGAGATTAAGATT[A/G]AATTAGAGACACTTTATCTTTTGGAGCATTTACTTCTTATGTATAATGGTATTGGCGCAT	NO	NO
scaffold13853.898	Chr01	65670172	A/G	intergenic	ATAGTAGCAATCCCTGTGTTTAAGAACTATGTAGCCAGAGTAGGTTTGAGATGTTATCCT[A/G]CAAGTTGAAGGTTGACACATATCTCACCAGGGTATCTGCCAGTAGAGGGTGACTCTTTGT	YES	NO
scaffold16184.30803	Chr01	65702872	A/G	intergenic	GATGCCTTGAGTTATAAGTCGACAAGTTGTAGCACATCTCTTGACTTAAAAGAATCCTTT[A/G]GGCTTCTAGGTTTAGTCCTTAGACAACTAATTGGTTAGGAATTATATTTTTAATCCCTAA	YES	NO
scaffold21204.27963	Chr01	65732923	A/C	intergenic	GGGGAAATAATAATCCAAACATGAGTGGCTGTAACATGATCTTATAACTGACCAACCGGA[A/C]ACGTTATACTGAACATGCATATCTGATGCACGTGTAACTAATTCATGAATGCATGACTGA	YES	NO
scaffold21753.352	Chr01	65738128	T/C	intergenic	TGAGGACACACTACTAAATATACGACTGCTGACTAGATTTGCTGAAGCACAGTCGTGAAC[T/C]TGAGCGTCCAAACCTATGATATGAGATATCATAGAGCAAAGAAAGAGTATGCGTCAGTAC	YES	NO
scaffold22078.149	Chr01	65765703	A/G	intergenic	TATCCTTTTACTTTTTATTGTAATCTTATTAGTGTTTGTAACTTGTAACCATTTCTTCTG[A/G]TTTTTAATGAAGCCATTTATTGTTGTTGCTCTCATATTGTTGTTGATCTTCATCTTGTGT	YES	NO
scaffold22078.31011	Chr01	65796565	A/G	intergenic	TTGCACCACTGGACAAATGAATAGTGCAAAATTTTGCTCCAGTGTGACAGGTGCTATCAT[A/G]TTGCGCCACTGGAAATGGACGAGTACGATTTTGCACTCCTTCACGCGCAGTGAGCTACTG	NO	NO
scaffold52555.14192	Chr01	65815677	T/G	intergenic	AAATCTGATAACTTAATAACTGATATCTGTATGTTATGGACAATAAAAACCCAAACTGAA[T/G]TATATTGAATATTGAACTGATACTGTGGGAGCTATCATCTAACCGACATACCCCAATAAG	YES	NO
scaffold5448.16858	Chr01	65837265	A/G	intergenic	CTTCATAGTCCACTAGCATCACACCTCTAACACCATATCCATCTACCTCAAAGGAATTTA[A/G]TATTATATTAAGAAGTTCAACCTAATTCATCTAAAATCCCCTCAATTAAATTTTATAAAA	NO	NO
scaffold5448.580	Chr01	65853543	A/G	intergenic	CTTCACAAGAAATATTTACCTCCTAATAATAAATTACTCATCACCACTATCATTACATAA[A/G]GAGAGCTCACTGATAGGTTAAAACATGAAAACATAAAACATGAAAGGATAGTATGCATAA	YES	NO
scaffold5865.5394	Chr01	65860516	A/G	intergenic	AAAATAATATTACTACACAATGTAACCTGACAGTTTTGTCTAAGGTAACACCTACAAATT[A/G]GTACGGTCATCCCCTTACAACATATCTAAAACAAATAAAATTAAGGGCATCCTTCTTGGA	YES	NO
scaffold5865.69521	Chr01	65924643	T/G	intergenic	TTTATAAAGAAGTTCTAATAACATTAGGGAGCAAAATAATTTCGGGCATAATCTACACCA[T/G]ACATCTAACTAAAGAATCACAACATTGAAACTACTCTATAGCATGGAATATAGACATATA	YES	NO
scaffold67136.1634	Chr01	65990504	T/C	intergenic	GCATGGTTGGTAGCCAGCCAATAGATGGTGTAATACCCCAATTTTCTGGAACCAAAATGC[T/C]ACATGGTGATCATGACCTCGAGGGGCCACAAGCTAACCTTTTCTGATATCTGTATCTGAG	NO	NO
scaffold67136.367	Chr01	65991771	T/C	intergenic	CTTTTACTTTTCTTAATATTATATTTGGCTTTGTGCTAGTAATACCTTTTGTGTATCCAC[T/C]ATGCTTATGGGGGCATGATTGGGTTTAGTTCTCTTTGTGTGTAACTTATAGGCTTATGGG	NO	NO
scaffold6924.2146	Chr01	65995283	A/G	intergenic	ACACTGAACGGTACTTAGTTTGAATAACTGGACTAAAACTATAGAGTATTATGCATATGA[A/G]GAAGGGATTGACTGAGTAGCATGAGATAAGTGAGCATGAATTCATGAAAACTGTATTATA	NO	NO
scaffold7938.1737	Chr01	66031008	T/G	intergenic	TAATCTACTCTAGTATCTCAACACACCATCTCCCCTTAGGGAGATAACCTCTAAGCTTTT[T/G]TGATTCATAAACACATCAACATGCACCCCATACAGATAGCGCCTCCAGATCTCTAAGGCA	NO	NO
scaffold850.283502	Chr01	66369204	T/C	intergenic	GCCTCTTATAACACACTTAGGAGAATATAAATATTCAAAATACTCTGTCAAACTCACTCT[T/C]GAAGATGAAGGCTAGGGTTTCTTCAAGTGTTCCTCAAAGGGGCTCAAGAGTCAAGTTTCT	NO	NO
scaffold10451.43933	Chr01	66753476	A/G	intergenic	CCTCCCCGATTTCTAACCAACACTGCTCTGAAAAGTATCCGCCATCGGCGACTCCCACTG[A/G]TGAAGCATTCATGCGATAAAAAACCAGCCGTCGCCAGCCACTTCAGCCGACGGAACTAAC	NO	NO
scaffold1214.18798	Chr01	66759337	A/G	intergenic	AAAGTTGATTCTGACACTATCTATTGGCCTCACTAGAAGTAGCACCCTACTGCAATGAGC[A/G]AACTTCTAGAACTAATGAGGAGTTAGACTAACCTTTCTGTAATGCCCTGAATCTGGTACC	YES	YES
scaffold1214.5029	Chr01	66773106	T/C	intergenic	CAATGCTTATACTTAATCTGTTTACATTTTTAACTCTTGGTAACAAAATCCACAATGTTT[T/C]ATTTTATTCTAAACCACCAATAACCCTTTATAGTTTTAAGTCTCTATACATTTTGTTGCA	YES	NO
scaffold16674.16870	Chr01	66796004	T/G	intergenic	GGGGTTGCCTCCGGTCATGACAAGAACATGTCCCAACTTAGATATTATTCTAGTTTTAAA[T/G]GCTTTTGTGGACAAATGTGGGCTCGTTTTTGTTTTACTCCTAGTCTTCTTTGTGTTATTT	YES	NO
scaffold19284.199	Chr01	66807538	T/G	intergenic	CACATTGGCCAGGATGAGACCACACTGCCTAAGTGGTGATGATCTCAGCAACAGTCTGTT[T/G]CATGCCTAACGATTCGTCGTACTGACCGTCACACCTGGGCCTGAATAGGGAGTTACTACC	NO	NO
scaffold2476.45832	Chr01	66888462	T/G	intergenic	GCTCATGAACCTTAGGCAAGGCACTATATTAGTGAATAAATATTGCCTCAAGTTCATCTA[T/G]CTAGATAAGTACTCACAAGAGTTGTTGCCAGATTCTAGAGCTCGTACGAGTAAGTTTGTC	YES	NO
scaffold2476.214886	Chr01	67057516	A/C	intergenic	AGACAAAAATTTATATCATGCTTGGGAGAATTTCAAGGCTTTACTGCAGGACTATCCACT[A/C]CATCAATATTCTAATAAGGTATTATCCCACACTTTTGTTGAGGCACTTAACCATAAAAAA	YES	NO
scaffold2476.258018	Chr01	67100648	T/C	intergenic	AATATATTCCTACATAAGTGGAGTTTGCGGAGGGAAGATTGTACGCAGTCAATACCACTA[T/C]CTATTAAAGAAGTAGAGAGGCATTTTCTGATAGACCTCTGGCTCAAGATAGAAAGGCAGT	YES	NO
scaffold26360.25247	Chr01	67179455	T/C	intergenic	AGAGTTTAACTTGAGCTCATGATCACTCCCATGACATAAATACTGAAAGAAGGGAAACTT[T/C]TACTAATAACCTGTCATATCCCCTTGTCCATAAGTATGGCACGCTACATACCCATCCACA	NO	NO
scaffold2946.28749	Chr01	67182860	A/G	UTR	ATCAAATGAATAGTACTATATAACAATTAAACTTGTCTATTTTATTTGCGTAATTTAGCA[A/G]TACGCGTGTCTATTAACTTTGATAGGATTAGTAGGATAATAAGACTTGTCAATTAGCTAT	YES	NO
scaffold2946.447	Chr01	67211162	A/G	intergenic	ATGGCCAATCAACTCCTTATAAAATTGGGTGTTAGGACCAGTTATTAGAAGATATATACG[A/G]CCATGAGGATTGCCAAGGACTTTTTCACGACCCGATTTCTCAAGCCATGATGGCGCCTAC	YES	NO
scaffold3000.2772	Chr01	67215380	A/C	intergenic	ATTCTATATTTGAGGTGTGAACAGTTGCTCATTTTTGGGTAAATTCTCTTCTTTTGTTCT[A/C]TAGTTTTGGTGCAATCTTGTTTTGTTGTTTCTCATTGCTTGGCGCTTGTTATGTGAACAA	YES	NO
scaffold3497.109930	Chr01	67468857	A/G	intergenic	CTCCGTACCTAAAGCAATCAGGTGATGTGCATCAGTAGGGTGGCGATAACTTTAGAGCAC[A/G]GGATGCCCAATTTCAAACTAGCGGGGCATAGTTGTCTTTTATATGTCCTCTATATAGGTT	YES	NO
scaffold3497.13270	Chr01	67565517	A/G	intergenic	GAATGAGTCATGAAAAGAGTTTTAAATAGAGCTTATTTGAATTCACATGACATGAATACT[A/G]AAAGAAGGGAAACTTTTCTTTTGTCTATAAGTATGGCGCGCTTCACACGCATGCACAAGA	YES	NO
scaffold3524.120054	Chr01	67699840	A/C	intergenic	CTTTTGTAAAATTAGTTCGGAACTGAAAATCCCAATTTTGGGCATCAGCACGATGCGCCA[A/C]AATCGCGGTAGCTTGCTGGAAAAAGGACAATTGCCATTTTGGGCTCTGGCGCGACGCGGC	NO	NO
scaffold3524.306165	Chr01	67885951	A/G	intergenic	GAAACTAGAGAGCCACTAAGACAAACTCCTAGCTAACTCAAACTGTCTGAAATAAATACC[A/G]AATAAACTACTAATAAACTGGAAGTCTGAAATAATTAAGTCCCCAAACTATGAGGACTTA	YES	NO
scaffold4186.6977	Chr01	67903146	T/G	intergenic	TAACATAAAGTGCACCTATCTTGAAAGTGTGATCAAGAGAATAGAAAAAGTGAAAAAAAA[T/G]AGAAAAAATAAAGAGAAAAGAAAAGAAAAAGAGAGAAAAAGATGTTAATAAGTGGACCCC	NO	NO
scaffold42333.1818	Chr01	67940321	A/G	intergenic	AGGTAGAGCACTTAAGGCTCGATAGATTAACTCAAGAGATTGAGCTACCGGTGTCGAAAT[A/G]GGAGATTATTAATATGGATTTTGTTACCGATATTCCTTAGTCTCGCCAGTAATTTGATTC	NO	NO
scaffold6894.116	Chr01	67967155	A/G	intergenic	TTGAAGCTAATTCCAATAGATGAGTGACATGTTGCAATAGATAAATAACCTGTTGCAACA[A/G]TTGATTTACCTATTGCAATTGACGACTCATTTGTTAGAATCGAGTTCAGGTTCTATTGCA	YES	NO
scaffold6894.17676	Chr01	67984715	A/G	intergenic	AACTTTTTATCGCCTAGTCATAGATCGAACACAAGCTCTGATACCATAATGTAGGAAAAA[A/G]AGAGGTTCTTCGACTAGAAACGTAAGAGTTGTGCAAAGAAGATGAAGAAAATTTCTTTTA	YES	NO
scaffold7222.90234	Chr01	68098441	A/G	intron	TAACAATTAAGTCATTACTCTTGAAAGATCGTTTTAACATTCTATTTTGCTTTCACCGAA[A/G]GAAGTCGCTTTGCTGCCTTCGCATTCCGTTACTTTCAATACCGACGAAAACTTTAAAATA	YES	NO
scaffold8078.8739	Chr01	68145899	T/C	intergenic	TACTTCGTCAGGTGTTGTTAGTTGGTCATAGCCACATAAGTTGATTTTACTTAGTGGTGT[T/C]ATTTGTTGGATTTATTTTCAACTTCTTGAGTTGTAAATTTTTCTATCCGTTTGTGTCACT	YES	NO
scaffold8620.81	Chr01	68167147	T/C	intergenic	GTCCAACGGGATAAAGGGGGCGCCACGGGGGTTAGTCTATTGGGATAAAGAGAGTGACGC[T/C]CGGTCAATTCCTTCATTATTTAAGCTTCTTAAGGGTCAAGGGGTACTTCGGTCCTTTCCC	NO	NO
scaffold8898.13880	Chr01	68246923	T/C	intergenic	GGAGTTCACTAACAAGTTTGTTCGGGAGAGCGTATGATCGGTAGTGACTGCGATAACTTT[T/C]CACCCACTCCATACCAACTGACAGCTCCCCCTCCTAAAATAAGGGTGATTCAACTATAGG	YES	NO
scaffold8898.87356	Chr01	68320399	T/C	intergenic	ATTTGATGCATTCCAGATAATTTTTTGTAGAGTAAAATATGCCTACTTTTTCTTTTTTAC[T/C]TAAAATTTATTGTCAGATCCTCATATTTGTTTAATTTCTTTATACGTGCAAGTGAAAAAT	YES	NO
scaffold98380.304	Chr01	68321835	A/G	intergenic	CACCACATATATTTGTAGAGTGACCGCTATTGCCACAAACCTCACACCATGTCAGAGTTT[A/G]CTGCACTGCATTCACCTAAGCCTGAGACTGCTGCACACCCAACTTGCTAAATTGTGTCAT	NO	NO
scaffold98380.40081	Chr01	68361612	T/C	intergenic	ATATGCAGACAGTGAACCTCCCAGGGTCCTTAAGCTTTTTGGGCATCTTCTGCCTTACCA[T/C]AGAGCTACACTCCTCAGAGAGTGCTACCATCAATATCCTGCAACTTAATTTTATTAGTTA	NO	NO
scaffold10005.1534	Chr01	68364563	A/G	intergenic	GCGTGTTGTATGTATTTACATACCGAAAAATGACACTATGACTCGTCTAGTGACAAGGAG[A/G]TAACATTTTTAGGAGAGAAGTCCTAGCATCATTAAGCGATATGGATAAAGTAAATCATCA	NO	NO
scaffold10054.82129	Chr01	68515008	T/C	intergenic	CCTTCCTCATCTGTGATGGTTTGGGTGATGGTCCATTACTAGCTCAATGGTCCTTTGGTC[T/C]TGGACATCGCACTTGACCAGAAGTCGGATCACCACCTTAGTCGCGATGGCTTGGGCGATG	NO	NO
scaffold12089.58837	Chr01	68578227	A/G	intergenic	TGTTATAAGTGATTCCTATGACATTGTTTCCCTCATAATAACTTCAAACACTGGGATAAG[A/G]ATCATGACACATGAATTTAATATAAATCATGGAATTAAAGTTTACACACGTAGGAACGTA	NO	NO
scaffold12272.21753	Chr01	68601823	T/C	intergenic	GCCTAACTTTTAGTTATTTAAAGTCATGCTTCATACTTTCAAAACGTTTAATATTTATTC[T/C]GTTAAGGGCATGTCATCATCGGGTAACGTCATATCCTTTCTTTCAAGTCACTAAATTCAC	NO	NO
scaffold15643.62986	Chr01	68672505	T/C	intergenic	TCTTTGAGTGCAACACTTTCTGTTCAACTTATCAACAAGTGTTGTATTTAATTGCAACTT[T/C]CTTTTATCACACGTGATCATTTAAAAGCGTAAAAGAGCTTTATGCATTCTCTAGAGAGCT	NO	NO
scaffold21289.160	Chr01	68674167	T/C	intergenic	CTAAGAGAAGAAGGAAAGATACTTCCAAGACATCATCAAGCATCGAAAAAAGAAAAATTG[T/C]AAAGCCTCTATCTTTGTCTTGCACTGATATTTAGTATGTAAGGGCTACAGGAGAGCAGCA	NO	NO
scaffold21289.9101	Chr01	68683108	T/C	intergenic	CATCTGTTGCATCATACTTCATATCTGAAACAACAGACTTCTCATTTGATACAATAGACT[T/C]CTCATCTAATACGACAGACTTAACATCTGTTGCAATAGTTGGATAATGTTTTTTCTGTGA	NO	NO
scaffold22532.1069	Chr01	68699914	T/C	intergenic	AAGAGATGATATGCTATTTTATTGTACTTTCTCGTTATTAATTACTCCCAGCATTGTCTT[T/C]ACCAAGAAATGTGTTTTCTTCTTTTGTAATGATGCAAAAGTGCATAACAATGTTTCTTTG	NO	NO
scaffold2315.4077	Chr01	68728656	A/G	intergenic	CGGCAATGGGCTATTTCAACACATTTTTTCACAAATGCCTCACACCATTAAGAGTATCCA[A/G]CATCTTATAAGTAGCTCCTTTTCCTTTTCAACTATCAATATGAAACTTTATTCTCACACC	YES	NO
scaffold23972.54697	Chr01	68896237	A/G	intergenic	ATTGCTTTAAAGAACTTGCTATCTTCATATATATCTCATAGACCCAAAATCTGGTTAAAG[A/G]GATGTTCCATAATGCCAGACATATCAGTTTGGAATGACAGTTAGATTGGACATTCACCTT	YES	NO
scaffold3007.44725	Chr01	68943244	T/G	intergenic	AGATGGTAAACCCTACAAGTTCATCATTCCAAGGCTATATGAAATCAGTCCTTGACTCGG[T/G]GGCCAAGCCCCCAATTGAAGTTTGTTGTAAGGATTGGAGTATCAGTAAGGGGAACACGCA	NO	NO
scaffold31903.33302	Chr01	68978099	A/C	intergenic	TCCCTAATCATCCTTAAATGAATTTAGGATTATTAATAACGTTCTAACTCTTTGAAGATC[A/C]AAAAATTCATCTCTCAAGAACACAAGGGGAGAAAACAACTAGGGTT	NO	NO
scaffold4067.126393	Chr01	69105538	T/C	intergenic	TTAACAGTGAGGATTCAATTTGAGATGAATAAATTAAATCTAAGAAAATGAGGAATAATT[T/C]TTTGAATATAATGAAAAAGAATGAACCTCAATGTCTTTGGATCTAAATTACAACATAATG	YES	YES
scaffold4067.126739	Chr01	69105884	T/C	intergenic	TTGAGAATGACTAAATGTTAGTGCTCTGTATACCAACGAATTAATTTGTTATCCTTCTCC[T/C]CTTGCTTCTCTCAGAGTGTCTTTGCTTTCCTCACTGTGAGTAAACTGTGTACTTCATATG	NO	NO
scaffold4144.135280	Chr01	69111821	A/G	intergenic	GACTGTAGAACCTAGAAGGTTACTTTTTCCTTTCCAAATGAGTCAGTGATATAGTGGGAG[A/G]GGAATTCTTTAGCACCTAGAGGGAAGTTTATATCTTTCCTTAGAGCCCGTAAGCTTATTT	YES	NO
scaffold4144.25154	Chr01	69221947	A/C	intergenic	CTGTAGATCAGAGGTTCCTGAATAAGGGGGGTTTTGATTTTTAAATTATAAAGTAATTAA[A/C]TGTAACAAGAGTATTCCAGCGAATCATTCTCATTGTAATTACTAATTTAATGAGATAAAA	NO	NO
scaffold4307.5550	Chr01	69253650	A/G	intergenic	TAGTTCCCAAATATTGAATTTTCTTTTGTGGAAATGAGATCTACTGCCTTTTATAATTTG[A/G]ATAGAAAACAATGACCTTTTTGGATCCGAACAACAATAATTTGCGAAGGACTATAAGATC	NO	NO
scaffold5742.34356	Chr01	69395202	T/G	intergenic	AGTAATATTAGAGTGCCAGGTTATCTTAAATAATGTTAGCACCTAAGAAAAGATCAACAT[T/G]ATGAGTTTTGCACCTTATACTGGTCATAGTGAACGTCAGTCAACTACTAGACCTCTACTT	NO	NO
scaffold5917.403	Chr01	69396684	T/C	intergenic	AGAAAAAAAGGTATGATTATTGTTTTCCATAGTAGTTTGAAGAGAAACAAGTTATCTACA[T/C]GTTTCCCTCCATTACCCCTAAGTCGCAAAAAATCCAAAATCCTTCTTTTTCAAAAAGGCG	NO	NO
scaffold5917.68685	Chr01	69464966	A/G	intergenic	TCTTTGACCCCTATAAGACATACCTTTTAGTCGAGTCAACTCCTTTGATTCCAATCAGAT[A/G]CACCTTATAGTCAAGTCATTATCCTTGATTCCTATAATGATATGACTTTCGCAAAAGTCC	NO	NO
scaffold6122.130	Chr01	69466516	A/G	intergenic	ACAGGGAGACGCTGGGCCTAATTAATCCCTTATCTAGGAAATCCTTTAACCATTCTTTTA[A/G]CTATTTGAGTTCAGTTGGATCCATTCTGTATGGTGGAATAGATATGGGCTAAGTATCTGG	NO	NO
scaffold714.1499	Chr01	69536533	T/C	intergenic	TGGAATGAAGTACATTTTAGTTGTTGTAGATTATGTATCCAAATAGGTCAAAGTTGTTGC[T/C]TTGTTTGATAATTAAGGGAAGAGATTTTTTGCATTTCTTAAGAAGAACATATTCTTTCGC	NO	NO
scaffold8316.27541	Chr01	69594709	A/G	intergenic	TCATTGATTGGGATGTTCTTATGAATGCAAACTTAGGAGATTAAAATTACAATGAGATCT[A/G]AATCGGTATAAAATATTAGGTGATTTCTTTAAATCTACTTGAGTTTCAGAATGCATAATT	NO	NO
scaffold8666.806	Chr01	69596688	T/G	intergenic	AGTACCTAGGACTCGAACCTCTGCCACCAACTTTCCTGGATTTCTTTTTCTAACCCCTTC[T/G]TACTTTTTCACCTTTTCTTACGGCATCTTAAGATCACTCTCTAAGGAATTTTCAATTGAA	NO	NO
scaffold1789.7860	Chr01	69633224	T/C	intergenic	ATTGATGAGACCTTGGTTGAGACTTGAAATGGAGAGAGAGAATATAGGGAAAATTGTATC[T/C]GCTTTAACAATTTCTTCTAAACTTCATATTGTATAATAGTCCTACTCCTACAACACCGAA	YES	NO
scaffold1295.520762	Chr01	70361736	A/G	intergenic	ATATAAAATAAAAAGAGAGATTTAATATTTTTGATAATGTGACCTAAGCCAGCACAGGCG[A/G]CCTACATATTCCACTAAGAAAATCAGGTCGAACGTAGTTCATTACAACTAGAAAGTACGA	YES	NO
scaffold1295.664767	Chr01	70505741	A/G	intergenic	TGTTCAAGAACTGGCTAAGTTATTAGTTTACTTAGTGTAACTTTTTTCATACTAATTTTG[A/G]TTATGGTGTTGGTTTACCTATTGTCTCATATCTTTTATGTATGTTACTAATTTTGGCTAA	YES	NO
scaffold7566.2653	Chr01	70579873	A/C	intergenic	CAATAGCTGATACACCTATTTAAATAGATGGAGAATCTATTTGAAGGCCTATTTTAATAT[A/C]TTTCAACAGATGTTCCACCTTTTGGAATAGGTGGGTCATCTCTTAGAAGTTATTAAAATA	NO	NO
scaffold832.84917	Chr01	71220351	A/G	UTR	CCTTACTTAACACTTCTATTCCATGGAACACATGCAACCTCTAGCTCATAGATTAACTCT[A/G]CTCACAAAAGCTTAGGTTATAAGAAAATTGTTGATCATTTTTTATCAAGCTTGGCGACAG	YES	NO
scaffold832.18071	Chr01	71287197	T/C	intergenic	AAACTTTCAATGGTTGTCATGAATGTCAGTTCCCCCTTTTTTGATCCCCTTGACAAACTA[T/C]TGTAGCTAAAAGTTATACTTGGATCTGATTGTGTGACATGGATATTGTAGTTACCATTTA	YES	NO
scaffold832.7875	Chr01	71297393	A/G	intergenic	AAAGACTATATCAACTCGGACCTTATTAAAGAAGCAACACAGGGTAGCAAGAAATATGTA[A/G]CAAATCTGGCCGATGAAAGTGACATGAAAATGAAAAAACTGAATAAGCTGCAAAAATGAA	YES	NO
scaffold336.9132	Chr01	71315399	T/C	intergenic	GAATTATAATGATTCTTGTTTTGTCTAATTATCAAACCAAAAGCTTGAATTACCTGATTT[T/C]AACTACCACCATATGTCATGTTATATTTCCTCTCAAATATTAATTATTTTTCTCCATACA	YES	NO
scaffold336.803092	Chr01	72109359	T/C	intergenic	CCCTCTCTTTCCAAACATTAATATATGGTTTTTCCTCTTTAAATCAAGGGCAAAATAATC[T/C]TTTCACCATCCATAACTCCCCCAATACGTTTTTATAACCCTAGAGTTGTACAAGATTAGA	YES	YES
scaffold336.1452838	Chr01	72759105	A/G	intergenic	TGATCAAAGTTATTACATTTGAGATCCTTGATAAAACACTCCAAATGCTTTAATCAGATA[A/G]CAAAATCCTTGTCATTAGTTTCTCTGTAGGTAAGTGGATTGCTTCAATACTCTGAAAGTA	YES	NO
scaffold1836.94498	Chr01	72866245	T/C	intergenic	AATTTCTCTTTTGATGTCACTATATTCTCCCCCTAATTTTGAGAAAACTATCTCATCAAA[T/C]CGATAATCTGTAAATTGAGCAATGAACATATCTCTCATTAATGATTCAAGATAGCAAATA	NO	NO
scaffold2663.116701	Chr01	73006867	A/C	intergenic	TGACATGAGAGATATGAAACTCATACCTTAAACTTTTTCATCCAATGCTGGAAACAAAAA[A/C]TGGTATGTGGCTTTCATATCGTCTTACGACTCCCATGTAGCTTCTTTCCACCTTTTGAGT	YES	NO
scaffold2663.8901	Chr01	73114667	A/C	intergenic	GAATGGATTTATCTAGAAAAATTTCAACTCCTTGCACCATGGTGTTCAAAATTAGGCAAT[A/C]TTTAGAGAACTTAATGGTGTAGTAGAAATTCTTCACCTTCTTCTCACAAATCGCAGGGAT	YES	NO
scaffold1594.16263	Chr01	73140830	A/G	intergenic	TTTGATTTGAGAGAGAAAACTATCTAAATCAGTCGATTTGCTCTAATGCCATGTTAATTT[A/G]TGATTTAGAACTTCATGTAAGTTCACCGACTAGCTAATTTATAGAGAAGAGAAAAACAAA	NO	NO
scaffold1594.521056	Chr01	73645623	A/G	intergenic	TACAAGCTTAATGGATACCCTAATGACCTCAAGAAGAAGAAAAGGTTCAACTTCAATCAT[A/G]TTAGTCATGCTACTGTTCAGGACTATCAGCTTAATGACTCTGTGCTTTCTCATACTCCTA	YES	NO
scaffold1594.1195004	Chr01	74319571	A/G	UTR	ATCTAAGTTACATGGTCTTGATAAATATGCGCTTTCTTTGACCAATCGGATTTAAGTGAC[A/G]TGACACCTTTTCATGGGTTTTTAATTCGCTAGGCACGCTACATCTTTTTGGCATGTGGCA	NO	NO
scaffold1239.6590	Chr01	74353106	T/C	intergenic	AGTCATCAACATAAATTTGCACAACGAGTAAATTAGAGTCAAACTTTTGAGTAAACAGAG[T/C]TGTGTTACTCAGTCTCTTTTACCAAGCCTTAGGAGTTTGTTTGAGACCATAGAGTGTTTT	NO	NO
scaffold1749.1693	Chr01	74468636	A/G	intergenic	ACTATTTTAAGAGTGGGGGACTTCTATTTGGGAGGTTCTTCTAACCGACATGTACACCAT[A/G]TGAGTATCCATAGTGTACCATGACTAGACCTCGTAAGGTTAGGGTTGTTCTACCCTTGCC	YES	NO
scaffold1749.175531	Chr01	74642474	A/G	intergenic	AAACTCATAATTCAAGATCTCTAAGAGACATACTTCCTTCTCAAGGAGACACATTTCCTT[A/G]AAAAATGTAAGTGGCATTTGTAAGGAGATGCATTTCCTTGTCTGGATAATTTAAGTGATG	NO	NO
scaffold18966.27870	Chr01	74775714	T/C	intergenic	CATCACACATTTGAACCATGATACACATTTAGTCATACATTGTTGATATCATCATACCAA[T/C]CACACTTGCAAGGTAACATTAATATGTTGAAATAATTTCATTATTTGGGGAAATTCATAG	NO	NO
scaffold10862.36976	Chr01	74819387	T/C	CDS	TTCCGGCCATGATATAAAAATTCCAAGTCTCCACCAGCAGAGAAAGTACGACCAGCTCCC[T/C]ATGTCAAATGAATGAGAATTTCAAGAAATGTATTAAACTAGTCAATTAAGGGAATAAGTG	YES	NO
scaffold1016.654174	Chr01	75485316	T/C	intergenic	TTTGGACATTTCCCTTTATAACTTCTTTTGACCCCACGACTTAAAATACTATTGCGACTC[T/C]ATTTACACTATTATTCTCAATCAAGAACACTTTAGACACTCTCAAGTCTCTCTCAAACTT	YES	YES
scaffold1016.781949	Chr01	75613091	A/C	intergenic	GTGGTTATTTTTCCGATGTATTTGACTCTTGGAATGTATTAGCAGTTCTTACACTATTAA[A/C]ACATAGTTTTGGGCATGAATGGTATTTTGGATAAGTTTTTTCCACATTGTTATGATTACT	YES	NO
scaffold11644.1421	Chr01	75628664	A/G	intergenic	AAGTTGTCGCATTGAATGGCATAATCATTCTTATTGTTTCTTGGTTCCTATTTCAGAAAT[A/G]GCTAAACGGGGATAAACTCGAATCACACTAAGTGGGAGTTCAGGATGATAAGCAAAGAAA	YES	NO
scaffold126.7513	Chr01	75688950	T/C	intergenic	AAATATTCGATGCACTTAACAAAAGTAAAGCAGATACAGTATCAGTACACAACAAAAAAA[T/C]GGTGTACTGATAAGGTCATTTGGCCAGTCAAGATGAGAAATATGAACACTTAACCATAAT	NO	NO
scaffold13676.10700	Chr01	75768439	T/C	intergenic	CGTAGGCAACACAGAAATTAAATGGGTTAGACACTAATAAGCTATAATTTCACCTCATAA[T/C]TCATAACCATCCTGATGGCTCTTAGTGAGACACTCATACTCAGAGCAGAGTAAAGCCACA	NO	NO
scaffold13676.5015	Chr01	75774124	T/C	intergenic	GCCTCAAGTGCTCTACTTTCACTTGTTTACATACCATGCATTTAGACACAAAACTGGCCA[T/C]ATATCGATTTATATTGTTCCACCAATAAATCTCCTTAAGGTCATGATGCACTTTCGTTAA	YES	NO
scaffold17053.16494	Chr01	75796632	T/C	intergenic	TACAAAACCCTAACTTGTTTTGGGAGAAAATAAAAAAAAGAGAGAAAACATTTTAATTTT[T/C]TGAAATTATCTCCAAAAGACGGTGAAGATGATTGGGCTTTCAAATATATACACGTCACAA	YES	NO
scaffold17263.54956	Chr01	75870859	T/G	intergenic	ATAATAATAGTTATCATTCGAATATTTAGATGGCTCCTTTTAAGGCTCTTTATGGTAGAA[T/G]GTGTCGATCTCCTATTGGATGATTTGAGATTGGTGAGACTAGGTTTTTTGGTTCTAACTT	YES	NO
scaffold17263.56610	Chr01	75872513	A/G	intergenic	TGCATAATTTAATCACTTTTGAAACTATTACATTACATAAAAGGTTAATAGAATATAAGT[A/G]GTTTTGAAAGGCCTTAGTGACCATTATTTGGGTTTTAAAGTAGAACTTGGGGGTCGTGGA	YES	NO
scaffold2109.204107	Chr01	76115140	T/C	intergenic	GACCCAAATGCCCTTAAATAATGATGAACAAAAGCTGGACAAAAAAGAGAGGGGACACCG[T/C]GGGCTCTAGAGCAGCAAGCTAAGCCTCGAGTCACGGGCTCCAGTCCGGCGGGCTAAGCCC	YES	NO
scaffold2109.607912	Chr01	76518945	A/C	intergenic	CCCCTATATGGGATCAAACACGGGACATATGTGTCAACAATTGAACCAACTACCACTAAG[A/C]TGGGCACTCCTCTTGTTTATAATGGGTTCAGTATATAATATATACCTTTTAAATTTGTAA	YES	NO
scaffold2109.841665	Chr01	76752698	T/C	intergenic	TCGCCAAAAGTCCTATGCAGATGTAAGGCGTAGGGAGTTAGAGTGATGTTGGTGATTAGG[T/C]TCTCTTGAAGTGTCTCCAAAGTAGTGAGTGATGTTGTTTAGGAAGAAGGGGAAGCTCAGT	NO	NO
scaffold7414.7851	Chr01	76885628	T/C	intergenic	AGCTTATCTCTAGTATGCCAGTGTAGGATCCCCTTCGATAGAGTTGGCTCTAATGGTTTC[T/C]AAATTTTAGGAAGTGTTTTCTTTAGATTTAGCGAGTATGGCTCCAGATAGAGATATTAAT	NO	NO
scaffold10126.8976	Chr01	76911393	A/G	UTR	CCTGGAGTACAAATTATATGGTTCTAGTAGTAACCTCTTAATCCTCTGTAACTTGTAATA[A/G]CTCTATTACAAAAGGAGACTTCAATGCAATAACTCTATCGCACTAACTAAAACAACTAAC	NO	NO
scaffold10740.14840	Chr01	76955054	A/G	intergenic	TTTCTTAGAGAGTAATTTGTGAATAATGGGGTATATAATGCCTTCTTAGGTTTTAATTTC[A/G]TGTTTAGGATAAGTTTAGGGTCTTGGGAAAAGACCAACGGTTCCTGAAAATTAAATTGCG	YES	NO
scaffold10740.17632	Chr01	76957846	A/C	intergenic	AGGGTAATTATTTTTATGGGGCTTAAGATGTCTAAAGGCATATGCCACAACCTTTCCCTT[A/C]TGCATCAAAACACACCCCAAACCAACTCTGGAAGGATCATAGTACATAACAAACCTATCT	YES	NO
scaffold11649.8166	Chr01	76986857	A/G	intergenic	TGAATTAAAATCTCCCTACAAAGAAAAATAGCAAACAATTATATACAAGCTTGAATTCAA[A/G]CAATTAGCTAAAACTTCAAATGAACTTAACATACCAAATTGTTCCTCGACAAAGGTGTAA	YES	NO
scaffold12147.1743	Chr01	77038498	A/C	intergenic	GGTTTTAGATCACGCTCAGGTGATGGAGAAGATGCATTGCGAGGCCCAAGGGTGCAATGA[A/C]AAGAGACCTAGTTATTAGGGCAATTTCATTGTGAGCCATAGTAGTTCCAAATTTAGAGGT	YES	NO
scaffold12147.587	Chr01	77039654	T/C	intergenic	TAAGTACTTGTACTTAGGCCTTGGAATTTGTGCTTTACTTCATAGAAATTCATAACAAAA[T/C]ATTATGATCAATAATCACCTTGAAATCTTTCAACAACATCCCAATCAAGATAATGAAATT	YES	NO
scaffold13741.14853	Chr01	77056093	A/G	intergenic	ATATATTGCTTTTCTAGGTCTATGGTGGTGGCATTTGCTCTCATGGACATCAAGGTAAAC[A/G]TGGGGGTACATATTATGGATGAGGGGTAATCCTTTTATGCTAGAGAGATGTCTGTAATAC	YES	NO
scaffold13974.28030	Chr01	77087141	T/G	intergenic	GTCTTTCGGGACCGTAAGCACCATGTAGCATCCAGGGTGTATTTCCAGGGTATTACAAGT[T/G]GGGACGGGAACTGAAAATTGATGATGTGAATATTGATTTGCTCTGATTTTTTATTATAGT	YES	NO
scaffold13974.6468	Chr01	77108703	A/G	intergenic	TATAAGGATGAAATGCCCACAACCAATCACAATGAGTATTTTCACAACAGACCACATAAT[A/G]TATGTCCACAACCCACCATAATGATATATTTCCACAACCATGTGAGCGAATATCCACTCA	NO	NO
scaffold14806.56240	Chr01	77172410	A/G	intergenic	AATAAGAAAACCATGGGTACTATCATGAAACTCTACTCCAAGTTCATATTACTTATCCCT[A/G]TAACAAGTAGAACTTGAAGTTCAGTCAATATAAGTCAGCGAGGATAACAATTAAAGTTAA	YES	NO
scaffold15533.65164	Chr01	77241928	A/G	intergenic	GCAAATACACACTTTATACTTTATTAATCATGTCGAACTATCCTCAAAACTAAGCTAAAT[A/G]CCAATAGATAATGACTTAGGTGATAAATATGCCTAAGATGAATATTCCATTTTTTCTATT	YES	NO
scaffold15533.234521	Chr01	77411285	T/G	intergenic	CATACTTAAGCAAATCAAGGATGATATGGGTCAGCAAAAAGTTATGGCTTTCAAGATTGG[T/G]GGACATGGCATTCTGAGGTATCAGGGAAGCTTGTGTGTTCCTAATATAGATGGGCTGCAG	YES	NO
scaffold16813.2986	Chr01	77415529	A/G	intergenic	TATAGTCAATATTAGTAGAGGCTTCATAGACACTCAGTAGAGTTGATATATTTGATACCA[A/G]TTTTTTGTATAACCAGAGTTGTAGTCATTTTTAATACAGTTTTGTATTGATCATATTAAA	YES	NO
scaffold16813.4581	Chr01	77417124	T/G	intergenic	ATGTGTGGTTAGTAGTACCCTTGAGTTACTCAATGGGAAGAAGGCTATTTATGTAGTACA[T/G]GGTGTTCTTAATAGTTAAGTTAAGGAGTTACGGATAGATGATATTGAGTCTTCTAGTATG	NO	NO
scaffold16813.40387	Chr01	77452930	A/G	intergenic	AACTTACAAGAGTATTCAAACACTAGTTGACCCTTTTGAAGACCAAGTTGAGTCTACATT[A/G]GTATACAAGTTGCCAACAACTAGCGAAGGCATGAAAAATGATCAATCGGGTGAAGATGAC	NO	NO
scaffold17236.2567	Chr01	77456898	T/C	intergenic	ACCTTGATATCCTTTCCCCCTTTCAACTATCTTTCTCTTTTTACCAACAGTACTAACCTT[T/C]AGATATAGGGATCAAGTCCCTTAGAACTAGAATACTTCAGTGAAAGCAATCTTTCCCCCT	NO	NO
scaffold19288.14258	Chr01	77514802	T/G	intergenic	CCTCGGACGATCATCGAGTCCAATAATGGCTGCATTCTCATATCTTTGTCCTTCTTCAAA[T/G]GGGTCATATTTTCTAATATAGTAGCATAGTTGGCATAAAATTCATGAACCATTTCAACAC	NO	NO
scaffold20469.23219	Chr01	77551074	T/C	intergenic	TTTTTATCTGTCGGATATTTGTCTCAAGCACCATTTTCTAGTTCTCTAGTTCATTCATGG[T/C]AGTGAAGAAAATAGTAAAGTCATCCCCAAGGTAGATGTGGTAGCGATACTGCAGGAAGGG	YES	NO
scaffold20469.23668	Chr01	77551523	A/G	intergenic	GTTTAAGACTTTGTTAGATTTATTGATTCTATATTTGGAGGATTTTGATATTATCTTAGG[A/G]ATGAGTTGAGTGTCTCCTTATTGTATCCTTCTTAATTATTATGCTAAAACTCTCACAATA	YES	NO
scaffold262.6050	Chr01	77573402	T/C	intergenic	TCCTCGATCTCAGAATCAATTTGATTCAATTTGGGTCATTGTGGATAGGATGACAAAGTT[T/C]GCTCACTTCTTTCTAGTGTGAACTAAATTTTTGATTGAGGACTATGCGTGGTTGTATCTC	YES	NO
scaffold262.1249514	Chr01	78816866	T/C	intergenic	TGGGTAATTGAAAATCTACTGAAATTTAATTAGGAATCAGAAGTAGGCTATATTTAGAGG[T/C]ACCAACATCCTTATGTCTAAGAGATACCATTAAATGAAATACTTCAAGTTATTGATTGCA	YES	YES
scaffold26444.4602	Chr01	79727645	T/C	intergenic	TGCCGATGTATGTGCTGGATAAGAGTCATGGATATTGGTATTTAATTGTATATGAGTTGA[T/C]GAACCCCCATAGGTCCTACCTTAGGAGCATAACTCGATAGGTATATACGGAGGTTGGTCA	NO	NO
scaffold3011.23495	Chr01	79772886	T/C	intergenic	ATACCTAAAAAATGAAAATGATCAACCATACAATTTCTGTAATGCCCCGAAATCTAGTTC[T/C]CGGGATGCCACGCGGTGCTCCGAACTACAAGTAGTTTTGAGCTAACCCTAGCTGCCTTTT	YES	NO
scaffold34916.11222	Chr01	79794150	A/G	intergenic	TCACCATGAGTTGTGAGGATAGGGTACTAGTGGTATAGTCCAACTCGTATCTTGGACATT[A/G]TCCAACCCCTCTTGATTCTATTATGGGTACGAGTTAAGGTTACTTGTTATGTGCTTGGGT	NO	NO
scaffold3725.24152	Chr01	79819818	A/C	intergenic	ACCTGCAAACCATGGTTATATCCCCGATTGGAGATATAATAAGTATAACATCAGTACGAC[A/C]ACACGTCTTGGTAGGCATCATCAGCTGATCAAGGTTAGATATAAATAACATTAATAACAA	YES	NO
scaffold3725.862	Chr01	79843108	T/G	intergenic	GCTTAGGTCTTGCCATGGATGCAATCAAGGCATCAAGTTGAGTGTCCACGAAGAAGGTTA[T/G]ACTTGAGCTTTATCGAAAGGCATGTGAAGGGGTCCGTCTAAAGAAAGTCGGACTCAAGGT	NO	NO
scaffold3900.70604	Chr01	79915573	A/G	intergenic	CCGCGATTTAGATTTCTCTCCATTTTGGGTGATTTTTCCATAAAAAACTATCCAAAAAAC[A/G]CTGCTCTGTCATTTGTCTTTTAGCATCATTACTGAAGTAGTGTTGGTAGGGATTTCCACC	YES	NO
scaffold4175.8240	Chr01	79934164	T/G	intergenic	TGGTTATTCGCATAATAAAACTTGTTTTTTGAACCCATTGCATTGCATTAAAGGATAAAT[T/G]GATATAAATATATTTGGAAGGCCTTGGTGTCCATGGCTTGGATTTTAAATAAAATTTGGG	NO	NO
scaffold43426.28732	Chr01	80016131	A/G	intergenic	GTGCCGATGATATACAGGAAGCGATATTCAGGTGACATATAGCTTCCGATAAGTTCCACA[A/G]AAAGCACCAGTGGTTTTCGTTCGAAACTTCGACAGGTTTGATCTGACGACGCATCTCCAA	NO	NO
scaffold46646.10893	Chr01	80031809	T/G	intergenic	TTTAACTAAAAACAAACATGGGATTTCATAATTTAACGGTATCATACTCAAAATCACCAA[T/G]AAGATACTATAGGTGTAAACCGCAATTTCAAATCATAAGAAATTTGTTGAAAAACATAAC	NO	NO
scaffold4697.12496	Chr01	80058128	T/C	intergenic	CAATAAGATTGATGTGTTGAGGCCTTTGATAAAAGATAGAATGACCGTAGTGTGAACTAA[T/C]AGTCATTCCTCTACTCATTGCTAGAAAGTTGTTTTTGCTGGTTCTTTGATATTTGTTGGG	YES	NO
scaffold4731.27954	Chr01	80158172	T/G	intergenic	CGACATCTAAAACAGACATCACTGCCATCTCTGCAAGTACCCCTATGGTTCTTACAATAA[T/G]TCTAACAAAGGGGATTGGTTCGGGCACTGCTACTACTACCCTGAGATTTAGAGCCTGGCA	NO	NO
scaffold5403.40527	Chr01	80290763	A/G	intergenic	CGGCCCTACCAGCTGGGGAAGAGTTTGTCCCATATAGCTTGTGGGTGTCTTGTATGTTAT[A/G]ACAGTTGAGCTACACTATCCAGGTTAAAGTTTTAAAGTGCATGTTAAGCCTTGTTTCATG	NO	NO
scaffold5403.6876	Chr01	80324414	T/G	intergenic	TCAAGCCATATTCAGTAGAATTTAGTTAGTCATGTCGCTTAGGAAAACTCAGTAACCCCA[T/G]TAATATCATAAAGATGTGTACTTCAGTAATCTCAGTAGTATTTCGTCACTCAACGGAACT	YES	NO
scaffold5714.26829	Chr01	80359118	A/G	intergenic	AAGAAGAAAAAAGTACTTATTGTCGTGCTAGGGACAAAGCAGAGCTAGAGAGGTACAACT[A/G]GCCAATACTATCAGCCTCAATCTTGAGCCTACACATCAGATCAACATACTCACCTAAAAT	YES	NO
scaffold5714.28267	Chr01	80360556	A/G	intergenic	TGATGAAGACATTCTATTTTTCTATCCAACCATTGTTTTATCCTTTGTTTACACCATTAG[A/G]GCTTTAGTTCTATTTTTATTTCATACCTCTCTTTTGGAATCAAGATAAAGTCAGCAAAGT	YES	NO
scaffold6354.22743	Chr01	80385743	T/C	intergenic	ATCAATAGTCAATACACATACGCATAGAACCATCCTTCTCCTTCACAAAAAATATAGGTG[T/C]ACCCTAAGGTGATACATAAAGTTAGATAAATTTCTTATCCAACAAGTCCTACAACTGATC	NO	NO
scaffold7535.41225	Chr01	80434661	A/G	intergenic	GCTAGGAGAGGAATATTGGAAGCGTTGGGATGGTGTTGCCCGGAGTAAATCCTGATGCAT[A/G]TTGTGGTGTGTTAATAAAAATGAAAAATTGTGCATGTGACACTAAAGGCAATTTAGAAAC	YES	NO
scaffold85902.8563	Chr01	80444700	T/C	intergenic	GAAATAGAGCATAACTGCAATCCTTCGTTGTTGCATCTCTATTACTAAAACTCCTTATCG[T/C]GTTGTATAAATTTTAGAAAAGTGAAAAAGGATGATTGAAATCTAATTTCACTAAGAACCA	YES	NO
scaffold8880.35494	Chr01	80498230	T/C	intergenic	AGATGAATTACCACCAACATGATCGAAAACACACCATATGTTTCAGTTCGTTAAAGTCTG[T/C]TATGCTCACACCATCATACATCTCTAATAAGACATATTTTGGAACACCATTACTACATAG	YES	NO
scaffold5518.78008	Chr01	80580340	A/G	intergenic	GCTAACAAGTTCCTGTACCAGGATAGCATTATCACAAGCACAACGTCCTTTTAAGAAACC[A/G]GCTTGATAAAGACTGATGAGATTTACAAGATAGGGTTTTATGCGGTTGACAATAATCTTT	YES	NO
scaffold1042.1631748	Chr01	82214815	T/C	intergenic	ATGGTGTTCACAGTGGACAGAGTTCTCGTTAGATATTACGAAGTATTTTGTATTGGTCTT[T/C]AGTCCATACAACTATTTTGTATCATTAGCTACAGTGCATTACCGAGTCCTGGCAGCATGT	YES	YES
scaffold1042.1687130	Chr01	82270197	T/C	intergenic	CTACATATGTAGCCTTGGGATAGTCGGTCTGAGTATGAGAATCTTATGGAGTTAATAAAC[T/C]AGGGGGAATACAGTCCTAGTGTTCATTTCATATTATGTAACAACCAAATAAATCCAAAGA	NO	NO
scaffold12405.43322	Chr01	82657358	T/C	intergenic	GTTTTTCGTCGGAGTATTTGATAGTAGTTGGGTCATCTTTTTCTCATGTTGTTGATCAAG[T/C]GAGGGCCACAAAGCGAGCATGTAAAGAGTCCAAATTGTATAAGATTTTGTTGCTCGTACT	NO	NO
scaffold1368.1890024	Chr01	82981542	A/C	intergenic	TAGAAGATGAAAACTAGGACTGTGTTCCCCCTGGCTTCAACCCTACGTAATATTTTCATA[A/C]TCAATCCGCCTAAACCTCCTACTCTGTATGTAAAGTTTACAAGCTAAGCACTACCGATCG	YES	NO
scaffold1368.67731	Chr01	84803835	T/G	intergenic	GTTAATGTTTTTAAATACATGCTAAACTCAGTTTCCTTTTCCTGGCATGGTTATATATAT[T/G]CATGGTTTATATGTATATGGTTGGTTTAATTGATTTTGCTGTTCGTTGTTATTTTATCCT	YES	YES
scaffold1627.1014872	Chr01	85887437	A/G	intergenic	GGCAACTTCATGCATCATCATCATTATTATTGTCTTATATATTGCATTGTATCTGTTTGT[A/G]TTGAGTTTGTGCTTGAACTTCCATATTTACTTGTTATATGTCTACTTTCTCTATATCCTG	NO	NO
scaffold2169.474059	Chr01	89219915	T/C	intergenic	CACCTTAATTCATTAGGTGGCGACTCTTCACACTTTAAAAAATCCCAAAAAGAGTTATCA[T/C]GTTGAATCCTTGTTGTGGTTTGTCGCACACGCAAGTTCACGTGATCGTACAAATAATATA	NO	NO
scaffold2970.27478	Chr01	91236447	A/G	intergenic	ATTCTGGAAATAACTTTCAAAACTTGGTATGGTCACTTTGAATTCCTAGTTATGTCATTT[A/G]ATTTTACCAATACTCTATCAGCCTTCATTTACTTGATGAATCGTGTGTTCAAGTAGTACT	YES	YES
scaffold3365.290854	Chr01	91664753	A/G	intergenic	ACTCTACAAGAAGAGTTCAATTTTTGTTAGGGGTTGCTTTACTCTAAATCTAGTTTGGTG[A/G]CTGCTCTACTCTAAACCCTAAATTGCGCCTATATAAAGGAGTAAATATCACTAAAAGAGG	NO	NO
scaffold3365.323978	Chr01	91697877	A/C	intergenic	CCCCAATACAATATTCAAAAAGACACTGGTAAATTAATTTTTTGTGACCACTGCTCTTCA[A/C]TGACCGAAACTTTTAAGAGACTCAATGCTCAGAAAGAAGCTCTTTTCATTGAAAATGCCA	NO	NO
scaffold3365.371123	Chr01	91745022	A/C	intergenic	TGATTGAATTTGTTTACAACAATAGTTTTCATGCTAGCATTGGAATGGATCCATTTGAAG[A/C]TTCGTATGAGAGAAGATGTAGATAGACTATAGGTTTGTTCGAAGTGGGTGAAGCTACTGT	NO	NO
scaffold373.20651	Chr01	91910842	A/C	intergenic	TATGGAAGGTTTAATTTGAGCGACATCAAAATTTGACGTTGTTGCAGGAAAACATAGTTA[A/C]AGAGTTGATTGATTGTGTTTGTCTAACTGTTGGTTTCTATTTCCTTATTTTAGTTTTTCT	NO	NO
scaffold373.24760	Chr01	91914951	A/C	intergenic	CTCCCTTCATGAGAGATACCCTTAGGATCACCTTATAACCAACCTCAAACTCCAAGTCAC[A/C]ACGTCTTACATCTATATAGGACTTTTGGAGACTTTGGGTAGCCTTAAGATTATCCCTAAT	YES	NO
scaffold4208.74634	Chr01	92345729	A/C	intergenic	CAACTTTTTTTTCTATTTTCTTCCCCTTTATTTCTTCATATACCACCTTAGAGGTAATTC[A/C]TCATCATCCACTTCATCCTTCTCAATTGGAGGTTGCACAAACTCTTCTTTTTTTGAAGTA	NO	NO
scaffold6387.209999	Chr01	92561867	A/G	intergenic	TTTATGGAACGTGATTCATAACACTGAGTGAATTGAAACTTCTCATACTAGGAACTGTAA[A/G]AATACATTATTTATTAAAATGTGCACAAAAATGAGCTATAATCATAGACCTGACGTATAC	NO	NO
scaffold6387.389053	Chr01	92740921	A/G	intergenic	TGCTCTTGAGGTGACCGAGGGAACCTCGGACAAAGACAGCTTCGTTTTTATAGAAACTTG[A/G]AAACATACGAACTTTCTTTGTAGGAATTATATTCTAAGTGGTCTCCAAGATGACCTCTAC	NO	NO
scaffold907.5258	Chr01	92749006	A/G	intergenic	GGATTATTTGCAAGTAGAAATAGGTTTTCAGCTATCCAATTCACACTGCTAGAAAGATCG[A/G]ATATTTTTATAGGTATTTCTTTATTGCACTATTGAGAAAAAATAGGGTTTGACTCTAAGG	NO	NO
scaffold1098.60156	Chr01	92908356	T/C	intergenic	AAACTGGTGGCTTATAAGGCCTAGCCTAGCATTAAACAGCCCTCACCGAGCTTGTAAGAA[T/C]AGATGCGGCACAAGAACCATAACGTCTCAAGAGAGGGACAAGTTTTGCACAGCGGTGAAG	YES	NO
scaffold2551.1253074	Chr01	96238089	T/C	intergenic	ATACTCTAACTATATAACAAACCATAACAATTTATATTCTCTTATATGGTGAAAAATGTG[T/C]TGCTCACGTGCTTGCATTAAGCTAAAATTATCTTCATTTAATGGTAAATAATTCATCTAT	NO	NO
scaffold2551.1258695	Chr01	96243710	A/G	intergenic	TAGCCATCGCCAGAGTGGAAACAGTGGAAACCCACACACTAGCGAGAGACCAAACCAGCA[A/G]CAGAGTAAGAAGAAGAGGGGGAAGGAGAGACCAGAGAAGAGAAAGAGAGAGTAACATACT	YES	YES
scaffold3878.448659	Chr01	96744115	A/G	intergenic	TTACAAAATGAGTTTGGAAATTCTGATCCCATCTCTGAGCATTTTATTCACCACAAAAAT[A/G]AAACCTCTTTCAATGAAGAGGAAGGAAATAATGGACTCAGCACCAGTCCATCACTCCTTA	YES	NO
scaffold3878.619632	Chr01	96915088	A/G	intergenic	CCTATATACATGAAAATAATGGTATCTTGTTGGATGAAAAAGATTAATGTGGTATCAATG[A/G]AATATCTTGATGTGTTTTAATCATTTGGCATATGGTTTATTATGGGATTCATGTGGGGTT	YES	NO
scaffold3878.684017	Chr01	96979473	A/G	intergenic	AATATAATAGAAAGGATACGCGTAATCCTCGTGGCATTTGTGGGTTTTCTCCCACACAAC[A/G]TTGTAGTTATCGTCGTAGAACGATGTTGGCATGCATCCATTTGTTAAGGAAGGTACACAG	YES	NO
scaffold5689.18073	Chr01	97077589	A/G	intergenic	ACCCAACAAAGATTGAGATAGTATGTGATTGAACCATGCGTACATATCTAACTAAGGTTC[A/G]TAGATTTATTAGGTCGGTAGTATACTATAGATGGTTCATCAAGGGATATTTTTCTATTAT	YES	NO
scaffold7797.183202	Chr01	97844201	A/G	intergenic	TCTAGGGTCCAACATGTTTGAGATATTCTACATATCTTTGAATGTTAGCTATAGGCAATG[A/G]CAGACATAATATCTGGAGGTACATTTATGTGTTTATGTTGGGATATGGCTCAGGAGATAC	YES	NO
scaffold7797.213191	Chr01	97874190	A/G	intergenic	ATAAGTCATATATACTCATGGAAATTAGTTCACACCACACTTCCTCTTGGTACTTCATAT[A/G]TAGAAGGATACCTTCACCATTGTATCAACCAAGTATCCTCTTTGATTCTGACAAGGGTAT	YES	NO
scaffold7797.230647	Chr01	97891646	A/C	intergenic	TGAAATCTCAACTGAGGCAAATATAAAATAAAATTTGCACTCAAACTCTATATCTTCAAG[A/C]TGAAATATCAACACCAAGGACGAGTCTCTAAATCTCAACTACCCAAACCAAACCTAAACA	YES	NO
scaffold8318.57130	Chr01	97999332	A/G	intergenic	ATGATTATATATTGATACCAGGTTAAAGTCCAGAGGATACATTGATGATTTTGATACACG[A/G]TTTATGTTCAGAGGATATATTGATAATATTAATATCCATTTCAAGTTCGGAGGATATGTT	YES	NO
scaffold8318.631324	Chr01	98573526	A/G	intergenic	TTTGAGGGGTTGTGTATTTGGGACAAAATGTAAAGGTGGTTCAAGCTTCAAGTTTGGGGG[A/G]AGAATATAATATGCTAAGATGAGCTAATAAAGGTGTAAGTAAGGTTGTAAAATCATGTGC	YES	NO
scaffold107.5068034	Chr01	98640251	A/G	intergenic	CTTCAGAGTAAAGTTCCAATAGCCAACATGTGCAGTCATAGCGTTATGATGCACTATACG[A/G]GATGAAAGTATGTTTCGCGGGTTATACCATAAGACAAAAATATGTTTATTATGAAAGACA	YES	NO
scaffold107.1075275	Chr01	102633010	T/C	intergenic	CCAACTTACCTCCAACTAAACCAAAAAAGGATAATGCATGCGAATCTGAAAAACAACACA[T/C]TTATACTATATCGATACCCACACAAATCAACCAAAGGCTCATTCCAATTAAAACCAACAA	YES	YES
scaffold107.9540	Chr01	103698745	A/G	intergenic	CAACACGCCCATAAACAAGACTCTACATAGACATGGCTTTTAAGAAACCCTAGGATGACC[A/G]CTATGATACCACTTTTGTCAAGCCTCAACTCCTATTGGTGTGGACAAGAACTTGTAGCCG	YES	NO
scaffold1290.1824	Chr01	103711108	A/G	intergenic	GATACAGGATTATGCTTTGTTGGGGAAAAGACGGGAAAAATTAAGTAGATTTCTGGGATC[A/G]AACCCACAACTTAGATGTGCAAAGGATTGTCACCCACTTCATTAGCACTATACAATTAGT	YES	NO
scaffold1290.2341283	Chr01	106050567	T/C	intergenic	GACGGTCCGTCACATTGGCCATCACACCTCTGGTAGACTGACACCTCTCTATAAAATAGA[T/C]ATAATATTTTACCCTAATATCGGATTAAGTAAAAACTAGTGGATTTGAAAATAGGACTCG	YES	YES
scaffold1290.2341637	Chr01	106050921	T/C	intergenic	ACGCATAGAAATGGCGGTTTACATTATAGCCCAAAATGCAGGTTGTTACACAGAACTCCA[T/C]AACAAAATAGAGTTGTTGAAAGAAAAAATGGAACTCTCAAAGAGATATCTAGGACTATGC	YES	NO
scaffold1392.2581546	Chr01	108135842	A/G	intergenic	TCCCATTTTCCCTCCACCAAATCCTCTTCTGCTTCTGAATGGGCCTCCTATGCTGCCACT[A/G]GTACTTTTTCCTTCTCCAGTGGGAGCCCCACATGACATAGCACCTCATCCAGAGACTTGG	YES	YES
scaffold1392.5507	Chr01	110711881	T/C	intergenic	TTTAATGCAAAGCTTTCTAACTTTGGAGTTGTAAAAGTTGAGCCAATCGGAGATCAAACT[T/C]ACGTATCAACTCATGTTATGGATATTTATGGCTATGCTACTCCAGAATATGTCATAATTG	YES	NO
scaffold164.38369	Chr01	110756756	T/C	intergenic	AAGTTGATATGATGATTAACATGATTTACCGATTGAGGAGGAACCCATTACTATCCTAGA[T/C]AATAGACTAGGAAATCGAGGTCTAAGAATATCAATTTAGTGAAGGTCTAGTGGAAATATC	YES	NO
scaffold164.1006267	Chr01	111724654	T/C	intergenic	ATAGCCTAGAATTTCTGAGATAGGCTATGATTGCGGGAAACATAGATATTCTACTAGAGT[T/C]TGATCTCAGTGTCAGTTCTCCAGCCATTTGGGAATTAGTTTTTGTTGCTCTCTAGGATTT	YES	YES
scaffold164.1702036	Chr01	112420423	T/C	intergenic	ACATAAGAAGCTAGTCAGATTGCACGATATTCTGTTGTCTATTATCTCGGATAGTGGTAC[T/C]TAGTTCACCTCTCACTTTAGAAAAGCACACCAAAAGGGTCTTGGTACCTAAGTTTATCTT	YES	NO
scaffold215.3731085	Chr01	116178940	T/C	intergenic	GAAGGCTAAGTATTCATTTCTATTTCTTGTTACATATGAAGAAGCTTGAGATATGAACTT[T/C]ATTCTTCTTTGTTTTTATCCAGGTTTATCATTTGATTCTGGTGCATTGTTATAATTATTG	YES	YES
scaffold215.6137918	Chr01	118585773	T/C	intergenic	AACTTCCTCATTCTTTGTCTCCCCAACACTTCCTAAACCCTTTTGAATTGCTTAAGTTAT[T/C]GCTTTCAAAATTGTAAAACTCATAATGCGACCAGTCTTAATTCCCTCTTCTATCATCTCC	NO	NO
scaffold242.5228	Chr01	118931885	A/G	intergenic	TAGCTGGATAAGAGATGGAAGATACCCATTTTTGCCCTTAAAAACACGGAAATAGAAACT[A/G]AAATTTTGGTGCGTGCGATAGGGCATGCGTCGCACACTTATCGCATGATGCTACTGTCTC	YES	YES
scaffold242.1532545	Chr01	120459202	A/C	intergenic	TCATTAAACCACTAGTTCACTAGTCTTCACATGACCTCTAACTATTAGTATAAACATTAT[A/C]TTTATTCAAGGGATAGCAACTAGCCATTATTTATTAGATAGACAACATCTAACATCATAA	YES	YES
scaffold242.3587863	Chr01	122514520	A/G	intergenic	TTTTACGCTAAATGTGGGAATGTGATAGAGGCAGAGCAAGTTTTTCATGAGTTGGATGAC[A/G]ATAGTGTAGTGTCTTGGATATCTTTATCCATAAAATGTTGATATCTACATGGTGCATTTT	YES	NO
scaffold2732.416869	Chr01	122936122	A/C	intergenic	TCTAATATAATTCATCTTAAAGATTAAAGACTAGACATCGTAAGGAAGGAAAAAGGCTAA[A/C]TCCAAATTTGAGAGCACACTCGATCTCTAAAATCATCTCTGCAGGATCGTCAAATCAACG	YES	NO
scaffold2732.447426	Chr01	122966679	T/C	intergenic	AGAGAAGAATCCTTAGGGTTTTCTAAATGAGATGGAAAATATTTTAAGGATTACGCATGC[T/C]ATGAATGTGGAAGTGGTTGAGTTTGTGCCCTATTAGCTGAAGGATGTGGCATACCAATAT	YES	NO
scaffold2732.447431	Chr01	122966684	A/C	intergenic	AGAATCCTTAGGGTTTTCTAAATGAGATGGAAAATATTTTAAGGATTACGCATGCCATGA[A/C]TGTGGAAGTGGTTGAGTTTGTGCCCTATTAGCTGAAGGATGTGGCATACCAATATTATGA	YES	NO
scaffold324.401069	Chr01	123388994	A/G	intergenic	CCAATACCTGTGTGTTTTACATAATTTCCATATTTTCAAGTAGTAAGTCAGGTAGACCAT[A/G]GTTTTAATATCATAAGCAGAACACCATGAACATGTTGAGCATTTTCAGTTTATTCACTTA	YES	YES
scaffold361.597989	Chr01	125612825	T/G	intergenic	GTAATAAGTGGAGGAAGAGACAAAGAAATAGGTTAATATTAATGAGAGTCAGACTAAGAT[T/G]TCTCTATTTTTTTAGCAAAGTAGAGGCCAACAGTTTAGTGCTAAGTAGTCCAAGAGAAAG	YES	NO
scaffold361.678474	Chr01	125693310	A/G	intergenic	TTCATGTTATCCTTCAAAGTTTGATAATGATAATTGTTATTGTTCTTAAAATTTTTGGTT[A/G]ATTGAAGAACAACTTCATAGATTTTTTTTCTTTTTCATCTTATTTGCATAAACAAAGGTT	YES	NO
scaffold361.804651	Chr01	125819487	A/G	intergenic	TTAGGATTAGCAACCATGTCACTAGGTAATCTATCTTTTGGTCTTGCATTGAGATGAGAC[A/G]AGATTAAGCCCAATTGAGTTTCAAGTTGTTTGACAGAGGCTGAATGAGAGCTAATGGTTT	YES	NO
scaffold39638.1737	Chr01	126396850	A/G	intergenic	TGGCACTGGTATTGGGGATGAAACTATTGAACTAGATTTATTATTGTTCCATCCTTTAAT[A/G]TTATGTTATGGAAAGCAACTTGGTTTTAATATTGTTTTGGTTATAGTTATTTATTAGGTG	YES	YES
scaffold4328.74722	Chr01	126504014	A/G	intergenic	TTCTACTTTTTTAATATGGACTCCTATCATCACAATGACTATGGCTACGAGTCGTATCAT[A/G]ACCCAACTATTCATGGCCAAATACAGTTTCCAATACTTGTTCCATTTTTTAATCCTTTTT	YES	NO
scaffold485.1635464	Chr01	128397923	A/G	intergenic	CTAGAGATGAAGTCACCGGATCCATCAGTAGCATACGGTTGAAATCATCCTAACAGGAAT[A/G]CAAAGATTTATCATTCAGAAGGAGTTAATTTACCAGATCGATGAAGAGAAGCTTGGAAGG	NO	NO
scaffold485.747121	Chr01	129286266	A/G	intergenic	AAATTAGACCAAACAAAACAAGAACATATAAAAAAATAAAGTGTACTTAGCAAGCGCACG[A/G]CCAAAATTAAGTTGAGAGAATGAATTTGAAGTTTAAACATATATCTCTAAGTATGGTGTG	YES	YES
scaffold5455.175480	Chr01	130209866	A/G	intergenic	CTAGAAAGGTAGCTGAGCAAATTGCTGAGTTAGGTACTGATGTCCTTGGTTGAAGAAATG[A/G]GAGATACTACGAAGGCATCACTACACTTTGTAGAAAGGTTTGGTGGATTATACTAAGGTA	YES	NO
scaffold597.3587837	Chr01	133922186	T/C	intergenic	AAGTTTTGCCCTGAACACTTACAAGCTGAACCATAAACTGATATTTGAATTTGTGACCGA[T/C]GCATGAACTAAACTAAACTCATGAATGCATGCCATGACATAAAAATAGATGGATGGCAGA	YES	YES
scaffold597.5245411	Chr01	135579760	A/G	intergenic	AAAAAAATAATCGTTGATTTGGTTCTTGCAGGTTTTGTGTGATTTGGTTTGATTTTTTTG[A/G]TGTATAGCTTTAGCTAATGATAAAAGTTGAAAATTTCAAAAAACAAATCAAATCCAACAT	YES	YES
scaffold689.156975	Chr01	135738231	A/G	intergenic	CATTTGAATAGCCAACTAAATCAAAATTTGAGAAGTGAGGATACCAAAGTCTGATGTATT[A/G]TGTACCAATAAGATAGTGAATAATTCTTTTAACGGTAGTTAAGTGGGACTATTTGGAAGC	YES	NO
scaffold689.416495	Chr01	135997751	A/C	intergenic	CTCCTCTCTACTAGCCCATCCATATACGAATGAAAAAAAATACTCATACTAATCTTAGTA[A/C]CCAACCCCTTCTGGAATAACTGGCAAAAGTGAGATGAAAATTGTGTACCATAATCAGAGA	YES	NO
scaffold689.700796	Chr01	136282052	A/G	intergenic	TATATCTTATTTCTAGGGATCAAGCCCCATGAGGGAAAAGGTAAATGATAAGCCTTATGA[A/G]GGAGAAAGTAAATGACAAACCCTATGAGGGATAAAGTAAATGACAAGATATAAAAGAGAA	YES	NO
scaffold93.28312	Chr01	136368441	A/G	intergenic	TCTAATCTTTTAGAGGCTATAAGACATTGTTAGGAATTTTCCACTTCTTTAACTCATCGC[A/G]TGCTAAGATTCTAAGTTTTTTTCAAAAAAATTTCTCTAATTTCACTCTTTTGTAAATGGC	YES	NO
scaffold190.11275	Chr01	140712954	T/G	intergenic	CACAATGATCCTATATTATGTTTTGAAGTCGAGCAAATTGTGAAATAAAAACCGGTAAAA[T/G]TTCTAGCGAATCACTTGATGAAATTTGGGGTAAGTATATCTTAGCTTTTGTCCTAATACA	YES	YES
scaffold190.2760422	Chr01	143462101	A/G	intergenic	ATATTTCATCTAAATGCTCGGGTCATGAATCGAACCAAAATCCCACATCAGGACCATTGC[A/G]GAATCATAAAACTAAAACTGTCAACACGCCACTCATAACTCAAGGATCATTTATCCTAAA	YES	YES
scaffold2105.828145	Chr01	144372211	T/C	intergenic	GTGTCCATCGATTAGACTTAAGGTTTCACGGTTAGCTATCCCACGCTACCATTATTGCCC[T/C]ATTAAAAACATTGCCCTACAACCAAACCACCATTCCATTTATCATTAAGCAAGGCTAAAA	YES	YES
scaffold2313.1262505	Chr01	146316453	T/G	intergenic	TAATTTTGTGATCGAAAAAGTACATTACATTTTTTAGCCCAAAACTAGAATTTTGGCCAC[T/G]GAATGAAAAATAACTTTTTTTGTGTGTAACATTGTATACATATGATATTGTATTGAATAT	YES	NO
scaffold3614.776028	Chr01	147095396	A/C	intergenic	GAGTCGTAACCTGGGTAGTAAAGGATGAAAATAGGTCTCTGACTATGAATGAAGCCACGA[A/C]TCATAGCCAGACCTTATGATTCATGACCTAAGTCATTTGAAAGGCTTCCAAATATTTTCC	YES	YES
scaffold1589.2320732	Chr01	148269099	T/G	intergenic	TCCAAGTCCTTCTTGTATGACTTGAGGAGTTTGGAAAGGTATTGGCCTATTAGATTCACG[T/G]TTTGGAGGGATATGAGTGGCTTGGCTTGCAGTATTTAGTGTAGCTAGTAGTGGATTTAGC	YES	NO
scaffold1589.904411	Chr01	149685420	A/G	intergenic	TGAGCACATGAGGCTCGGTGGGTTGTACTAGAAATTGTGTTGCCCAAATGGAAGTGAGAG[A/G]AAATTAATATAGATTTCATTATCGGTCTCCCTCGGTGGAAGATTATGCTAAGTTGTATCT	YES	NO
scaffold311.664169	Chr01	151254999	A/G	intergenic	ATGACTGATATTTGTACTTGTATACTACATAATATACTACATAATGCAGAAACATAAAAT[A/G]AAAGTCCATAAGGTTCAAAACTATAACATAATATTTGATAAAATATATCATCTGGGTGGG	YES	YES
scaffold311.3163556	Chr01	153754386	A/G	intergenic	GTGGAAAATGCATTGACCCCTTGGTTGTGCACTGAAACTATACCGCGATGTAGTGGAATC[A/G]TGGATATTCACTGGAATTTGACAATTGCCATTTTGGATGGCTCCGCGATGCTCTAAAGTG	YES	YES
scaffold311.3855090	Chr01	154445920	T/C	intergenic	TGCTTGGCTGTCTTTTCTATTTCTTCTTGTAATTTACAGGGCCCTTCTCTGAAGAAGCCA[T/C]CGAAAATTGGCAAGGCTGAAAATGGATTGTATTACTACCGTGCTGATTCTTCTGCCACTT	YES	NO
scaffold521.1250330	Chr01	155111266	A/G	intergenic	TTCCTGGGGAATGAGTATTTTGATTATTTTAAGTACATACCCATTCGCTACGGTGAATGC[A/G]ATAATATTTAGAAAAGCTTATTAATACAAACGTGCACTTGATTGTGGTGGTATCACAACT	YES	NO
scaffold521.28132	Chr01	156333464	A/C	intergenic	TAAAAACTACAGCCTCATTCTTAGGCAGGAGCAGGAGTTTTGGAGACTCAAATCCAGAAT[A/C]TCCTGGTTAGCTGATGGTGATTCTAATACCAAATTCTTCTATGCCTCCACTCTTAATAGG	YES	YES
scaffold1398.36634	Chr01	156399229	T/C	intergenic	TGCATACATTTGAATTTAATTATCATGAAATTTGTTTTCTTGACCATTCTTTAGATGGCC[T/C]AGATGTATTTATGGATACCTATGATGATAAATATACATCACAAGGTATATGACATGAACC	YES	NO
scaffold7425.10134	Chr01	156482083	T/C	intron	TCCGGAAAGACCTCACACCATTAAGAGATCATACAACTTATATGTAGCTTCCCAATTTTT[T/C]CAGCTACTAATGTAAATGGGACTTTTGTTCGGAGACCCAACATTTTTGAAATATCATGAA	NO	NO
scaffold15192.26372	Chr01	156555420	T/C	intergenic	TTTCCAATCTAGCAATAGAATTCAAAGCACTTTTGATTAGGCAAATGAATTTGGTATTTC[T/C]TATGAGATGAGAAAGCATAGCATGCATGTTTTTGCTTTTTCAATATATTAACATAAGGTA	NO	NO
scaffold15192.26476	Chr01	156555524	T/C	intergenic	TATATTAACATAAGGTAAGGATTGGATCCTGGAAGTACTGTACAGTGAAGGTAAATGGAC[T/C]CATATTCCAAATTTAGCAAAATTATCCACTAACGAAATGCAAATCTATATATTGCATAAA	YES	NO
scaffold16384.8788	Chr01	156571854	A/C	intergenic	CGCAATGCATCTATCCATATACATACAAACATGACATTCAAGCCTATAATATAACCACAT[A/C]TGAACTCCCATGCAAACGCCCATAAAGGCATGCTTCTCATATTCTCTCAACCTCTATCAA	YES	NO
scaffold2206.112578	Chr01	156719499	A/G	intergenic	GGCATTTGAGTGCAAGGGCTCATTACTGGAAATATTGGTTTACCAATACGGGTATTATCC[A/G]AAAGGGGATAAATTTTTGGACATCATGCAAAGGTGATGCCACGGTACACTTGTAAGTAGG	YES	NO
scaffold2870.28845	Chr01	157069640	A/G	intergenic	AGATTTAGTGAAATGGGATTGCCTAAAAGGGTAGCGCATGTTTCTCCATTGGATTTGTCT[A/G]TAACCTTGTGCAGGGATCAAATTTCTGTCATTCAGTATTGAAAGGGTTGCAATAAAGATA	NO	NO
scaffold15863.39332	Chr01	157126667	T/C	intergenic	ATGTTGCTAAATTTTGAAAAAAAAAAAATACTATAATTTGCACGAAACAAGCAATAACAA[T/C]GCTACTTATGAAATTTTCCCGAAAGAAAACTAAACTAAATTAACTTGGAACCATCGAGAA	YES	NO
scaffold4420.48955	Chr01	157203892	T/C	intergenic	AGAAAAGTATACACAATGACCCATTAGTACCAAGAAGCATATACCATATTCAAGGAAGCA[T/C]ACACAATGGCCCAGTCTCATAATACACAAGCGTATCACATCACAGAAAATTTTATAAAGG	YES	NO
scaffold4420.49288	Chr01	157204225	A/G	intergenic	CCTCCAATGGCTTCAATCTATAAAAAAAATATTAAATAATGATATCAATTATGCTATTCG[A/G]GGTTAAGTCTCAATCCTCCTAACATTCACGCCCAATGTCGATATTGTCACTGTTAATATT	YES	NO
scaffold2999.185591	Chr01	157416768	A/G	intergenic	TGGGATGATGTTTTGGATAATATTTTTAGTTTATGCTGTGGATACTACATTGTGGGGTAC[A/G]CAGATGGTGCCTAAGTTTTATGAATTAGCATATTTTTCTCTTAGTTTTAGTTTTTCTCTT	NO	NO
scaffold2999.361982	Chr01	157593159	A/G	intergenic	ATGGTTGAGCAGATGCGACAAGAGAGGGGGTTGGTTTGGTGGTGGTTGCTTAGCTGGTTC[A/G]CTGGTGCTGATGGCGGCGATGGCACAGCTGGAGTATGACAGAAAGCCTGGCGGTAGTCAC	NO	NO
scaffold2332.217004	Chr01	157828360	T/C	intergenic	CCTGAGGGTCTATCAACTGTGGGGAAAACAACTCTAGCAAAGATCTAATATTAGTCATAA[T/C]GAGTCGTTGTGTGGAATTATTGACACAACTATGAAGGATCCTAAATTTCAATTGAATAGA	NO	NO
scaffold2332.263305	Chr01	157874661	T/C	intergenic	TATATTCACGAATCTAGGTACTTCAGCCAATTTTGTATTTCTTAATTAGGAAATAGAGAA[T/C]AAACACATCTCTGCATCTTACATTACTGATAGATCCCTTCCGAGGAATCAAAGTGGTTGC	YES	NO
scaffold2362.245064	Chr01	157942575	A/G	intergenic	TTGAGATAAGAAAGTAAGTCACTTCTAGAGTATCAATAATTGTTGCATTGTTGCTCTTTA[A/G]ACTCTTTTGCACCCTTGATATTGTATTTTATGTTGAGGGGTGTCGGGAATAGCTTTACCT	NO	NO
scaffold2362.66005	Chr01	158121634	T/C	intergenic	ATCTCGGCCAAATCAACCACAATATCAACTTTTGCCACCACATAACCCAAGAAAGAGATA[T/C]AATCCAATTGAAACTCATACTTAAAAAAATTAGCATATAACTCTCATCACACAACCTATA	NO	NO
scaffold320.2783179	Chr01	160971817	T/C	intergenic	TCATCTATAGAGATATTTCAGTGGAGGCCATATGCCTTGGCTGAGGAAGGTTGGGTAATT[T/C]CCAAATTTATAAGGAAAAAAAAGAGCGGGCAATAGTTAAAGGGCAAAATTTGACCAAGAA	YES	YES
scaffold948.2872306	Chr01	161696982	A/G	intergenic	GTCAAAATATAGTAACCCAACTAGGTTGGGGTCGATCCCATAGGAAATATGTCATAAATC[A/G]TTTTTGAACTTGTTAATATCACCAGGCAGTACGTAAAATAAATAGGGGGATTTTCTAAAA	YES	NO
scaffold948.521870	Chr01	164047418	T/C	intergenic	TGTTAGTTTACCATACCAAATCAAAATCTTATAGAGACCAACACCACGAGGACTGAGCTT[T/C]CCTTTCTTACCAAACCACTTTACCCCTTTCATGGGTGAAATTTTTAAGTCAATAAAATTA	YES	YES
scaffold1186.179202	Chr01	164749489	T/G	intergenic	TTTATGCCATGTGTGAGTGAGATACTAACTAGTCCCCGTTTATGTTGAAATCCAGAACTT[T/G]CCTGATTAGTCTTACGTTGGTTGAAGGATAGGGGTTAGGAAAGGATCATAGGCCATTTTG	YES	NO
scaffold1186.1323756	Chr01	165894043	A/C	intergenic	AAGAATATAAATTTAGAATTTATGGTACTAAACTAAGGGCTTCCTTGGACATGTGATATA[A/C]GATCATGATTTGGAGTTAAATAGATATGAGGTTGAAGTTTTATTTGGACATGCAATTTAA	YES	YES
scaffold5445.44413	Chr01	166222242	A/C	intergenic	ATTCTTATTACTTCTTGAGGGATGAGAGATCATAAGATTGTATCTTGAGGGATGAGAGAT[A/C]ATAAGATTGTAAATACAATGAATAAAACCCCTCCATTTATATAATGTAAATATATTTATA	YES	NO
scaffold4441.142662	Chr01	166551134	T/C	intergenic	TTCACTTTACTTTCTCTCTCTTCTTTTCCTCTCTCTCTAGTAGCTGTGTATTGGTTTATT[T/C]GAACCTGTCTGCTGGTGATTTAGCTGATTTTTTTAGCTGCTTTAGTTGTGTTCAACTGGT	YES	NO
scaffold4441.33318	Chr01	166660478	T/C	intergenic	CTTCCATTTTGTTGCTAGTTTGCTCAAACCTTGATTGATATTACTTTTATTTTCCAATAT[T/C]GGGAGACCCTACGACCTTCAATTTGATTTATTGATTACATTTCCCATATGTTATGTGCAA	NO	NO
scaffold13010.5835	Chr01	166700630	T/G	CDS	ATGGCAGAGGTGAAAGTTCATGGTATTTTTGCAGGGCCATTTAATAAAAGAGTAGAATTA[T/G]CCTTGAAACTGAAGGGGGTTGAATATGAATATATTGAAGAAGATAGGTCGAATAAGAGTG	YES	NO
scaffold14131.2331	Chr01	166732951	A/C	intergenic	ATAAGACCAACTCTAAATTAAGCAATACTAATTATAAACTTAACAAGATTAGAAGCATCC[A/C]ATTAATCAAAAATGACCGTCACCAAATATAAACAGCCCCAACAATTATACACCAACATAA	YES	NO
scaffold14131.55138	Chr01	166785758	A/G	CDS	ATGGTTTCTGTGTTTGTTGGCATTTATTTGCTAGCACCGGATGATGATAAACCATCAAAA[A/G]GAGGTGAAGTATTGAAGGATGGTCCTTTAGTACTTCCAAAAACTTCGATTTTTTCCGACG	NO	NO
scaffold1641.44011	Chr01	166850052	T/C	UTR	TGAGACTAACACCAAGGATAAGTCATTATGACGGTAACTCTACCTAAAAGATCGGAGATT[T/C]CAAAATCTAAGTTCGAGGAGATCAAGTTATTGATGACGGTTCAATATAGTCAAAATAATT	YES	NO
scaffold1641.137253	Chr01	166943294	T/C	intron	GCAACCTTTTAGAGTATCCTTATGCAATCTTTCTGAGTAATCCTTATGCAACCTACACAA[T/C]CTTAGTGCACCACTTTTCTGTTCTCACTATTATAACCATGCTACAAAACTGATCTGCCTC	YES	NO
scaffold1641.138056	Chr01	166944097	T/G	intron	TAGCAGTACTAGTAACTCCTACAGCAATCAAAGGCCAATCAAGTAAGTAACATGGAAGAA[T/G]CACCGCAAACAAACGTCATGTCAATCAAGCGACGCCAGATGAACTGGACACTAGATGCAA	YES	NO
scaffold1641.582449	Chr01	167388490	A/G	UTR	GGTCTCGATTCCCACCTTATAATTTCCGATGCAAGAAAAAGAAAAACGAAAACGAAAAAA[A/G]GGATGTTATCCTTCGGACAGTTCCAATTTAATTTGAGTTCCAATATTTTCTCCTGCTTGT	YES	NO
scaffold855.193225	Chr01	167618772	T/C	intergenic	AATTCTGTTGACCGAGGGAAAGGTGTTAGGCACCCCTCGATTCCATGGTTCAACCACGAT[T/C]GCTTGGTGGGGATTATCAGCTAATTTGACAATTCGAATGTATAAATCACACAAAAACACG	YES	NO
scaffold1565.34309	Chr01	167698854	A/G	intergenic	AAGAGGTCTTTCAACTGCTCTTTCAGTTCTCGAAGTTATGCTAGTGCCATTTTGTATGGC[A/G]AAATAGATATAGGCTGAGTGTGTGGAATAAGATCGATGCCAAAGACTATTTCCCTTTTAG	YES	NO
scaffold1565.605101	Chr01	168269646	A/G	CDS	AAATATTATAGGAGACAAGAGGGATCCTTCAAGAACTGGAACAAAGCAACAATGAAGGGA[A/G]GAGACGGGAAGATCCCGGGAAGATGATGAGTAACAATAATCAACAAGGACAGAGAGGTGG	YES	YES
scaffold4162.10948	Chr01	168349264	T/C	intergenic	GATTGGTCGAAGATGATGCTATGTGTGTGATAAGATTAGCCATGTGGCCACGGACTGTTC[T/C]TGTTGGGTGATTCGGGATGCTCCTATTTCAGCTGTGAGGGGTAAGAGCACTACCAAAAGT	NO	NO
scaffold2525.97940	Chr01	168629563	T/C	intron	ACTTTTTTATTCTCCGTACGTATGTTTATTAAGCAATATGTTATCGCAAGTTGAATTACA[T/C]TAATATTGTAGATCATTTTTGTACTGTAAGTGAATATAACTTGAATAATTATTTAAATGT	YES	NO
scaffold4189.150817	Chr01	168666858	A/G	intergenic	TCTGTGGAAATTAAAAGGAGAAAAGTAATTGAGTGATAGAGGAAGCTCTCTTCTAGTCCA[A/G]TGGCTTCTCTCTTTAATAATTTGCAGACATAAGTTTCATTTTGATGGCCTATTTATAGCT	YES	NO
scaffold4189.24592	Chr01	168793083	A/G	UTR	CACCTCAAGCCATGCTTCCTCTCTATTGGTGCTTTTCCTGAGGATTTTGAAATCAAAGCT[A/G]GGACATTGATCCAAGTTTGGGCTGCTGAAGGGTTTCTAAAAGTCGAAAGGCTTAAGAGCT	NO	NO
scaffold3758.90724	Chr01	168909398	A/G	UTR	TCTTTTTCTCGTTTGAGTAAACTAATTTGACTCACTAATAACATTAAAACTACATCACGG[A/G]TAGATTTTGTTGTTACTAGGACTAAAGTTAGTGACTTTACTTATAGTGGGTAAAGTACAG	YES	NO
scaffold14136.66618	Chr01	168986548	A/C	intron	GAAAAAGGGAGAAAAAGAGAGAATGTGAAAGGTGTTGTCTTATAACTCATTGACCTTCCA[A/C]TGAGTCTTTATCATATCTAAGATGGGTTGGTTGCGCCAGTTGCGGTGGTAAATAGTACTG	NO	NO
scaffold3496.28819	Chr01	169059232	A/C	intergenic	TTCCTTGGAGAAGATCAGAGGCTTGTTGTGTATGTGAATCCCTTTAATTTCCAAGTTTGC[A/C]TTGAGCTTGCCAATTCGGTCTTCAAGTTTGTCGTTGTCATCTTTGAAGTTGGTATAGAGT	YES	NO
scaffold16946.59858	Chr01	169299028	T/C	intergenic	TCTTATGTCAAAGACTATATTCGTGTCATATTGATTTAGGCAAGCTTGCATTTGGTTTGG[T/C]TCTTTACTGATAACTCTCCATGAATTGATAGGATTGGAATTGATGAATAGTTACGCGTCC	YES	NO
scaffold7698.45838	Chr01	169359965	T/G	intergenic	TATTTTATTCTTTTCGTGGTATTAATGTGCTGGGATTGTTCACTGTAAATAGCTATGATG[T/G]CCTTAGGATTTGTTTGTGATTATTGTTATACTATTTCGCTGAATCAGTGTTCACGTCATA	YES	NO
scaffold7698.46164	Chr01	169360291	T/C	intergenic	AGGCTCAACAAGTTGCTTTGATTTGTTATTTTTGATCTCTGGGTCAATGTCTAAATTTTG[T/C]AATTCATGTTTAGTTCTGCTTATGAAACCATTGTAGCATCAAAATTATGTCATGTTTATA	NO	NO
scaffold6227.3966	Chr01	169395801	T/C	UTR	AACTATCTCGTAGAGATAGAGAAGCTATTCCAGAGGACCCTTAGCTCAAGTACAACAAAT[T/C]AAAGTATTTAAAAAGGAAAAATGACATTGAAAAAAACATAACGACTAATACTGAAACGAT	YES	NO
scaffold6227.71435	Chr01	169463270	A/G	intergenic	CATGGTTGAAGATGTATAGTGATTCATGGATGGATACCTGTTGTTGTGCTCAATTACAAA[A/G]GTGATTATTATTTGGTCAGACTATGTGGAAGCTCTATGGAATTAAACATTCATAGATTAG	YES	NO
scaffold4244.4899	Chr01	169599079	A/G	intergenic	AACCTAAAACAATAACATTAACCTAATACAATAACATAGTGTTGAATCAGAAATGAAGAA[A/G]TGGATAAGGCGAATGTAATTTTTTGCTGTAATGATTATGAAATTAAAATAGAAAGGACAC	YES	NO
scaffold4244.61155	Chr01	169655335	A/G	intergenic	AAAATTTATTGAAACATAAAATCAACATTATGTTATTACAAAATTTGAATCCATGTGAAG[A/G]CTTATGTAATGGTACACGATTGATATGCTATGACTTTCAAAAGCATGTTATTAGTGCTAA	YES	NO
scaffold2167.26691	Chr01	169733341	T/C	intergenic	TGGTAGGATTGAAGTCCTACCTACTTCCTAGATCTTTTTGTGAGTAAGCTGCTTGCTGGT[T/C]TGCTTTCTATTCATATCATTAAATGCCTGTTTTCTTACTTTGTTTAAAAGTGTGTTCTCT	YES	NO
scaffold2167.322813	Chr01	170029463	A/G	intergenic	GTCATGAGCTTCATGACTTAAGTTTAGAATTTTTTGAATTCATGGAACATGATTCGCACT[A/G]TTGAGCAAATGGAACTCCTTATACGAGGGACTGGAATCGTACATGATTCTATGGAAAGTG	YES	NO
scaffold10858.344	Chr01	170051412	T/G	intergenic	TTCTTGGAGAGAAATTATGAGTTATGGGGAAAATAATGCTTCTTGGGGGTCTTGAATTTT[T/G]TGTTATGGACAGATTTGGGTGGCAAAAAAACCAATTGCCCTTAAAAAGGGGAACAAAAGC	YES	NO
scaffold2008.47962	Chr01	170123806	T/C	intergenic	CCTATCCCATCAACTCTTTTATCTCAAATGTTTAGCGGATTTTTAGACATTATCAGTTAG[T/C]ATTATTCTACAGATATATTCAATTTTGATTAAGTATTATGAACCTTATGGCATTATCAGT	NO	NO
scaffold2008.48007	Chr01	170123851	T/C	intergenic	GACATTATCAGTTAGTATTATTCTACAGATATATTCAATTTTGATTAAGTATTATGAACC[T/C]TATGGCATTATCAGTTTTACTTCCATATATGTTTCATGAATATTATTCAGTGTTTATAGC	NO	NO
scaffold2008.49975	Chr01	170125819	T/C	intergenic	ATTAAAAAAAATAGTTCAAAGATCTCTTAGATAAAGGATTCATCAGTCCTAGTGTTTTCT[T/C]GTGGGGCACACTAGTTCTATTTATGTGAAATAAAGATGGTTCTCTAAGTATGTGTATCAA	NO	NO
scaffold2522.10194	Chr01	170367011	A/G	intergenic	AAATGGGTGCTAACCATCCCCAGACCCTCAGAGAGAAGTCTCAAATACTAAGTTCCGACA[A/G]TGCATTCATATGATAGCTCAGTTGGTGGCCTCTCAGACCTGACGATCTGAAGATGTGGGT	YES	NO
scaffold3601.134847	Chr01	170592457	T/C	intergenic	ACGACATCACCCGCACCTATTTTCCAATTTTTGTTTCTGCGTTTTAAAAGGCAAAACGGT[T/C]ATTTACTTCACCCTAACTTGTCCATAACAGATAATTAAAGCATCAAGAAGAATTATTTGC	YES	NO
scaffold4813.54905	Chr01	170691729	A/G	intergenic	GGAGGCACATGATGAAGGTCTCATGGGTCACTTTGGAATTGATAAGACCATTAAAATATT[A/G]GAGTATCAATTCTATTAGCCAAGGATGCACAAAGATGTTGTCAAAAATTATGGCTAATGC	YES	NO
scaffold5349.51440	Chr01	170767307	A/G	intergenic	AAAAAATCTCAAACGGCCCAACACTGGCCCAGTTGGCATAATTACCGGTTTAACCATCCG[A/G]CCCAATTCAATTAATGAGCCGGTTACCAGTCCTTCATATTTTTTAAAAAATATATTTGAA	YES	NO
scaffold5558.20064	Chr01	170792657	A/G	intergenic	TCATGAAAATTTATGTTAGTGTAATATAGGGGTTATTTTATAATTGATGATAATATTCCT[A/G]AGCTTTAAATTCCCCTTACACCAAAAGGCATTTTATCTATATGTAATTTTAGTTAGTTTT	NO	NO
scaffold608.407847	Chr01	171212634	A/G	intron	CCAGTATTACTGGAGGAAGATAAAACTGAATGTGATCAAGCTTTATTAAATCTATTATCA[A/G]AGTTTCAAAGGTTATTTGAGGAACCTATCGGCTTACCACCTCACAAGGGAGTATTTGACC	YES	YES
scaffold608.432694	Chr01	171237481	A/C	CDS	ATAGCCGATGCCAAAACTCTTTTCGATGGAATCAGCCAACTATTGGCAACCTCTTCCTCC[A/C]GAGAACTTCCAAAACCAGTTTGTAATTCAGAGGCCAAGAGTGTATCAGAAAATGGCGATG	NO	NO
scaffold8248.7943	Chr01	171705668	T/C	intergenic	TCTAGATAGGGCGAACAATAGATGCAGAGGAACGGTAATGGTTCTTATCAGTCAAATCAA[T/C]ATCCATAATGTTCTAATTATGGTAAATATCACAATGATTGTTGTTATGGAACAGACAAGG	YES	NO
scaffold9164.7881	Chr01	171751963	T/C	intergenic	CGTAACATCGAAAAATGGGTCTCGAAACATCACACAGTGCTCCAAAATACAGGTAATCCT[T/C]AGCTAACCCTGAAAGCCTGTTACTCATTATGAAACTCAAGTAAAGAAAATATAAGCATGC	NO	NO
scaffold994.26691	Chr01	171813295	A/G	intergenic	CGACGTGTTGTCTATTGTGTCACTGGGCATGATTTGTGTATTACGTTATGGATTTGTGGG[A/G]GTAATTGGGTAATTTTCCCCTTACATTATTCAGACATAACGATAAAATAAGCCTCCCAAA	NO	NO
scaffold994.43637	Chr01	171830241	A/C	intergenic	TAAACCCCATGATATTAGTAACCTTTTGCACCTGACCTAGGAATTACTAAGGGTCCTCAT[A/C]TGTCTTAGACCCATAAAAGGTTGGAGGATTCATTCAGGTTATGTCCTAAATTCTGGCTGC	NO	NO
scaffold9950.22090	Chr01	171857513	A/C	intergenic	TTCGATCTTCTATATCTCCCTTTGTTGTTATATTGCTCCTTCTTCTCCTTGCCATGTATT[A/C]TATTTAATTGCCCTTTTAATTCACCATCAGACTGAGCTTTAGACTTTTGATAATCCATAA	NO	NO
scaffold9950.9504	Chr01	171870099	A/G	intergenic	ACTTCCATAAGTATTTACACCATATATCCCCTTTCTACCAATATAGGTGGGAGTATGTGT[A/G]TAACACCCCACATTTTTGAGCTAGAATTCAAACCTTTATTTTTACTACGTATAAAATCGA	YES	NO
scaffold2127.829361	Chr01	171887360	A/G	UTR	AAATTAATAGTTACATTAATTAGTGGAGCATAATCTTTGTCTATAAGGTGAGAAACATGT[A/G]AGAAAATGGAGTGAAAATCTGAAAAATAAGAGCTATTTGAGAAAAAATTAAAAGATAAAA	NO	NO
scaffold2127.808405	Chr01	171908316	A/G	intergenic	ACCAATAGTTGGGGGTAAGACATTGGGTTGAGTCCCGATGCGTTCCATTGATTTATGCCT[A/G]AGACGTCTTTATATAGATAAGACATTGAGTTTGAATCTCAATCAATCATATTGATGATAT	YES	NO
scaffold1379.120461	Chr01	172838181	T/C	intergenic	TTAAACCTGCCTCACCAGCATACTTCCAAAAATCTACCGAGATCTCGTCAGGCCCAGTCG[T/C]TTTACCCCTCCACATCCTACGAATAGCCTCTCTGACCTTCTCAACCTTAAAACGCCGACA	NO	NO
scaffold1692.32380	Chr01	172906632	A/G	intergenic	ATCTTAGCGTGTATTGGACCACTAAATCTAACTCGGTCTAACCCAAATTCGATCAAAATC[A/G]ATCCAAAATTCAGTCAAAAAAAAAAAGTAAAAAAATTATCTTCAATATACACTATATATA	YES	NO
scaffold8167.43823	Chr01	172979479	T/C	intergenic	CCCAAGCTCGGGTCTCAACGTATTGGTCTCCAATCATGTCCTCGAAAGTTAAGAGGCCTC[T/C]TTGTCTTGTATCAGATTTGAAATAACATATAAATTTACTGTCATGTAATTCAGAGGTCTC	YES	NO
scaffold8167.67100	Chr01	173002756	A/G	intergenic	GAAAGTAATTTGAACATGACTAAACTCATTTTTCTCTTAATTTTATCGTAAACATGCAGG[A/G]TTACATACATCTGATGATCATAAAATGATTAATATTTGTGGCAGCGGATGTTTATATCAA	YES	NO
scaffold922.32795	Chr01	173060799	A/G	intergenic	GTAAAACATGGAAAGAAAAAAATTTGTCTTGTCTTGATTAATGAAAAAAGACATATAAAT[A/G]ACACATCAAATTAAAAAATTTGAAATGGATGATTTGAGACGAAGGAAGTAATCAGAGTCT	NO	NO
scaffold922.58718	Chr01	173086722	A/G	intergenic	TGGGTAATTGGGGTGCAATTGCAGTAAACATGCATGGCCGACCACGTCAACAGCGCTATA[A/G]TAAGCTTGTTGACTGGGATTACATCTACTAATGTGTACGAAAGGCACCCAAGTCTTTACA	NO	NO
scaffold2103.212794	Chr01	173307407	A/G	intergenic	TACAAAATAATTAACTATCCTGACTAAATGAAAGCTAATCTTCTATATCTTAAGGTAGAT[A/G]ATAATCACATCAAGAATAAGTGCCTAGGATTATGGAACTTGAGAGGTATGTAATGCAAGT	NO	NO
scaffold2103.399842	Chr01	173494455	T/C	intergenic	TTCATTATATTGGCTAAGGACTCTGTGCTCAGTTCCTCTCGAACTGGTGAGTTTATCACA[T/C]AGAACAGGGTGGCCATCCATACATTGGACCCATATGTCTGTAAACCCTGGTTCAGGCTCA	YES	NO
scaffold1319.161096	Chr01	174142488	A/G	intergenic	ACTATGTAGCCTGCGTAGGTTGAGATGTTAACCTACTATTTGAGGGTATATCTCATAAGG[A/G]TACCTGCCAATTGAGGGTAACCTTTATCCTTCGGGAAAATACTTTAGTGGTTCCACAAAG	YES	YES
scaffold1319.169356	Chr01	174150748	A/C	intergenic	CCGTATGGCGTCCAGGATGTACTCCCGGGGCGTTACATATTATCGTACAAATCACCTGAG[A/C]ATGACATGGGAATATTGGCTGGCACCATTACCAAATGGACAACGCTCATTGGTATTAGTA	YES	NO
scaffold18893.28092	Chr01	174243868	A/G	intergenic	TCTCTATGGAGAAAGGCATTGTTAACATCAATTTGAAAGAGAGACCAATGATGCTTAACA[A/G]CCACAAGGGTCTTGATAGTGGACATTTTGACAACCGGGGAAAATATTTCATGAAAATCAA	NO	NO
scaffold2055.11822	Chr01	174260325	A/G	intergenic	TACTTTATCTTCATTTTGAGGATTGTTTGCTTTATTAGGTGTTCTTGATTTTTGTAGTCT[A/G]CTTTAATTTGAATGTAAAGATATGTGGATTACTTGCTTAATTGGGTGTTCTTGTTTTTTT	NO	NO
scaffold5696.16624	Chr01	174545487	A/G	intergenic	TGTAATGGCTGTTGAAATGAAGAAAGTTGAGGCTTCTTCTTACTTACTAAGAGTCAAACA[A/G]TTTGTGGCATAGTCGTTTAGGACATGTCAAGTACAAAACCTTATAAAAATTGATTAACTT	NO	NO
scaffold211.76597	Chr01	174655210	A/G	intergenic	CCTGCGTCTATTGACCCCGATTCAATTACAGACGAATCATATTTATGTATTGAAAAAAAT[A/G]CATGTTTGTCTAAATTCAATCTATTATCCTTTGGGGTCGAGGAAGGCTTATCTTTGTCTG	YES	NO
scaffold211.98457	Chr01	174677070	T/C	intergenic	CATATCATTGCCAAAAGGGCCATTACATATTATTATTGCAAGGGCCATTGCATATCATTG[T/C]CATAAGGGCCATCACATATTATTGCTGCAAGGGTCATTGCATATCATTGCCAAGAGGGCC	YES	NO
scaffold32097.14744	Chr01	174975669	A/G	UTR	CTCGACTATAGGAAAAATGAAAAAGGGTAAATAATGCTCCTGACTATTGTAATAGAAAAT[A/G]CTTTCTGTTTGATTTTTGATCCAAACAATGTCAATTATTAGAAATATAACAAAAATATCC	NO	NO
scaffold7918.49323	Chr01	175030093	A/G	UTR	CTTTTAGAAGAAAGTTCAATTTTTAAGAATTTTTCTATTACTTATTTAATTAATGATGTG[A/G]ACAAATTATTGTTGGCCACGTGTACAAAATGATTTTGTAAAAAACCACCAAACCAGCCTG	YES	NO
scaffold7918.41554	Chr01	175037862	T/C	intergenic	AGGGCAGCAGTTAGTAATTAAAAAGTCATTAATTCCATCAAAACAATTTTTGAGAGAATC[T/C]AAGTGCGGAAAATGGTATTGATTCTTAGATTCTGGATTTTGATCCCAATTATTACTAGCA	YES	NO
scaffold7918.3511	Chr01	175075905	A/G	intergenic	TCTTAATGCAATATATCCAAAACTGCATAATATGCTATCAACAACGGTAAGGAAATAATG[A/G]TGCCAACAATGACCCTGAAATTAAGAAAAATAAAATGTCATTAATAATTTTTTTTTATAT	YES	NO
scaffold10384.171412	Chr01	175251827	A/G	intergenic	AGCGTTGAAAGCAAGTGGAAGCTTGGTGATTAGTTCCATTGCAGATTTGACATCTTGTGC[A/G]TCCATCACCAGTGCCATTCCAAGGTTGAGGAGTATTAGAATAATTATTTCCGTAGGCATT	NO	NO
scaffold10970.28131	Chr01	175277159	A/C	intergenic	ATGAGATATTTGCTCCAACAGATGACCACCTATTGGGATTCATGTTACGGAACTATAGAA[A/C]CTGAACCTGATTTTAACAGATGGATCATCTATTGGAATAGGTGACTCATTTATTGCAACA	NO	NO
scaffold10970.1403	Chr01	175303887	T/C	intergenic	ACCAGTTCAAAATCCAATGCACATAATCATATGCAAATACATATGATTGTGTAGCTCAAC[T/C]GTCATAACACAAGAAGGCATGCACGGGCTATATGGGCCCAGCTCTCCCCCAGCTGGTAGT	YES	NO
scaffold14479.40966	Chr01	175347255	A/G	intergenic	AATTGTAATACTGTCCTTGGTCATTCCATTCTTCATGCTTCTATATAATAGAAAAGAAAA[A/G]AGAGGGGCATTTCAGTTTTAATGTTACCTTGAATTTCTTACATCTTGTAGAAATCCTACC	YES	NO
scaffold14479.45183	Chr01	175351472	T/C	intron	TAGCTGTCATAGATTCCCGTAAAAAGAGAAGCATAAGTGTACGCTATAAAGCAAGGAGAA[T/C]AAGACTTTCCACAACAACAAGAATCCATATTATACTTGGAACATTTACATTAATAAATTT	NO	NO
scaffold14491.23002	Chr01	175381006	A/G	intergenic	CCTACAATTGTACTACCAGTCTCACGAAGGAGAGTGCATTGCACTCGCGCCCACATCAAT[A/G]TCATGTCATCACCACAAAGTAATTATTTTACAAAAATGTAACCCAACTATAAGTATATTA	NO	NO
scaffold1941.7873	Chr01	175398602	A/C	CDS	TAATTGGGGAAGCAAATATGGTGCTTTCCGACCCGACGAAAAGGGCTATGTATGATAGTA[A/C]GTACAGGGTTTGTTTATCTAAAGGTGCAGCAGCAAGACGACCATCTCATCAGGTTAATAG	NO	NO
scaffold2627.16377	Chr01	175625438	T/C	intergenic	CTTACCCACGGGGCATAACTTATTATTTGATGGTCCTTAGGCTGAGTCTTACCTTAAAGG[T/C]AAGAGTTATAGAGCATTTCATAAGTTAAAAACACAATGTGTTAGTATTGACTCTTGCCCA	YES	NO
scaffold5664.106272	Chr01	175643285	A/G	UTR	AATTGCTATAATCTACAACGAGTTTGAGTTAATTGTTAACCATTTGCTCTTTATTTGTAT[A/G]GTAAGTATTTCGATATAATTTGGAAGGACAATAATTGTATTGTCAAATGATAATTTCTTT	YES	NO
scaffold5664.21732	Chr01	175727825	T/G	intergenic	TTTTTCTATAAATCTAAAATATTATACTTAACCACTCCTAAAATTGTCCTTAACAATTAT[T/G]TTCCTAAAATATATGGTGAATATTACGATCAGAAATTAATTCCTAATCATAATACGGTGC	YES	NO
scaffold5936.111624	Chr01	175750900	A/G	intergenic	TAAAAAAATATAAAGGCATATCCACTTTTCGAGTTCAAGAAAAAATGTATCATTTTATAG[A/G]CGATTTAGTTTCGGATACTGAAAAAGAAAGAAATTTGTAATTATATTTCTTTGATAGTGA	NO	NO
scaffold5936.2078	Chr01	175860446	T/C	UTR	CACCCTAAGGAAACAGTTAGGCGGCAAACAACTGGCCTTGGAAGCAGATCTGGAAAATCA[T/C]GGCTCCTTTTGAGAGTAGTTTGTCTTGAGTAGTTGGTGGCTAGGCACTTGCTTAACCCGG	YES	NO
scaffold6082.40644	Chr01	175904167	A/G	UTR	TATGTCACTCATGAGTTTATGTGAACATAGGCTTCACTAAATGGAGGTATAGCCAATGGA[A/G]CAGCAAATAGAGCCGCAGATACTGCCATTTAAATGCATTCCAGACCATGAATAGCTTTTT	NO	NO
scaffold6082.41157	Chr01	175904680	T/C	CDS	ATTTCAGATTCTTCCCCTGTGAGAAAACCAAGCCTCTGAGACAACTTTATTATTGCTTCC[T/C]GGTCATTGTTTGCACAAGCAAAAACCTGGTTTTGGTGATCGATCAGTATCTCAGAGTAAA	NO	NO
scaffold6890.11912	Chr01	175918017	T/G	intergenic	ATGTATGTGTAGAAATTGAAATTTTGTGGACTCTATAAAAAGAGTTCAATTTTGGTTGGA[T/G]TTCTTAGGCTATTTACCCTAAATCTAACTTAGTGGCTACTCTACCTTAAACCCTAAATTA	YES	NO
scaffold6890.28706	Chr01	175934811	T/C	intergenic	ATAAAAAAAAACTACGGCACATAAATTTATGGGATGGAGGAAGTATATTCTCTTCACTCT[T/C]TCTTTCTATAGTCTAATATTTGTCTCCTCTTTCTTTTTAATTTTTCCATTGCTCGTTTAG	YES	NO
scaffold9448.10825	Chr01	175947781	T/C	intron	CAACCTTGTCAAAACAGGGAAATGCTCTGAATCCCTTCCCACTGTCCTCACCCGATTCTT[T/C]GCTCCATCGTACATGTCCTTAATCGCTCTAATGTACGCCACCGGGACCCTTTTAACCTCC	NO	NO
scaffold3746.33339	Chr01	176011327	A/G	UTR	AGATGTATATGGGTTTTATCATCGACCCTTGGTTGTTTCAGTTGGAGTTTCTGGCTTTCA[A/G]TTGGACCAACGAATAACATTTATGTTGCCGGTGGAGCGTAGACCTCAACAATATTATCAC	YES	NO
scaffold2000.61772	Chr01	176269239	A/G	CDS	GGTGGTGGCACCGGTACTGTGTCTATCGCCATAGCCAAAGCTTTTCCTTACCTAAAGTGC[A/G]CTGTACTTGAACTCCCTCATGTTATCGGCCACTGCAAAGGAAGTGGGAATTTGGATTTTG	YES	NO
scaffold10583.16144	Chr01	176500434	T/C	intergenic	TTCACCCATGGAGCCTAAAAACCTTCTTTTCAACTAAAGTATGGATTTTTCTCTTATTAA[T/C]GGAGTTTTATATGTTCAAGATGGATTAAATTCATATATTTCCTTAGTAATTGAACTCAAT	NO	NO
scaffold12409.10779	Chr01	176523035	A/G	intergenic	TTCTGCCAACTGTACTTTAGGACATGGTGAAAATTGTTGGAGAAAAAACCATTTGCTGAT[A/G]ATTTTTTTAAATTGTTCTTTTTGTATACTTAAGTTTTAGCGAGTATCTATTTTTAACCTT	YES	NO
scaffold12409.31392	Chr01	176543648	T/C	intergenic	TACGAGATTTAGAATCGTATCTCTAATTTAGATTTGAAATTGAGAGATTGATTCCCTTTT[T/C]GATTGATATTGAGTGATTCTCTTTTCTCAATTGTGAGAAAAAGGAAAGGAGAGTTTGTTT	NO	NO
scaffold15372.13754	Chr01	176565082	T/G	intergenic	TGGTTCATCGGTAGTAGGAAAACATTATCATCACGTGAGAGATCATCCCTAGTATCAATA[T/G]CCATACAATGTATAAATGTCGAAGGATTCTACACAGTGTTACTAGGAAATGCTCCTGACT	YES	NO
scaffold16123.445	Chr01	176579042	A/C	intergenic	ATAAAGTACCATAAGTCCAAAATACCGAGAGCTAACTTGCAAGATTTCTTCCATCTAGGA[A/C]CTATAGTCTGTACGTGCGCTCAGAGCCAAACCATATATATTACCTCTGCCTAGTACCAGA	YES	NO
scaffold16123.24537	Chr01	176603134	T/C	intergenic	ACTCTTCTCGCCTTGCAATGTGTGATAATGCTTTTGCCTTACTATTAACCATTTAACTGA[T/C]GTTGTTAAATGGTTAGGGGTAAGACGTGAATCTTCTCATGCTTCATCCCATTTGAAACTT	NO	NO
scaffold20272.181	Chr01	176605072	T/C	intergenic	CAGCAAGAATCATTAACATGTAAGTAGATTGATGAAGTTGCTGCTCTGGGTGGCTTGCGC[T/C]AGCAATAACTCTAGAGAAGTGGGTGAATTGCAGCAAGAATCATTAAGCTATTCATAGGGA	YES	NO
scaffold2289.247123	Chr01	176887618	T/C	intergenic	CAGTACAAAACCATATGCTACACATATGAGAGGTACAACGGAAGTGAAGAAAAGGATAAA[T/C]GAAGTGTTCATTGGGTCGTAATTGGTCTGAATTGGGTCAGGGTTTGGTTTTGACATCGGG	YES	NO
scaffold24996.22899	Chr01	176916781	T/C	intergenic	TTAATCTACGTAACTTATCTAAATCGTAAGAATATGTGCTATATGAGAGAATTAAATGAC[T/C]TGTTCATAGATAATACACATTCGTTTAAATGACGGATTATTCATTTATGTATTTGTAATT	NO	NO
scaffold25035.1087	Chr01	176919773	A/G	intergenic	TGCATGTAAACCACTGATAGATTTTTATAGAATGCAGAGAAAAGGACCATAATTCCAACT[A/G]AATACATGGATGTTAAGTTGGTATCTTTTGGATTTGCTGGCCAAAGGCGTGCAATTATGC	NO	NO
scaffold34609.27687	Chr01	176971031	T/C	intergenic	GCTCCTCTATCAAAGAGTGAAAAAGATGTTCCTGTAGGACGAAGATCAAAAAGTAAAGAA[T/C]ACAGTCAGAGTTGGGCCTCAAAAGAAAAACAGATGGCAGGTATTCCATATTAACATCTAT	YES	NO
scaffold4449.1033	Chr01	176973961	A/G	intergenic	ATTGTAGATAATTGAATTAGCTTCCCAACGATATCAATTTTGCCAAAATTCGATACACGA[A/G]CGAAAAGATAAGGCTTTGCAAAGAGGTGTGCGACGCAAACTGTCAAGTATGCCATAGGGA	YES	NO
scaffold4449.36970	Chr01	177009898	T/G	intergenic	CAAATTTTTTCCCTCTCTTGACCCTATCCTCCTTGAACACGAAAAAGAAAAGTAAATTGA[T/G]GCTAAATGCCTAAGTTAGGGGTGATAAGTTTGAAAGAGTTGACCTTGGGTCATAGTAGTA	YES	YES
scaffold4463.26201	Chr01	177038755	T/C	intergenic	TTCTATGAATTGATATTGTTGAATAATTTCAAGAATGATGTTGAGCATAAAGTTTTGTTG[T/C]GAATTGTCATGAGTTTGAAACGTGAATTTTGAGCCCAAAGATTAAGTATTAAGATTTGTA	NO	NO
scaffold8168.26540	Chr01	177067777	A/G	intergenic	GTGGCTAATAATTTGTAACTTTAGACTTCTTTGGGAAATCTTAGAAAAAGGGGACTCAGT[A/G]ATGCATAAAATTTTGAAGGTAGTTAAATGTATGTTTGGATAAGTGGATTTAATGTGAGCA	YES	NO
scaffold9412.55969	Chr01	177126946	T/C	intergenic	GTTTTATGGATTTTGGACCGCATTTTGACCCTTGTTTCAAAAAATTATGAAATTGGGTCT[T/C]GAGGGTCAATTGTGTGAAAACAACCTTTTGTTTTTCAAAAATTTGATGGTGCCATTATGC	YES	NO
scaffold3222.39074	Chr01	177167956	A/C	intergenic	TGTTGGTAATTAAAGAGAAAAGAATGAGCTTTTATTAAAACTTTTAAGGATCTTCAAAAA[A/C]AAAAGCACAAAAGATTATTAAATTGAGTTTAGAACTTATTTTAAAGACCTTAATACCCTC	NO	NO
scaffold2872.39698	Chr01	177213790	T/C	intergenic	TCTTCTCCGCCCCAACTAGTTAACTCTCTTCTACAACCATCACTATTAGTAGCATCACCA[T/C]CAGTAACCCTAAAACCCACACCACCATCGTTATTAGATCCACCACCTCCATCACCGTCGA	NO	NO
scaffold4616.42826	Chr01	177261336	A/C	intron	CTGTAAACTAGCTTCATGAACAACTTTCAGCTCATTTGCGAGCATTTATCCGCCCCTTCG[A/C]TGCTATATAGCGTATAGAAGGAAGTTATTTCTTGTTAATATGTTGGATTATGCTTCTAAC	YES	NO
scaffold4616.177380	Chr01	177395890	T/C	intergenic	TGATTTTATAAAATTGAATTCATTAAACTAAGGTACACGCGCGAGGTGCGTACACTAAAA[T/C]TAGTATATATTAAAAGTGTGAAGACCTTTAGAAAAGTGATTTGAACTTTTTGTCCTTCAT	YES	NO
scaffold13724.13282	Chr01	177416832	T/C	intron	TGATGCTGGCGTACGTACAAAGTTAAGGATAGAAAAGCTCAGTTTTTATGCAAATTTTTT[T/C]TTTGCTAACTGAGGGGTATAAAGATAACTCTAAATGCCGTCTTCCTAAAAGTGGCTACTA	YES	NO
scaffold13724.13712	Chr01	177417262	A/G	intron	AATGCACAGACGACTCCTGGGGAAGTTTAGTCATGCTCTACAAAGGCCCCCAAATGCACC[A/G]TTCTGTAAGTCTGACACCGTGATGATTGAAGGTTGTCAAAAAGGGACGAGATGGACTATC	YES	NO
scaffold16573.8524	Chr01	177442505	A/G	intergenic	ACTTCAAAAAAATGAATGTATCTCAACCAATATGACTACTAACCAAGCTGATTACTAACT[A/G]CTCTATTTTTTATGTATCTCAATGCAGGGTATGCATTACACTGTTAAAGAAGTTTCACCA	NO	NO
scaffold3821.1019618	Chr01	177547039	T/C	intergenic	CCAAGAAACTTCTAATGTCTGATGGAGAGATAGGTCTAGTCCAGTTTCTTACCGTTTCTG[T/C]CTTTTGGGGATCAAATTTAATGCCTTCACTGGAAATAATATGACTGAGGAAAGCTACTGA	NO	NO
scaffold3821.836234	Chr01	177730423	A/C	intergenic	TTGACATTGCACCCTTTGTGTCACAACCCCAAAATGAGGGTCAAGATGGACTTATTGTGG[A/C]ATACCTTGATAAATTAGTCTATCACCCAAACTGATACAAAAAGAGAAAAAGGCATAAATA	NO	NO
scaffold3821.112180	Chr01	178454477	A/C	intergenic	AAGGCATTTACCATTATAGTATTTTCATTAAAATTATGCTTGCAAGCTTGTATAAATATG[A/C]CAATAAAAAACCAATTAACCAATTAAACTTCCAAGTTCCAGTCTAAAATCAAACCATGGG	YES	NO
scaffold139.458	Chr01	178568114	T/G	intergenic	AGCCATGCAACCCCACCATATTTAACCATGGTAGATACAAGCGAATGTACATGATTGAAA[T/G]AGTAGTAAGCATCTTCATTTGCAAAATATCAGTGAACATTAATACAGACGAAAGGGTACA	YES	NO
scaffold139.154838	Chr01	178722494	A/G	intergenic	CTCCACAATCAGTCAGGTTAGAGGCTTTCAGACTAGTACAGACAGTTGGTTAGTTTTTCT[A/G]TTGTTTATCAGTATTGCTAGTTTGTTCTCAGATGGTTGAAACTATGATTCAGTATTAATT	YES	NO
scaffold139.419206	Chr01	178986862	T/G	intergenic	TAGTATCCGATTTAAATTTTGGTAAATCATATTTAGGTATGGCCAGTATTTTCCTATGTT[T/G]GATGAAGTTCTTTATACTAGCCTTACCCTTCCCGTAGGTAAATCAAAGGTATGTTCCCAG	YES	NO
scaffold3979.26736	Chr01	179035979	T/C	intron	TTTGAGAAGCTTAAGTTCTGGAGGGGAAAGATAAATCATAGACATACGCATTTTTTGCTA[T/C]TATGCTACCAGCCTATGACGTGTGTGACCATGGATGTTTTGGCACATAGAACTAAGGTAA	NO	NO
scaffold3979.31151	Chr01	179040394	A/G	intron	TTGGCACTTTTGATGTGAGGATTTGTCTAAATGAAAATATACAAGAATCATAAGGCCTAA[A/G]AGGTTGCCAAGACAATTATAGATATAGAACTTAGAAAGGGAACTCCTGATAAAATATAGA	YES	NO
scaffold23352.1016	Chr01	179078786	A/G	intergenic	AATAACTAGTACTCCACCAACATCTTTTTCTTATTGGAGGAGGCATAAGAAACACGTAGT[A/G]CAGTGCCGACGTACTACATACCGTTACACCCTTCTTCCTCGAAAGTAACTTTGATGGTGG	YES	NO
scaffold27344.13170	Chr01	179117431	T/G	intergenic	TTTAAACTTTTTTTTTTTAACATTTAAAACTTATCAGTTACTCCCTTCATGCATTTTTAC[T/G]TGACACTAATTCATAGTTGAATTTTCGCTTTTACTTATCGTTTTTTACATATCAAGAAAA	YES	NO
scaffold9380.7597	Chr01	179137233	T/C	intergenic	ACATCTTTCCTGTCGCTTTTTGTATAGCAGACAAAAAATATGATGCCTCGTATGGATTTT[T/C]TTGAACTAATGTGAAGTTGTGTCGAAGATAATGAAAAGTTAAGTTCTATTTCGTATAGGC	NO	NO
scaffold12295.142400	Chr01	179157157	T/C	intergenic	AAAATAGGACATTACTTTTTGTTCAGGACTCTCCTGGAAAATAGAAATTTACTTTATGTT[T/C]AGAACCCTCCTGGAAAATTAAAATTTTACTATTGTTCAGGACTCTCCTGGAAAAATGAGA	YES	NO
scaffold12295.7209	Chr01	179292348	A/G	intergenic	CTTTTACAAGTCTATGATTCATCAACATTAAGGAAAACCTAAGAAGAGATGATACCAATT[A/G]TAGGGGTGCGGATAACTTTAATAGATCTATTGTAATTATGGATCTATTTTTATCTGTACG	YES	NO
scaffold1231.806	Chr01	179301362	A/G	intergenic	TGCTATTGACTTTGCAGCCTTACTCTGGCATGAGATTCATGATAAAGATTTTAGAGAGGC[A/G]ATGAATCTGTCATTTCCCTACCTAATTCAGAGGTTATATGCTGAGGATGGTGTACTTGAG	NO	NO
scaffold1231.316610	Chr01	179617166	T/C	intergenic	TTTCCACACACAAAAGATATTTTGTTAAATATTTTAATTTTTTTGTTGATGAACTTACCA[T/C]TACAAAAGAAAGATCAAATTGAGGGGGTTAATTTTAAGATTTGCGTGGGTTTAAAATCCC	YES	NO
scaffold12411.3338	Chr01	179629132	T/C	intergenic	ACCAACAACACCAACAAATATCAAATAGAGAAGTGAAGTAATTCAATACAACAATACAAA[T/C]AACAAGGAAAAATTATCAATCTCCGAAAATGGTCAAAGTTCAAGTTTGTGCAGTATTTAC	YES	NO
scaffold13243.12761	Chr01	179695034	T/C	intergenic	TGTCCTTATTATCATGTCGGAACCATGCAATATAATCAATCTAACCACCATTTTTTAGAA[T/C]TCGCCTTTAGTGTTTTTATTTCACTTTTAAATCTATTGTCGAATGGGAGCTACTATCTAT	YES	NO
scaffold13243.9741	Chr01	179698054	T/C	intergenic	CATTTGAATTTTTTTTGTTAGGTTTGTAAAATTTAAAATCAAGAATCTATTAGGTTTTGA[T/C]GCAGATTCGGTTGGACTTCGAGAATCTTTTGTATACATAATAATATTCCATCAGGCTTTG	NO	NO
scaffold7160.30500	Chr01	179739294	A/C	intergenic	CTTAAGTAAATTCTTAAAAATATTTTAGTCTATTTTTGTTTGCATCTATATGAATTGTAT[A/C]ATAGTATGTATGTTCATGTGTGAGGAATGGTTATGTAAATGAAAAAAACTATTACTCTGC	YES	NO
scaffold9410.206	Chr01	179741388	T/C	intergenic	AAGAGAATTTTCCATCGTGGCTCTATTTGATAGAATAAATTAGAAGTATGACAAATTTTT[T/C]CATGAAAGGCATATGGAGTTCGACAACATAGGAAGCCAATTTGTTCTAGAAGCGGAAAAA	YES	NO
scaffold9410.8368	Chr01	179749550	T/C	intergenic	AAGAGCCTATCATCAAGGAAACACCCCACCAAATGTCCAAGGAAAGCAGGACAGCCAAAC[T/C]GACACCATCAAATAGAGGAAAGGCATTGTCCTAGCGACCTCCCACCAAAACCAACAAATG	YES	NO
scaffold27273.531	Chr01	179768133	A/G	intergenic	TTATCTGAAGAGTATGATAAAATATGTTAGGTTGTTAATATTTGTCACATGAATTGCAAA[A/G]AAGATGCAGAATACAACAAGACCAAGGCATATAACTCTCACTTTACGTACATTAGTATCG	YES	NO
scaffold4694.40864	Chr01	179838877	T/C	intergenic	GTCTTCATCATCTTATGACCTAGAGAGAGATTAATTCTAGGAAACGTAGATGGATTTAGT[T/C]GCTTAAGGATTATGACATCTCTATTTTGTATTTTCTGAGAAAGCAAACACGGTAGCGTAT	YES	NO
scaffold4891.1083	Chr01	179847724	T/C	intron	ATGAGGAGTCACCCGCCGTTCCATTCCATCTTCCTATGGTAAATCCCTCTTTCAGTAATC[T/C]GATATTTGATTGTAATTAGATTAATTTGAAGACTTAAAGACTAATATTAGAGCATGCAGG	NO	NO
scaffold4891.2744	Chr01	179849385	T/C	UTR	ACCATGAGAGTCCATATTGACAACGTGGTTTTGGGCCCCTACCTAGCTAGTTCTGTCCTG[T/C]AAAATTTACTATAGAAGGTAATGACACCCATTGATTATATTAATTAACTTATGAAAGCAC	YES	NO
scaffold5100.55302	Chr01	180034218	A/G	intergenic	AATCAATGGAACATTAGAGTTGCAGAGAAAGTAGAAAAAGAAGAAGGCAGTAAGTAAACA[A/G]AATGCATATTGTATTTTTTTATTGAATCATTAGTTACGAGTGTGATGGTACAAGTATATA	YES	YES
scaffold5100.55375	Chr01	180034291	A/G	intergenic	ATTTTTTTATTGAATCATTAGTTACGAGTGTGATGGTACAAGTATATATATAGGCATTCT[A/G]ATCTTGTTGGTTAGTTAACTAACTGTCATTAGTTGGTTAATTTTGAAGTTGTGAATTGAC	YES	NO
scaffold6094.1754	Chr01	180051807	T/G	intergenic	CAAAGTAGCGAGGTAGAAAATATTTCATTGTGTCCTCACTTTTGCCCAAAATGCCTCAAA[T/G]ATGTATTGATCTAAAGTTGGTCCACCATTTTAAGTCTCCCAAACGAAGACATAAATTTGA	NO	NO
scaffold10734.8779	Chr01	180229032	A/C	intergenic	CATCTCTCCCTTGGGAGAAAACCTCTTCTTTCTGATCTCTGATTGACTCTTTCAACTTGA[A/C]TAAACTGAGATCTTTGTCCTACTTTTCCTTCACTTTGGAAACCAGAGGTGATTCTGAACT	NO	NO
scaffold27450.1470	Chr01	180294141	T/G	intergenic	ACTCATCTTTTAAGATAAATGAATGGTCTGTGCAATAGATCATATATCTGTTGCACCATA[T/G]GAGTGATCTGTTGAAATAGCTAACTAACCTATTGCAACAAATGAGTAGTTAATTGTAATA	NO	NO
scaffold27450.19959	Chr01	180312630	A/C	intergenic	ATGGAGGTTGACCCATTGGAAAGTTCAGGTCCTCAATCTTACCCTTGTCTTTCCCCTTAG[A/C]TTTGGGTGGTTTATTCATCTCAGGATATTGAGATGACTCCGCCTTATGGTTAGGAATTTT	YES	NO
scaffold4258.24003	Chr01	180352287	T/C	intergenic	TTAGCGGTGACCACTTTAGCGGCCATTTATCCACTAGAGTGATGAACCTATATATAAATT[T/C]CATTCCGCAATTTTTCATCATTTTTGAATCTTTAAACTTCGGGTTTGGGTGATTTTTAAG	YES	NO
scaffold19946.83042	Chr01	180437971	A/G	intergenic	GTTGTTATTGATTTATTTTCTATTTTCCTTACTTTTCATCTATTAGGCCAATTACTTGTC[A/G]TTCGGACTATGACTTGGCTAACCTACTGGTGGGATAAGGAAGGTGTCAATGACTTGAGAA	NO	NO
scaffold966.2459	Chr01	180443913	A/G	UTR	CATGTCTCACTTGTGGGATTACACTGAATATTACTGTTACTATTATTTTTGTATCTTTTC[A/G]CAGAGATGGAACCAAGATTTTATGTTTATCATTTTAAATCACAATTACCTTTGTTTTCTT	YES	NO
scaffold7784.26592	Chr01	180531412	T/C	intergenic	ATATATCATTTCGTATTGGTTCACAGTATGACATAACATTTTGAGATCTCATCACTTTAT[T/C]ATTTCAGGTCCTAAATCTCTCATAAGGTTTTATGAAGTGTTATGTCGTAGGCTCTTCGAG	NO	NO
scaffold17672.30065	Chr01	180570322	A/G	intergenic	GCCAATAATGATGTCCTTAAAAGCTATAGTGTCCATTTGGCTTGTATCACATAGAGAAGG[A/G]GTCTAATATATTTTCAAGATCAAAGACAAAATGGATAGCCATATAAGGGGTCACATAAGA	NO	NO
scaffold2320.41140	Chr01	180577513	T/C	intergenic	CCAAATTCTCTAAGTGTAAGTTCTAGCTCCATGTAATAGCTTTTCTTGGGCATATTATTT[T/C]TGGTGAGGGAATTAAGGTTGATCCCTAAAATATTGAGCAGTAAGGAAATGGCCTAGACCT	YES	NO
scaffold2320.433	Chr01	180618220	T/C	intergenic	ACCTTTTTTATTTTGCTTTCATAAAAAAAAATTATTTGTACTCCACTAGCTTGACACCTT[T/C]AGGTGTTCGCACTGTTGATCTAAAACTTTACATTAATAAAAACTATTATCTCATGTATAG	YES	NO
scaffold7049.4580	Chr01	180624232	T/C	intergenic	ATGGTCATTTTAAGAGTCCGCGCAACTTACATTTTATCAACATTGACATTTGGAAAAAGT[T/C]GTAAAGATATTTTTTGATGTCGTCATTATTGTGATGTTGCTTATGTTAAGAATATTGTTT	NO	NO
scaffold986.177848	Chr01	180825165	T/C	intergenic	GTTTAACCTTTGTAAAAATAGGGCATGGAAACGGGCTAGTGTAGGTTGACCATAGACCTA[T/C]AGTACCTTCTGAACTCAGAGTTGTTTGCTTCTATATCATTCCATATGATGCAGTTCATCA	NO	NO
scaffold986.776573	Chr01	181423890	A/G	intron	TTGAATAAAACAGGAAATACTTTTTTTTCTTTAACTTAAATCCTCGCAGAAAGATTATAT[A/G]GGGAAAAGGGGTTAGTTACTGTAAGCATATTAAAGTGAAAAACAAATACCACCATTACTC	NO	NO
scaffold2123.104141	Chr01	181618236	T/C	intergenic	TTGTATTTTGTGAAAAGTTACAACTTTTTTTTTATATTAATACTTCTCACCTTTTCAAAA[T/C]GGTTGAGACTTGATAACAACCGCTATTATTAAATTGTTGCAACAGATCGTCTATCTGTCA	NO	NO
scaffold2123.32720	Chr01	181689657	T/C	intergenic	TTCTACATAAAAAAATGCAAAAAATAAGTAACAACGAATTCCCAGAAAACTAGCCTAAAT[T/C]GATACAAGAGCACTTAACAAGGAGTAGGAATATTCATGACACAAAATCCATGCAAAATAG	YES	NO
scaffold2123.9928	Chr01	181712449	A/C	UTR	ACACTAATCCTAGCAAGAAAATCTTTTATCCAGTTCCCTTTGTTATCGTGGAGTACCCCT[A/C]CCGCTCCCCCTTTCCTAGTTTTATAGTCAAAGGAGCCATCAATGTTTAGCTTCCACCCTT	YES	NO
scaffold10222.13353	Chr01	181736729	A/G	intergenic	AAAGTGAAAACAAGTCTAACTTATTTTCACTTTTTTTCTAATTTCAACTTCACCTTTACA[A/G]TGTAAAAATCTTTCCAAAAAGATAGGGTCAAACACAACTTCAACTTCAACTTCAACTTTT	YES	NO
scaffold21803.617	Chr01	181777997	A/G	intergenic	ACGGATATTATTCCTAGACACAAATTCCTAGACATAAATCTATCATTGCCATGTTCAAGG[A/G]TATTAGGAGAAAAATCATGAATAGAATAGTAGATATGATTAAGTTTGCCAATACTTGGAT	YES	NO
scaffold21803.69	Chr01	181778545	T/C	intergenic	TTAGGAAGAATGGTAAAAATCACATATTTCCTATAGCTTGGGTTGTTGTGGACAAGAAAA[T/C]CAAGCATAGTTGAAATTTTTTTATCAAGTATTTGAAAGAGGATCTGCAGTTAGGTACTGG	YES	NO
scaffold1755.1901	Chr01	181781514	A/G	CDS	CGTAGAGGGGTCTGCTTCCATCACTGAGGCTGTGGCAACTCCTCCTGCTGCTGACAATAA[A/G]GTGTGAGACATTTATATTGTCTGAATTGATATTTAATTTATGTTGCCTTCTTATTCTTTT	NO	NO
scaffold1755.2988	Chr01	181782601	T/C	CDS	TAAGTTTTTGGAGTATTAAGTTCCATTTCATATATATCATACATGTCATGTTATTTTTAG[T/C]TCTTCTGTTGATCATCTGATCTGCTTGTTACAGGAATTATGTTGCTCCGAAGTTTTGATG	NO	NO
scaffold2207.41437	Chr01	182005332	T/C	intergenic	TGAAATAAGTTATCCTTATCCCTCATAGCAAACGAACCCTAAGTAGCTAAACATCAACTA[T/C]GCTGTCTAGATCCTAGTAAAGCTTCTTATTTAACCAACGAAAATACAGCAAAACGATTCA	YES	NO
scaffold2207.421	Chr01	182046348	T/C	intron	GTAAGTTTCTTCTTCTTCTCGCTGAACATATGTTGTTGCATGGAACTTTGAAATTACGGC[T/C]GAGTTTTCTGGTCCTTTGTTTTTAGGTGGCCGATCCAAACAAAATTGCTGTTGGCGGTCA	YES	NO
scaffold4458.7967	Chr01	182055735	T/C	intergenic	CTGTTTTCTTAATTTTCCTTTCTTAAAAGTGTTGTGTATGCTTTGAACGAAAGGAAATTA[T/C]TAAAAACATTGTTATTGAAAATTCATTTGATGCAAATACAGAGAAACTTACGTAGTTTTT	YES	NO
scaffold4458.43881	Chr01	182091649	A/G	UTR	ATCTACAGTACAGTTAATAAGAAAAGCAGCTGATAAAGCATTCTACAGATGAATCAAAGC[A/G]TTTGATTCTTACAACAGCTAGCTTCATTTAGCATTATAGTCATAATTTAGCATTTTTACT	YES	NO
scaffold4458.44470	Chr01	182092238	T/G	UTR	ATTATATATCAAAGCTATTGAAAAACAAATAAATTAAACTCTATAACCATCAAATACTCC[T/G]GAATTTATGCTTTAGGTGACTCTGTACTAAAGCATATCACAAAATTTAACTTTCAAATAA	YES	NO
scaffold4568.6089	Chr01	182167156	A/G	UTR	TGTGTGTTTTTACATGTTTCTTTGATTGTGTTTTACTACTATGTCTATTTGCTTAAATTG[A/G]GCTGAGGGTCTATCGGAAATAGTGTCGCTACCTCCAAGGTAGCGGTAAGGTTTACGTACA	NO	NO
scaffold4568.23725	Chr01	182184792	T/C	intron	TGCAAAATGGAGGGTAAGACTGCGTACAAAAAACTCTCGCGGTTCGGCCCTTCCCCTGAC[T/C]GGCACATAGTGGGAGCTTAGTGTACCAGGCCTTGTCTTTCTTTCTTATTACACTTACCAA	YES	NO
scaffold5086.7693	Chr01	182200540	A/G	intergenic	TGGTACCTCAACATGTGGATTCAGTGCCTACTAGATTTACTATTCCTTATTTTACTTCAA[A/G]TACAGTGATGTCTTTGATGATCAACAGAGGTTTTAGAGGTTTATCCATTTGGTGACCCCA	NO	NO
scaffold563.1868	Chr01	183081860	A/G	intergenic	ACCTTTATAATGATTCTTTTGAATGAAGATCAACAATCAATCTCAAGTCTTATGCCAATC[A/G]TCCAAAAATCAACCTCAAGTGAAGGCCAGAATTTGTGCACATGCTACTAGATGGCCTTTT	NO	NO
scaffold563.70710	Chr01	183150702	T/C	intergenic	TCCATACAAAGACTTTATTTGATATCATTGACTTTATGTGTATATTTGACTACCTTATTT[T/C]CTAATTTGTTGCTCGTGCGGGGGCTTGAATAGATATTATAGGCCTTATTGAGAATTGTTT	YES	YES
scaffold5887.14872	Chr01	183166978	A/G	intergenic	CACTTTCTTTATGTCATCTAACTTTCATATACATCCATGTACTACATGAGTTTTAGCTTT[A/G]TATATAAGTCACCTTTGCAATGTTCTGTTGCAGCACAATCTATGTCTTGTTTTGTTCTTG	YES	NO
scaffold6378.41345	Chr01	183327586	T/C	intergenic	ATATTGATTGACTATATAAGCTGGAAAAAGCAAAAGTAGATTTGATAAATTGGAAAATTA[T/C]TAGGAAAGACAGTATTCGTTTACTTGGATAAATCTTGTGATCACGGGGGAAAAGAATTGT	NO	NO
scaffold6378.41399	Chr01	183327640	A/G	intergenic	AAATTATTAGGAAAGACAGTATTCGTTTACTTGGATAAATCTTGTGATCACGGGGGAAAA[A/G]AATTGTCAAACTACTACTGGTATTACCGTTTATATGGAATAATAGAATTTGCCTACAATA	NO	NO
scaffold9259.369	Chr01	183342422	T/G	intergenic	GTCGTGGCTACGCTGGAAATGAACCCTCCTTTGTGGTCTAAGTGAAATGCTAGGCATCTA[T/G]TCATATTTATCAATTATTTTGGATTGAAGAAGATGAATATTATGTATAGTTGATGGTTGT	NO	NO
scaffold7791.3614	Chr01	183432909	T/C	intergenic	TTGAACATCCAACATTATTGAGTTGCCCCTCATTATCAAGAGGACCGTTGAAAGACCCTG[T/C]GTGACTTGCATTGTCACTCATGGTTTCGTGTACGCTGTGAAGATTACCTAAAATAAAACA	NO	NO
scaffold15949.3462	Chr01	183644783	A/G	intergenic	AAAAGAGAGTTGATGAGACATGAAGAATCACCACTTCTATTTTTATTGACTAGCTAGATT[A/G]TCTAACCGTGGTCAGAAAACTAAGAGTCCAGACCTATGATATTAAACATCATAGCGCAAA	YES	NO
scaffold134.463	Chr01	183671741	A/G	intergenic	TTGTTACTACCTTGTGTTTCTTGTTCTTATATTATGTCTTCTCCTATGTTGTTTGGTCTC[A/G]AGCAGGGGATCTATCGCAAACAATCTCTCTACCTCCCCTCTGAGGTAGTGATATGGACTG	YES	NO
scaffold134.1593596	Chr01	185264874	A/G	intergenic	CTTGATTGAGAAGAAATCCGTTGGGTTTCCTTATGAGGCAAAGAAGCAAATGCGGCAGAA[A/G]ATTATAAATACCAAGACGAAGAACAGAAGACACCACACAACTTCGAAAAGAATCTCAAAG	YES	NO
scaffold134.2119393	Chr01	185790671	A/G	intergenic	TGGGTCACGTCATGACCCGTGACGTCTGGGTATGAGTCGTGGCTTGGACTTGTAGTTTGG[A/G]CAAACTCTTAGACCCCCTTCACTAGTTTGTTCATGAGTCACACCCTACGACTCGTGACCT	NO	NO
scaffold624.1688667	Chr01	185807880	T/G	intergenic	GATAGGCTAGCACCAAAACCCCTAACTGAAACTACCCGCATTTAATCTACTAAAAGTAAA[T/G]TTTATTATTAACACCCTCATGTTAGCTTCCCTTAGTAAGACATAACCCCAAGATCCATGT	YES	NO
scaffold624.209108	Chr01	187287439	T/C	intergenic	TGGCTTTCTAAAGAATTTGAAAAAGCCCCACCATTTCTTGATTCTATTATTGAATCCTTC[T/C]ATTCTTAGCCACCAATTTTCAAATTTGAAATAGTTCTTGTTCTTACCCCACTCACCCTCT	NO	NO
scaffold2095.106705	Chr01	187604251	T/G	intergenic	TGACATTCTCATCTTGAAATGGGCTAGATTCTTTACAAAGGAGTTGCTTAGCTTTTTTCT[T/G]TCAATTACCATTTCCTTGATCGTGGCATCATCTTTCACAATTGGTTTGGTTGGTTGGGAA	NO	NO
scaffold2701.14416	Chr01	188285931	T/C	intergenic	GACTTTTTGTTATGTGGGAAATTGAATAAGCTTTTTGTCGATATAAAATTCTTCTAAATC[T/C]GTTAATCGGGTAAAAAGTTATGGCAATTTTAAGTTTCAGTCGTTAAACATCGTCATTCAG	YES	YES
scaffold1000.2733416	Chr01	191291891	T/C	intergenic	TCTCAAATAACAACCAAATTGCAGGTCATCTAGCAGTAAACAAACTGAATCGAATTTTCA[T/C]ATTCACCATTTATGTACCAGATATTCCAAGCACTCATATACCAGTAAAAAGTAGAATAAA	NO	NO
scaffold1249.135083	Chr01	191431936	A/G	intergenic	TTGTGAGAGTTTTCTCAAACCAGACTCTCTCATTTCATTTCTCTCCTAGTTTCTTATGCC[A/G]ACGAGGACAAGTAGTACCCAAATACAATGTTATATATTTATTGTATGCTTAGTATTAACA	YES	YES
scaffold1249.432269	Chr01	191729122	A/C	intergenic	TAGTTTTTTAGGTACCTAACCGGTCTTGGGTCCTTAAGGATTAGAGGTACTTTCTTTAGG[A/C]CTCTAAACCTACACACCTTTACACCTTTTCCTAAAGTTGTGTGATTTATGCCCTTCTGTC	YES	NO
scaffold1433.566707	Chr01	191816239	T/C	intergenic	TGATCAACTACTATTATAAGGACAATTTTCGATCTTGGCCTCTGTCAATCCTCGATCATA[T/C]ATATAGGTCTACCATAGACCCTATGAATCGATGGACCCTTAGTAGCATGTAGTTTAAAAG	YES	NO
scaffold1433.124391	Chr01	192258555	A/G	intergenic	GTTCGTGTTAGTCCGTATGAGTCGGGAGGTGCCACTTGAACAAGACTTACAAATTTCTTT[A/G]ATCTAGTAGGGTAACAGTAGCAACGTGTAGATATAGGTTTATGAAAATTGATTGACTTTG	YES	YES
scaffold2827.235770	Chr01	192619715	A/G	intergenic	ATAAATGCTCATAGGCATTGAGGAGACAGAGCCATATACAAGAGAAGCGCCACGCTAAAT[A/G]CTGAGGATATTAGAATTTTCAATCCTTAATAAGTCAATTCATAAAAGGAAATATAGCACT	NO	NO
scaffold2827.252731	Chr01	192636676	A/G	intergenic	GGTGATCCATCTAGCTCAAGAATAGTATAAAGAGTGGTCATGGATTCAATGAAGTGTTTT[A/G]AAGTTCATTAAAGTATGCCCATGTGTTTTCACTTATGCATTATGTTTATTGATTTATGAA	YES	NO
scaffold42174.9231	Chr01	192802495	T/C	intergenic	TTCTTCTTCAGACTCTGCCCCATTATCATATTGTATTATGTCTTCTATTTCCCCTACCTT[T/C]GACTAATACTCTTTTTTCTTATCCTCTTTCTTTTATGATCTAGTAGGATCTAGTGGTTTA	NO	NO
scaffold2875.150886	Chr01	193130447	T/G	intergenic	AAATAATGTTTAAGAAAAATAGAGAGGTAGATAATTTCAAAGCTCGCTTAGTAGCAAAAA[T/G]CTATAAGCAAGAGTATGGTGTTGACTATGAAGAGCTGTTTGCTCTTGTTGCTCGGTTAGA	YES	NO
scaffold2875.785	Chr01	193280548	A/C	intergenic	TACCGAGCATAATGTTATCCCATATGATAACTATCCCCCAGAAGATCCAACAGTAAGAAA[A/C]TGAATCTTGTTGTTAAAGCCAAGCTTATCCATCAATTTAGTATGAACAACCATCCTTGTT	YES	NO
scaffold785.2152	Chr01	193284484	T/G	intergenic	TACTTTATTGTTAATAACTTCAACACAAACTTGGCAGGATGGAAAACCAACTTTCTCAAC[T/G]TGGCAGGAAGAACCACCATAACAAAATCCCCTTTGGTGGAAAAAGATAAGCCAATAAAGT	YES	NO
scaffold785.33909	Chr01	193316241	A/G	intergenic	ATAAGGGTGTGCCACGTTCCTATTTTAATTTCATCCAATTTTATTTTTTTCACTTGGAGT[A/G]AGGGGCTGTTGATCTTTTTACCCCTTACACGACCGATAAACATAAAATAACCCATTTCCC	YES	NO
scaffold16414.61359	Chr01	193918253	T/C	intergenic	TGTGAGTGACACCCCTACTAACCCTAATGGCAAGATAACTATCTAACCCAAACCATTTCC[T/C]AACACTTGGTCATGTTTAAGACAAGATAATCAATTAATCTATTCTAACAATGTAAACTAT	YES	NO
scaffold16414.884	Chr01	193978728	T/C	intergenic	TGGTACTGTCTAATGATAACAAAATTTAGCTTACATGCCATTATGTATTCTAGCAATAAG[T/C]GATCAATAAGCTTCATGCACAACTTATGGTAAATGGATAGATATTGTGGGAAGTAAAAGG	YES	NO
scaffold2016.5706	Chr01	193986317	A/G	intergenic	CGAACGGTTCTCTGCGAAATTGGATTTTTCATAATAAAAAAAACCAAGAACAAAACCAAC[A/G]AAGGGAATAACAATACACGATCATTAAATAAAGAAGATTCAACTTAATTTGTTTTTGATG	NO	NO
scaffold2016.148806	Chr01	194129417	A/G	intergenic	CTAGAAATTTTTGAGAATTTAGATCTCAAGATAAATAAAGATCTCATATGAAAGCTAATA[A/G]GTTGATGTGATACCCCGTACTTCTATTTAGCTTAAATTCATCCCAAAAATATCAGATTTA	YES	NO
scaffold2327.307865	Chr01	195020388	A/G	intergenic	AAGAATTCATCAATTGAGATATGTTAAGTGTTCATACATGGGTCTCTTTCACCCCTTGGA[A/G]TCTAAGAAACTTTTTCAAAGCTTGAATTATGAGTTTGCTTGATTTAGATCATATTATGCC	YES	YES
scaffold2327.1133428	Chr01	195845951	A/G	intergenic	TTTCAGTGGACCCGGAAATACTGTTAACCAATGCGATAGGCGACGCGGCACGCCAAGATC[A/G]TATTGGTCCACTATTTAGGACTTCCAAACGTGGTCTAAATGAGTTTTAAATAATCCAAAA	NO	NO
scaffold2581.4934	Chr01	196064039	A/G	intergenic	TTAGTAAAGTTAGACAAGGAGCATAGTGTGGAAGTTACAGATACAGAGGTGAATCCTACA[A/G]CAATAATGATTTAAAGGGAAGTAAATTCTCATACAGTGCAATAAAAATCTTTAGATCAAT	YES	NO
scaffold2581.405741	Chr01	196464846	A/G	intergenic	TAGTAATGAAACATACCATCTCTCGCTTGAGATAAAACCTTTACTTTTTTTATCACTGAC[A/G]GTCTCCTTTAGCTTCACCAAACTAGGATCCCTATCCTACTTTTCTTTCACTTTGGAAAAC	YES	NO
scaffold2581.691035	Chr01	196750140	A/G	intergenic	TAAAGTTGAGGAATACCCTTAATACTTCATTGATGAGATGGAAAAGATCTTTTTTATGAT[A/G]TATGTCACTAATGTGGAGGGCGTAGAGTTCATCGCTTACCAACTAAAAGATGTGGCATAG	YES	NO
scaffold2971.6732	Chr01	196759456	T/C	UTR	CAGACATAAAATTAGTCCGAAGCAAGCTCTCTGCAGGCTGTTTTGCTATTTTCTTCTCAC[T/C]GTTCGCCGCATAATTGCTAGTCTTGTAGGGGGGAAAAAGGTACGTTTAGTGGTCCTTTGA	YES	NO
scaffold2971.685303	Chr01	197438027	A/G	intergenic	GGTTTGGGAATTTTCTATCTAGCATTGTCTCGAACTTCAGGGTTCTTACATTTAATAAGT[A/G]TTCCCCGTGCTGGAGTCTTTTTATCATCTTGTAGTTCAATGGATGGGGATTCGGATGCTA	NO	NO
scaffold5896.129421	Chr01	198461173	A/G	intergenic	ATATGTGAAACAAACACCCCCCTTAATCCAAAAAAAATTTCAAAAATCAAGGGCACGGAC[A/G]TAAGTGACTTTGTCACAATACTTTATCTTTTTTGTGACTCCAAATTTTTGGCTTGTAAAA	YES	YES
scaffold11970.2103	Chr01	198550344	A/G	intergenic	GCAACAAAAAGAGTGAAACAATCATCTATCCTATACTATGGCAACAGATAAAAAGGACTC[A/G]TGGAAAAATGGGAGGGTTACTTGGTCAAATTGAAGTTGACAAACCTAGAAAAAAATGTTA	YES	NO
scaffold2583.139524	Chr01	202477209	T/C	intergenic	TTGGTCTTGATGTCCTGTGTGCATGGTTCACAGTATTGATATATTTGTACCTTGGACTAA[T/C]GTCGGGTCTAGGCATTCTCTGGTCTTCCTTGTTACCTCTGGTTCATTCAGCTAACATGCA	YES	YES
scaffold2583.109512	Chr01	202507221	A/G	intergenic	TGGGATACTCAGTTCTCATCTCACTTTTGGATATCGTTCCAGTGATGTTTAGGGACTAAG[A/G]AAACCCTTAGTACTTCTTTCCACCCATAGATAGATTGCCAAGAAGAAAGGACAATACAGG	YES	NO
scaffold738.496083	Chr01	202722391	T/C	intergenic	TTTTTTCACTTTCGTGAACTGGAGAATGAGAAACCTGAAAGATAATAACTTAGAACGAGA[T/C]GATATTATTGTGGTACTACTGAAAATTTTTGAATACCTTGTTATCTGAAATAGAGCGTTC	NO	NO
scaffold738.267506	Chr01	202950968	T/C	intergenic	CATTACTTGAAAAGTCTGAAATGTAAGTAAACATATAGGTATCTGGTGTTCATAGCCCGC[T/C]AGCACTGAATAATTACTAAAATATGATAACAAACTCTTAAAGTAGTAATATAAAGTCATA	NO	NO
scaffold10620.13481	Chr01	203232954	T/C	UTR	GTTTTGCCATTTTCTTGTAGAGGTATTTTTTTCTTTTAGGTTTGTTGTAATATGTTGTTT[T/C]TATGGCTTTTGGGAAGTGCATGGAATTTGTAGAATTTATAGATGGAGGGTGAGTTGTTGC	YES	NO
scaffold10720.13290	Chr01	203257987	A/C	CDS	ATTAGGTGCCATCAACAAGAACCTAATGGCTTTTCAAATTCTCCAACTCCCATAAAAAAG[A/C]AAAATCTTCCACCTCAGGCAATTTTGACTCCTGTTTCAGATCCTACATCTACTGCAAAAA	YES	NO
scaffold10720.25592	Chr01	203270289	A/G	UTR	TCACTAGTTATTAGTTGATTCCTCATAGAGGAGATAATATGGTAAACAATTGTATTGGAC[A/G]ATGGATTTTGATGGACAGCCACAACCGTAATGACTGAGTTCACAACCATATCAGCTAGAA	NO	NO
scaffold11127.172	Chr01	203275023	A/C	intergenic	CCTGCAACTTAGGAGTTCTCAAATTCAGTACCATAATTAGATCTGAATTCAGCAACTTTA[A/C]AATTTAGTTTCATTTGAATCTGCTTGGCAAAAGTTACCAGAAATTCATAGGTTTTATCCT	YES	NO
scaffold11127.40100	Chr01	203314951	A/G	intergenic	AAACATGTAAGAGGCAAACTTAAGGTGTAAAGGGATGAATCTTGTTCACCTTAAGGAATG[A/G]AAACTTTTGTATATCTTCTAAAAGATAAATCTGTAAAGAGACCAGCTTAAGGTCAAAGGG	YES	NO
scaffold13721.72605	Chr01	203390727	A/G	intergenic	AAGTCTGCATCTCACTTAGAATCTCCTAAGTGGCCTCCTCTATTGGGCGGTTCCTCCACT[A/G]AACCTAACAATTGGAATCTCTCTGGTGCACAATTCTCTTATTTCACTAGCCAAATTAAGC	YES	NO
scaffold2281.322969	Chr01	203719264	T/C	intergenic	AGATTCTATGGTAGCCCTCTTGGACTCACCACACACACTTGATCCCATAAAATACCAAGT[T/C]TCATATCCACAAACTGGCAAATCCAAATTTGTTCAAATAAAGTAGACCTAGCCTCAACAC	YES	NO
scaffold2281.327608	Chr01	203723903	A/G	intergenic	TATTCTTATCGGTATTTCTATTAGCATTGGTATTGATTGGTAAAATGGTTGTGGATGGTT[A/G]GTTTTTGTTATAAACTTAATATAATGTCTTTAACTTGATATTATCCTATCTTGTTATCTG	YES	NO
scaffold2913.214079	Chr01	204010002	T/C	intergenic	AGTCTGAGATAGTACATTAGGAGCAGTCATCATCAATACCCCAGTCTAAGGAGGGTACCG[T/C]AGCTCAAAAAGAGTCATCAGTTGTACCTTATTTTGAGAAGGGTAAATACCAGGCTACACA	YES	YES
scaffold2913.256908	Chr01	204052831	A/G	intergenic	AACTCCAACAGTAGCTGCATATGGGTAAAAAAAATCGGTCTCGATAAAGACAGGTAAGTT[A/G]CAGTCATAAACCTTCATCATTCTGTCCTTAAGTAGTATCTCAAGAGCCAAAAAATATTTT	YES	NO
scaffold2913.321993	Chr01	204117916	A/G	intron	TTAATTTTAATGAAAGATAAGTATCTTTTAAACAATTAAATAAAAAAGGTCAAAAAATAA[A/G]ATTACTTTTATTTGTAGCAGGAGATTTCAATGGGCATATCGGGGCGCTACCAGGAGGATA	NO	NO
scaffold2943.24409	Chr01	204219799	T/C	intergenic	CAAAATAATGACAAGTCTAACCATTTCAAATACCATATGAACCACAGCATAATACATATA[T/C]AAATAATATGCTGAGATAGGGAACAAGTCTTAGCATGGACATTAAAACTTTAGCTTGGAT	YES	NO
scaffold3652.40260	Chr01	204274821	A/G	intergenic	AAGGGACTCTAACCACATTCTCACTCATCCAATGAGGCATGGGACTCTAAATACATAATC[A/G]CACATTTAATGAGGCATGGGACTCTAACCTCATGCTCATAAATTGGGCTATGAGACTCTA	YES	NO
scaffold3929.129060	Chr01	204407528	T/G	intergenic	CCTTAAAAGAGACTTTACTTGACATGGCTTTGTGGACTCCCAAGTGACCATGAGCCTAGA[T/G]CTTTGATACCAATATGATACGACCTGAACCATGGCCTAGTCATGTCGGGTGCCTCAATCC	YES	NO
scaffold3929.197129	Chr01	204475597	A/G	intergenic	TGAAAGACCGGATGTGAATTTCCTTATTCAGGCTCTCATATTACTAGCCATCTCTGGTTC[A/G]TAACGGGCTAGTTGGTTGAACTTCAGAGTGTACTCCTGGACACTTATTTTTCCCTACTTT	NO	NO
scaffold4200.22910	Chr01	204656354	T/C	intergenic	CCTTCCCATGCTGCATCAAAAAACAATCAAGACCCACCTCAGATGCATCGTAATAGACCA[T/C]AAATCCATCAGTGCCTTTCGGCAAGGTCAGGATTGGAGCCAAAGTTAACTTATCCTTCAA	NO	NO
scaffold4200.3883	Chr01	204675381	A/G	intergenic	ACTGTGATAGACCTTAGCTGACCCGAATTGAAAACTGAATAACTGAAATATTTGAAACAA[A/G]CGCCTGAAACTATCATGAACTTGGACCTCGGACTATGAGGACTCACCAACTATCTGAATG	YES	NO
scaffold4426.228102	Chr01	204908365	T/C	intergenic	TCAAGCACCACATTGATACAAATATGATTGTTGTGATTTGATTTAGGTACTATGCCAGTA[T/C]GAATATAATGATAATGTTAAGAAGGGCAAGAGATAATGCGCATATCTTGCATGCATTTAT	YES	NO
scaffold4426.233091	Chr01	204913354	A/G	intergenic	CCTTGATATCAAATTTTCATAATAAGACACTTTTATCTAAAGTGTCTTAAGAGAGATAAC[A/G]CATTAGACCTTCCATCATTGAAATGTGAACCCTTTCAATCAGCGAGCTATTCCTGACTGC	YES	NO
scaffold4488.1029	Chr01	204921078	A/G	intergenic	TACTGAATACTAGCTAGCGTTCACCCACTAACCCATCTTCGAGTGGTTGTATCCCTATGC[A/G]ATGCAGGAATCAGTCATACTACTCTTCCTATCCATTGATCAGATTCGGGAACAGTCGGTG	YES	NO
scaffold46057.7760	Chr01	205074173	T/C	intergenic	CAGTAGGAAGATTTACTTTATCCTGATTAGTGGTATCTTTCTTATGAAATTGAGAAAAAA[T/C]ATCTCTATGCACTGCAACGTGACATGTGACACCAAAATCTATTATCCAGTCATGTGAAAT	YES	NO
scaffold46262.22567	Chr01	205115261	A/G	intergenic	TTGTGGTGCATTTTTTAATTTAAATGGCATAAATATTCCTAATGAATATGAAATTCATGT[A/G]GGAAAAGTTATAGAAATTGAAAGCTCCACTGCTTCAAATTCAAGACTCCCAATAGAATAT	YES	NO
scaffold46262.22896	Chr01	205115590	A/G	intergenic	TTTTGCAGACTCCTGCAAATGAGTTATAATAGCCTAGATCAATATAATATCCAAAAAGAA[A/G]GAATCCAAATAACCTTAGGAAATGAAATTTGTTTTGTTCCTAAAATTTAATGCCTAAAGA	YES	NO
scaffold8564.10140	Chr01	205154233	A/G	intergenic	AATTATTTATGATCGTGTGCCCGAGTGGTAGCTTATATGCATATTTCTTTTGATTGAAGA[A/G]GATATACTATAGTGATGTTCGAGTGGGGGTTGGATTTGATATTGTTAGTCATGTTTTGTG	YES	NO
scaffold8564.6891	Chr01	205157482	A/G	intergenic	CACCTTAGTTGACCTTCACTTAAGTGATGAGTGGTCTCTTAAGTGGCTGGGAGCACATCT[A/G]CTGGCCGCTTAAGCGACTGCATCAGCTGGTACTACACCAGCAAACTTGGAGTTTTTTTTT	YES	NO
scaffold5042.128245	Chr01	205293617	T/G	intergenic	ATTCGAAATATTGTGTCTTTTTTCTGAACATTTTTCAAAACAGTGTGCCATTTCCTCGAA[T/G]AGTTGCGTCCCTTCCGAGGCAGCATTTCAGTTTCAACAGTCATTTCTGCACTGCATGCAT	NO	NO
scaffold10951.11811	Chr01	205327450	T/C	intergenic	AGAAATATTCAAACTCAGGTGATAAGTGACGTTCAGAGTGGTAGTCCGTCAAACATGTGA[T/C]GGACCGTCAATTGTACCTTCACTTTAACCCTAGTTCTAAATTAGGTCAGTTTGACTCGGT	NO	NO
scaffold13008.935	Chr01	205348785	T/C	intergenic	AATCTCTGGGGATGATCTATCCACATAGCCTACAAGTCCAGAAGTTGGTCCGAAGTCTCC[T/C]AAAGACTCAGGAAACGAAGGTTTCCATTATGGAAGATGGAGATCTTCACAATATGACATA	YES	NO
scaffold16819.44020	Chr01	205467366	T/C	intergenic	TCAGTGTATTCAGACATATAATAAAACTCAGTGAACTCAATCCAATTTAGTCAGTTAGCA[T/C]GATTAGTAATAGATCATTCAATCCTAGAATAGTCTAGAAATCAGTTTAGTGTCTATTCAG	NO	NO
scaffold2122.62402	Chr01	205533907	A/G	intergenic	TCAAGAGAAAATTGGGTTTCCCCCTGGCCTACCTGTAGTAGTAGTGGTGGTCGAATACCT[A/G]GAGTTGTCTCTGTCTCAGGAGCTATCATAGTATTGGGCGATGGATCCTAGCCTGATCTCT	YES	NO
scaffold2609.32689	Chr01	205568884	T/C	intergenic	AGGAAAAAATCCTAATATTTCTCCCCCTTTTGGTTTGATTTTCTTGAAAAAAAAATGATC[T/C]GTCTTCTTCATATGCATATATGAGCTTTGTTCTTCTCATAATCTTCATATATCATTGAAT	YES	NO
scaffold28551.3481	Chr01	205575739	A/G	intergenic	CAGTGGACTAGTTCATCAAAAACTCTTGATAAAATGAGTAATATGAAGTCAAACTCTGTT[A/G]AGAGTCTTAGTTCTCAAAGGAACAAGAATACCTACAATCCTCTTACCAAGTATATATCTA	NO	NO
scaffold32879.21787	Chr01	205627211	T/C	intergenic	TTATCCTCTACATTAGCGATACTTCTGATAGATATTCTACTAATAACATTGGCCACCAGA[T/C]TTGTCTTACTCAAATGGTACAAAACACTAATATCATAATCCTTTAAAAACTCTAGCCATC	YES	NO
scaffold32879.29774	Chr01	205635198	T/C	intergenic	TCTATGACAATGTCATGAGTCATGGTAAGGGATTCGTGACCTTAATAGTGAGATGGCTTA[T/C]GCTTGCTGTCTTGATAACGACTGGACTTCCCGAATCATAGGGTGAGGTCACTAGTTGTAT	YES	NO
scaffold34715.12604	Chr01	205661320	A/G	intergenic	ATGACTCATGGGCTAGAAGCCTAGTAAACTAGTTGGTGGAGCATACTTGGTTAAAATATT[A/G]AGACTAGTCCTTAAGGTTGTAACATGCCTAATGATATTGGACTTAATATTGTATGATTAA	NO	NO
scaffold34715.7975	Chr01	205665949	T/C	intergenic	GTCTTGATGTCACCAAACTCGTACTAAAAGCAACTGATGTTCCTCATATTCAGAGAATAG[T/C]CTAGATCCGCTCTACAAAAGAATAACAATAGGACATGAATGCCCAGTCAGTTGATCTAGA	YES	NO
scaffold4295.18330	Chr01	205693253	T/C	intergenic	TTTCAGATGCTTTTCTTCCACCTCTTCTACGCTTTTCATCTCTTCTATTTTCAAAAAATT[T/C]ACTACAACCCATAATTCCACAAGTTTATCTACAAAAGTCAGTTTATCCTTCGGGGAAATT	YES	NO
scaffold4772.14645	Chr01	205740851	T/G	intergenic	ATGAGGGCCTACCTTTGATGCCAACCCGAGAGCACAAGTGTTGAAGTGTTTTAAAGATCT[T/G]TAAGCACGCCAAAGCACTCCAAGGTAGCCCTTAATTTACACACTAAGGCCACCCCTCTCA	YES	NO
scaffold4772.22617	Chr01	205748823	A/C	intergenic	TTACGGACTTAGTCATTTTCAAGACCGCTAAAATTCACAAAATTTTATTTGGATTTCCCA[A/C]CCCAAGACGTCGTTTTTTGAGTTAAAATTTGATTAGGGTTGTTAAAGGTGTGATTCGAGG	NO	NO
scaffold49091.22142	Chr01	205780393	T/C	intergenic	TAACGCAATAACCAGCAGGCGTGTCACACCCTTAACACTGCAACTAATAGGCCTGACACC[T/C]CCTTACCTCGTCAAGCCACTGGTTTTTGCATCCAGGGTGTGTCTTTCCTTCGTGGCATGC	YES	NO
scaffold5935.4425	Chr01	205787367	T/C	intergenic	TTCATGGAAAAAGTATTCCTATTCTGTTAACCTTCAAACTTAACAACTAGACCATGTGAC[T/C]AGTGCATACTTTGAGAGTTTCGTTGTTATACATCTGTTAGGAATACAGTATTACTAGAAA	YES	NO
scaffold6939.23870	Chr01	205848162	T/C	intergenic	TAACGGATTAGCCAAAACCAAGAAACGATATATTAGCAACAATTGTGATCCTCCGAGACT[T/C]AGGCCAAGCTATTTTCCACCACTTGATGAAGCAGCAGTTGTAAGTTTAGAATAGTTATGA	YES	NO
scaffold7703.23385	Chr01	205881875	T/G	intergenic	TGGAAAATATAAGAGTCCACCTTTTGGACTCTGAATATGGGGGAGTGATTGTGCAGGAAG[T/G]GGCCAGGCTATCTCTTGGGGATGAAGTTAAGGAGAAGCAGGTTCTGCATCCCATACTTAT	YES	NO
scaffold8639.56081	Chr01	205955136	A/G	intergenic	TTACATAAGTCCCCACCATGGAGGATGTTTCTTCAGATTCTAGAAGAAACCTTTTTAGGG[A/G]GAAGATTCTGTCCCTCATACTTTATTCTGAGGATGGAAACCCATAGGCTGTGCAGACTAT	YES	NO
scaffold14293.7465	Chr01	206084627	T/C	intergenic	ACTCAAGTAATGAGTCATAACCACTCATGATGAGTTATCATGAGTGAGTAGTAGTCACTC[T/C]AATAAAGGCCCCTCAGCTATAGCCAGTGACCACGACTCCTCTCTATAACCCGTAATTAGT	NO	NO
scaffold14293.48418	Chr01	206125580	T/C	intergenic	TCTCCGCTTAGTCAGTCCATTCGAGGATGAGTGTTCCTAAGGGGGAGATACTATAATACC[T/C]TGAGAATCCCAACCGATACTAGAACTGTGCTTCAAGCTTATGAGAAATAAATTATAATGA	NO	NO
scaffold11784.7572	Chr01	206137375	A/G	intergenic	TAACAGCCTTTATAGCTCAACCAAATACGATCTTTGATGCACCTTGTTATCCTTATTCCA[A/G]GGATACTAATCATCTCATTAGTGATCTCAATAATGTTACTATCCATGGAGACTACAATAG	YES	NO
scaffold29186.37884	Chr01	206199093	A/G	intergenic	CTATCTATAGTATCATGTGCGTGTCACGTCCAGGGCCTCAGGTCGGGTCGTGACATCATC[A/G]TTATCTGATTCAATTACCATATTTTCATTAATATTCAGATGTTGGATTTATGAACCAAAA	NO	NO
scaffold39243.21999	Chr01	206222674	A/G	intergenic	CCAGAATGCCCACAACTCAAAACTATAAAATTACCGCAGGTGGTTACGAGTCTACCCCAT[A/G]ACTCATGACCACAACATGTGACTCATACCATTGAGTCATCACCAAGATAGTTAGTTGGAA	YES	NO
scaffold7900.13368	Chr01	206245020	T/G	intergenic	AAATCTATAAGTTGTATCAATACAAAAGATGCACAAGACTTACCCTAGGTCACCTACAAG[T/G]AATCATTGGTAATAATCAGAGAGGTTATCATACAAAAAGTATTATAGGTGACCAAAGGGT	YES	NO
scaffold1057.283791	Chr01	206552638	A/G	intergenic	TGAGGTTTAAAAATCATTAACCTGGACTGTATAACTCTAATCATACTAAAAACACCAAGG[A/G]GATATATGGTTTCGGCTTTCCTCATCGGAAGGGCCCCAGTGCGTGTAGCCGCACCAACCA	YES	NO
scaffold1991.14089	Chr01	206817471	T/C	intergenic	ATAAAAAAGGATCCTTAAGGAATTAATCTAGGATCTCCAAGAATATCTCGCACAATGAAA[T/C]AAGCATCCACTCACAAAGGAGATGGCACTGAACTTGGAATGATATCAATCACGGATTTCA	YES	NO
scaffold1991.459637	Chr01	207263019	A/G	intergenic	TCACGGTGATGAAAAAAATCAAGATTTTTGTTTTCCAATGATGCAACGTGATAGCACCAC[A/G]TTGGGCCAAGATGCAAAATCGGGATTCCAGTTTTAGTTCTGAGTTTTTAATTCCCAAGGG	YES	YES
scaffold5275.172636	Chr01	208203875	A/G	intergenic	GAGGACTCACCATGGCTGACATATAGATAGGAGTGCTCGAAAGGATCACTGGTGAGGCTG[A/G]CACTGAGCATCTGAACCTACATTACAAGTGGCACATAGATAAAATATGTGGGTCAGTACT	YES	NO
scaffold5977.192678	Chr01	208272631	T/C	intergenic	AAAAGATGTTCCTTTTGAATAGACATGACAGAACCTAATAAGTGTGACTCTTAGACTTGA[T/C]GGCTTAGACAAGAGAAAAATACATGGCTTTTTAGACAGGATTTTGTGATTACTTAAGCAT	YES	NO
scaffold5977.7871	Chr01	208457438	T/C	intergenic	AAAGAAGTAATAATATATTAGAAAAACATTTAACAGAAATACTTGGAAATGCTCAAATCT[T/C]CACAAACAATGGGAAAGGAAAGTCAAGCTGTCATCTATAGGCAAAGGGATGAAAGTTTGA	NO	NO
scaffold2845.46523	Chr01	208512831	T/C	intergenic	ACATTAAGATGCCCAACAGCTGATCCAATGCTACATCGAGAGGCTCAATAGCAGATCCAA[T/C]GTTACATCAAGAAGCCTAACAACTGATTCAACGCTGCATCGAGAGGTACAAAATCCAATC	NO	NO
scaffold2845.109732	Chr01	208576040	A/C	intergenic	GAAGCATTTTATGGGAGGAGATGTAAGTCTCCGATTGGGTGCTATGAAGTGGGTAAAACT[A/C]GGTTGTTTGGGCCTGACCTTGTTCATCAAGCGACGGAGAAAGTGAAAGTCATTAGAGAGC	YES	NO
scaffold10671.66917	Chr01	208711890	A/G	intergenic	TGAGAAACTCTCCATAAATCTCTTATAGTAACAGGCTAAACCCAAGAAGCTTGGAATATC[A/G]ATTGGAGTTGTGGGCAGGACACTTCTTAACCGCTACAACTTTCTGCGGATCCACTATGAT	NO	NO
scaffold2868.33965	Chr01	208764706	T/C	intergenic	GAAAATGAGCCTCATACTCTATATCTTTCATTGAGCCTTGCTCCAAACTAGAGAACTTAT[T/C]CCTAAAATAATGCCTAAACCTGCAAGGCATGCATTTTTCTACAAACATCTTGGAGAATAA	NO	NO
scaffold2868.312773	Chr01	209043514	T/C	CDS	CACCATGAGATGACGCACTTCCTTCTCATACAGCTCACTTAGCCTCTGGGTATTAAAGAA[T/C]TGAAAGTCGTGCCTATGAATGGTAAGACATGTCAATACACAGAATCTTGGCAAAGGAAAG	NO	NO
scaffold2868.403835	Chr01	209134576	A/G	intergenic	TTTAACGTCACAACACAACGTGGCTATGTTGGTTATGCAGACCTTACCAACAATCCCACT[A/G]CAGTGCTTGATCTAACATCACACCACGACACGGGTATCTTGACTACTCAGAATTCATCAA	NO	NO
scaffold4220.194439	Chr01	209164835	T/C	intergenic	AGGCACAACTTATCTCAAGAATTTTCAAACAACAATTTACGTATATTGGGCAAGATTCAA[T/C]ACCACCACATTGTATTTTTAACTTATGAAATCCTTATAACTCTTGCCTTAGAGATAAGAC	NO	NO
scaffold4220.82450	Chr01	209276824	T/C	intergenic	CGATCCACCATTTCACTTGATCTTCTACTCCAAATATTCTTGTGATCATTGTCACATGAT[T/C]ATCTTTTTATTTTTATTTGTTTCTTCTTTCTTCTTTTCGACTTTAAGAATTCTATAGTTA	NO	NO
scaffold6021.121679	Chr01	209481952	T/C	intergenic	TAACGATTTCAATAGGATTGAACGTGTTTTATAATTGATAGCACTGTTAATTTGTGTCCG[T/C]GAGATCACAAATAAGTTTTGGATACTCGTTCAAAAGTTTAAATTTTTACGTTGTTGAATT	NO	NO
scaffold749.2065987	Chr01	211573351	A/G	UTR	CTAAAAACTGTTTTCACCTTGTGCATAGACCCTTTTTGAAACAAAATCTGAATTGGATCA[A/G]GAAAAATTATTTCTTAAAAATCGTTTGAGCCCAAATGATCACCTACCTACCTAACGAATT	YES	YES
scaffold942.147296	Chr01	211750279	A/G	intergenic	TAGGTTGTCTGAAGCATGATAGTTCTTTATATCTCTAATCAAGTAATTTGTTGTAGGTTT[A/G]AAGTTGAAGTGATCCCAAATTATTTTTGTATTTGGACATAAAAGAAAAGTGTGCTCTATA	YES	NO
scaffold942.2114581	Chr01	213717564	T/C	intergenic	TGGAAGCCCCAAGTCATGTCGTTAATGAAATAGTATGTGGGAAAATAACCTAAATGCCTG[T/C]TAGCTTAAAAGACAAGGGGCTGTATGAAAGGCATGGATGCATCACGGGATCTAGATTGGA	NO	NO
scaffold4342.291339	Chr01	214917523	T/G	intergenic	ATTCATCTTATTCATGGGCAATTGATTTTATGTGTTATTTATTGATAATCGTAGTTTCTT[T/G]CTCAAACATGTGTGGCTAATCTCCTTGACTAGGGTTGTGGGAACCCTAGCAGATTAGATA	NO	NO
scaffold1350.182768	Chr01	215226094	A/G	intergenic	TCAAAGTCAAGTAATTAATGCATAATCCATAGAATTTGAGTACCACAGTTATCAAAGGCT[A/G]TGTATTCAGATTTTGTAGTTTATAGAGCAACTGATATTTTTTATTTTTTTTCTATACCAT	YES	YES
scaffold1848.16836	Chr01	217452891	T/C	intergenic	GGTGAGGAAATTAGAGCGTTTTTAGCAAAGTAGTGTGCCACTGGAGCACTTGGTGCATCG[T/C]GGAGGAGGGCTGAATGATAATCGTCAAATTTGAGAGGCCCTTCGTGATAGCCCCACATTT	NO	NO
scaffold1848.45906	Chr01	217481961	A/G	intergenic	AGGTCACCACATCCAGTTGAGAACCTTCATTTTGTATTGTTGATTTCCTTTTCCTTTCAC[A/G]AAAGAGAATCAAAAGCACTACTATTACATTGCCTACATATGCATTATATAGAATCTGATC	NO	NO
scaffold260.394371	Chr01	217940572	T/G	intergenic	TAGTGTCATCCACTATTGAAGCTGTTGTAAAGCTTTTGTCTCTCTAGTCGTAGGTTTTTT[T/G]GGGGGTTGTTTTAACCTCTTAAGGCCCTGATACCATAAAAGGCTTACTGATTGTTTATTA	YES	YES
scaffold260.556327	Chr01	218102528	T/C	intergenic	GTCTGTAATATCCGCTGTTGATGACCCACATTCCTTTTCTATAATTTTTACGGATATGTC[T/C]CTACAAAACAAGAAAATTAACTTTGCTTAGGTACCCAAGTGGTCTTGGGTCCTTGAGGGT	NO	NO
scaffold260.574954	Chr01	218121155	A/G	intergenic	AGAGATTGTCCCACTGGGTGTGCCAGAATTTGTTGGACAGTAAAATTCTCAAAGCCAAAA[A/G]ATAAATAATAATTCAAGACAAGAAAATATTGCAACAATCGTTTTATTGATTTCAATGCGA	YES	NO
scaffold322.562006	Chr01	218735466	A/C	intergenic	GAGGTGATGAATGTAGAATGTCGTCAATTGATTCATGTTATTACTCAATTAGTTATTGCT[A/C]AAGCTGAACAGAATACATTTGGTGCTACATCTACCAAGGGAACAAGAGTTGGCCAATTTA	NO	NO
scaffold3282.37603	Chr01	218840749	T/C	intergenic	TGAGGGCCGCAATCACGACAAGTCATGATATGTAAACATACCGCAATCACAAGTGCTGAC[T/C]ACGGTTACGGTTGCTGCAATTATGGACAAGTGTCAGCGATCGCGGCCAAGTGGGATTATG	YES	NO
scaffold3561.361929	Chr01	219471236	A/C	intergenic	ATCAACCCACATTTCAGATGAATCATCCTCAAATTAAGGATAAAAAGGCTTGAATAGTGA[A/C]ATTAGAATGTGTAAAACACCCAACATCACCAGCCTTGGCATTGGTATTGCAATTGGGGAT	YES	YES
scaffold3561.381871	Chr01	219491178	T/C	intergenic	GGGGTCTTGAAAATGACTAAGTCCTCAACACTTAGTGAAATTTCAAAGTCTTATTCCTCT[T/C]AAACATGCAACTATAAGCTGAATTCAGCTAGGATCTTACGGGGTATTAAAGTTTTCATCT	NO	NO
scaffold3561.382384	Chr01	219491691	T/C	intergenic	TGTCATTTGAGGATGAATGTTCTTAGTGGGGAAAACTTAAACACCCTAGATTTTAGACCT[T/C]AGAAAATTTCTTTGATTTTTGGTTTTTGGGCATTATAAGACTTAAGGTATGGGTCGTACA	YES	NO
scaffold4215.173743	Chr01	219723016	T/G	intergenic	CCCAATCAACAATCAAGAAAAAGAAGTACTATCACAATCAAACAAAAGATATGGCTTTCC[T/G]CCATAAAAATCTATTCAGAACCTAAAGTAGCTAGAAACCGGTGAAAGGTAGGGTCTTATT	NO	NO
scaffold623.785646	Chr01	219860094	A/C	UTR	AACACTATCAATGTTAATATGATGGTTGCGACTTTCAGGAAGCCATCTGCTTCCAAGGAC[A/C]AAAGAAGATATGGCTAGTTCACCTTTTTATGTTTTTATAGCTTCTCATTCATGATTGAAT	YES	NO
scaffold623.410455	Chr01	220235285	T/C	CDS	AGATATAAGCAGATTAAATTGAGGTCATAATAATTGAACTGCAGCTTACCATCATGAAGG[T/C]ATTGGCGATTCCAATAACCACGGACAAGATGTACATTAAACTGTTCATATTAATCGGTAG	NO	NO
scaffold1590.18890	Chr01	220665629	A/G	intergenic	CATGAACTTGATGTCATGATTAATAATCTCAATTACCATAATAATCTCCTTCAAACCCAG[A/G]AAAGCTCCTGGCCCAGATGGAATTCATCCCCTCCCCTACCAAAAATATTAGGATACTCTA	YES	NO
scaffold1590.21207	Chr01	220667946	A/C	intergenic	TGAATCCCTCCAAGAATTGGGCACTTCAATCTAAACTCAAATGATTCTTGTCTGGGGAAC[A/C]CCGGCCAATGGGGCATTGGTAGATTAATTAGCGACCACAGAGGAGGCTGGATTGTGGGTT	YES	NO
scaffold6712.39411	Chr01	220725226	T/C	intergenic	AATAACATAAAGTAAATAGTTTATTTTATATATTGATGCAGTGCAACTGATTATTCTTTA[T/C]ATGCAGCATGTTGGGCCCTTGCTAATACGAGCCCAGCCCCCTAATAATGAGAGAGAAGGT	NO	NO
scaffold2042.111085	Chr01	220865363	T/C	intergenic	TCCTCAGCCCAAAGATCGTTTGGGAGAACAAGTTTTTCATGCGGAGTTTAGAGCCGCAAT[T/C]ACCGTACTTTCTCAGTTTGTGGCTGCCCAAAATGAATGGCCAGCAGTCGTTCCAGCCAAT	NO	NO
scaffold2611.159059	Chr01	221047525	A/G	intergenic	AGCTAGAAATTTTGTTAGCGAGCATTTTATAATAGAGAATTATGTTGATACATATTCAGG[A/G]TCATTCTCACCAATTGGGCATGAGGCATATTGGCTAGCTCCAAGCTTTATAATGAAAAGT	YES	NO
scaffold2626.57936	Chr01	221125971	T/C	intergenic	AAAAAATTAATCAAAATTATTAGGTTACTTATGCATATAAATGTTTATGCATATAAATAA[T/C]CCTTTTGGTATACTAAATTTTCGTTCTGAAAATGTCGACTCTACTACTGGCAATAATCCG	NO	NO
scaffold4562.39346	Chr01	221345513	T/G	intergenic	GTTGGCCCTTACAAAATATTGAGTCGCATTGAAAAAGTAGCATATGAGTTTGAGTTACCT[T/G]CAAACTTGTCATCCATTCACCCTGTGCTTCATATCTCCTTATTAAAGAAGTGTATTGGTG	NO	NO
scaffold703.288618	Chr01	221657004	T/C	intron	ATAAGCTTGTTGACGGTTCCTTTCCTGCAGATTTACTAGTTAATCTCAAAAGTTTTATAA[T/C]TTTCTTCGTTTTTCATGTTTGATGCATGACAGAAGGCAGTGATCCTCTGGACATATGATC	NO	NO
scaffold703.391767	Chr01	221760153	T/C	intergenic	GGTACAACATCGGAATTATGGGATATAACACACTGATTTGGCCAAAAAATGATCCGTTTG[T/C]GCTGTTTCTCCCGTTTGACCACATAAATAGCCCCACCCACTGCAATGGATCACACTCCCC	NO	NO
scaffold95.23912	Chr01	222206367	A/G	intergenic	GCACGACGGCCGGACCTCTCCACCGCCTGACGTACACGGGAGAGCACTGACCGGAGCATC[A/G]TTACGTTACGATCTTGTCGAGGGTTTAATTTCTCTCATTGGCGAACTTTCCCCGATCTCC	YES	YES
scaffold95.92365	Chr01	222274820	T/G	intergenic	TTCATTCTAAGCTGCCACAAAATGAGCTAAGGTAGTGAAAGTCGCTCTGAATTTAATGGG[T/G]GAGACATGTTCACCCAGGGACCTGGTTGGACGGGCTGAGGTGCTGTATGATCACCTGTTT	NO	NO
scaffold18205.12218	Chr01	222336404	T/G	UTR	CTGGTGGGGGAGGTAGCAGGTACCCCGTGAAACTAGTTGGGTTGTGTGCAAGTTTGCCTA[T/G]ATACCATGGTTATCAACAAAGGGAAAAAAGATATTCATTTATTTCATGGTTCTGTGAATC	NO	NO
scaffold18205.22889	Chr01	222347075	A/G	CDS	ATGTCCAAATTCTAAAACCTGGGAGATACTGGTGGAAGGTTGGCTAAGAAGTCAGCAAAT[A/G]GATAAAGCTATTGATGCCTTGAAAAATGGTCTTGCTGCTCTAAAAGATTATGAATGGAGG	NO	NO
scaffold18846.17680	Chr01	222367574	T/C	intron	ACAATGGTGCCATTCCAATTGTGCATGCCTCAACTATTTTGCCAGCTACCTACTGCCTCC[T/C]GACGACACAAGTATTGGTAATTCCATCCACCAAGGTTTAGGCATATGAGAATAAATCACC	NO	NO
scaffold18846.17751	Chr01	222367645	T/C	intron	GTATTGGTAATTCCATCCACCAAGGTTTAGGCATATGAGAATAAATCACCTAGTTTTTTT[T/C]CTTTCAACCTATAACCTCATAGCTCTCCTCCCACTCCATTGACCACTAGGTCACGCCCTT	NO	NO
scaffold904.46163	Chr01	222432864	A/G	UTR	CCATTTACATGTAATCTAACCTAACACTATAGAAGTGGAGCGGAGGGTCGGGGTGTGACT[A/G]AGTGGGTGGTGAAGGTGGGGGCTGGTGGGGTGCGGTGGGATGGAGTGAGTTGGAAGATGA	NO	NO
scaffold904.47058	Chr01	222433759	A/G	intron	CCAGTGTCATCTAAGCTCCTGTCTACATTGGAGTTTTTATCGGCACCACATGCAACACCA[A/G]TAGAGCTCTTTGTCACCTTAGAACTGACTCAAATCTTCCAAAATTTTAAAAAGTAGGGTG	NO	NO
scaffold904.48556	Chr01	222435257	T/C	intron	CACACACGCCTCCCCCTTCCTCTTTCTACTCCATCTTTTTCTGCTTCCTTCAGGTCTTCA[T/C]TGTCTAACCTTGGTAAAGCCGTAAGGTCCAGGTATAACCAACACAGCATGTAGGAACTGA	NO	NO
scaffold6305.16116	Chr01	222778901	A/G	CDS	AAACTTGTTGATGCTGAGGAAATGCCTTCACTTGTTTCATGGTTTCAGAACGTCCTCGAA[A/G]CTGCACCCGTTCTGAAAGAGTGTACACCACCCAAAGACAAATTGTTAGAGCATAACAAAG	NO	NO
scaffold6305.1276	Chr01	222793741	T/C	intron	TTCATGTGTCTTCAAATTCAATTATTGAAGTTGGATTATAACTTCTAAAACCTTTTCATG[T/C]GAAGTTACTATGTCATTCTTGCATGTACTTCTCATCTTAGTTTATGTTTGTTGGTGAGTA	NO	NO
scaffold5159.140	Chr01	222796156	T/G	UTR	TATGAACATTTGGTTATTTCATGTTCAAATTAATGACTAAAGATTTATTTCAGGCCATCC[T/G]TGGATGCTGTTCTACACAGAACGCACTTTGAAGACTGTGTCTGTCAGGTTGAAGCCGAAG	NO	NO
scaffold21096.23158	Chr01	222865758	T/C	intergenic	TAACTGACTGAGAGTACTATGATCGTGACATGACTGAGATCATTCTGTAACTGACACTTT[T/C]TCTAGGTAAACAACTAAATTGTCAGGTATTAAATACCCCCAGGACTTGACAACATGAAAA	YES	NO
scaffold21096.55986	Chr01	222898586	T/C	CDS	CTAAATGATTTATAACTTCATCAGCCCAGCCAATCTTATACTGTTGAGAATTATTCTGAA[T/C]GAGACTCTCAATAGATCCAATATAGCGGTCCATTCCTGCGAGGTCATCATCAGAATCAAC	YES	NO
scaffold13177.15020	Chr01	222915419	T/C	UTR	CTTGTCAGCATGGTTGCCAATGCAGTAGCTGTCAACATTTTATCTTTAATTTTTTTCAAC[T/C]CGATGTTCGATAATCTCTAATTAAAGATAATAAAGTATATACTTATCATTCCACCACAAC	YES	NO
scaffold1646.29684	Chr01	222970323	A/G	UTR	AAGCATGAACACATGGGAAGAAATCACTTAGCGTTTGTCTTTGTTGGGAATTAAACCTAG[A/G]CCTCATGATGCGCAACCCACTTCATTGAACCACAAGGCCACACCCTTGGGATCCACATAT	YES	NO
scaffold1646.422565	Chr01	223363204	T/C	intergenic	TCTTAATGTGTATCATTTTTTTAGAATGTTCGGCAGCATCTTGTTCAGCTAATGTGAGGT[T/C]TGCACACATTCTACCCTCCCTATACTCCACTTGTGGTATTTGATGTGTCGTAGTTTTATG	YES	NO
scaffold2092.97960	Chr01	224054238	A/G	intergenic	CTTTTCGGCTATCCTATGTACATTTTAACTTTGAATTACATTAGTTAGTTCTTACACTTT[A/G]ACACCAGGTTTTGGGATATTTTATGGTTTCTTTCAGTTATGTTCATACTATTATTACATA	YES	NO
scaffold2092.188860	Chr01	224145138	A/G	UTR	ATGACCTGAGTCAGAAGTTTCTGTACTCATAGAACAGGTTTTGAAATCACAGAGTAAACT[A/G]GAACTCTTCATACTAGGAATTGGAAACACATATAATTCTATGGAAGGTGTGTGAATGTAA	YES	NO
scaffold2092.312370	Chr01	224268648	A/G	intergenic	CCTAGCCTTGTCAAGCTAAAAGAGTCAGTTCAAAATCAGAAAATTAAGGTTTTCTCCCAA[A/G]GAGGAGATGGCATCCTCCATTGTCAGGGTCGTCTATGTATTCTAGATTTAGATGACATAA	NO	NO
scaffold3498.531938	Chr01	224822673	A/G	intergenic	AAATATTGAAAATAACAATCATAAGGAATAACTTTCGGAATCTGTATAGCTTGATTTCTA[A/G]AGATTAAAGCTTCAATACTTCTACTCCGTTTGAACCTAACTAGCGATTTGAAGACATAAA	YES	NO
scaffold199.108086	Chr01	225216849	A/G	intergenic	ATTTCCAGTGAGTCCCCAAATCAGATGATCAGATAGGGACCTGGGATTCCACATAAAGGA[A/G]CTTTGGAAGTTAATGATGAGGTGTGGGGGGAGTTGAAGAGAAAGGTTCCTAAAGTTCCAT	YES	YES
scaffold3586.432044	Chr01	225346513	A/C	UTR	GAAAAGGAAAAAAAGAAAAGAAAAGTAACCATTCAAAGCAATGTGTGGAGTGGGAAAGGG[A/C]AAAAGGAACAGTTTACCGTTCAAAATGGTTCAAACTCTATGGTTATATTATATTAGGCCT	YES	NO
scaffold3586.204540	Chr01	225574017	A/C	intron	ATCTATAGTCTGCCAAAGATCAGTCAAGGGATGATGATGAAAGAGGCCTACAGCTTCTGA[A/C]CACATAGATCACATGAGCAAACTCTGTATCCCAAGCATGGAACTCCAACGATGTTGTATG	YES	NO
scaffold3586.204395	Chr01	225574162	A/C	intron	TCGCATTGTTGTTATTAGTTCCTATTTTTTTTCTTTGCTTTGCGGGAGATAGATAAGACA[A/C]ATAATTTATAGGTACAGATTGAGATAGTAAAGAGAAGAGTATTAGGTTTCCTCAAGCTAA	YES	NO
scaffold3586.19235	Chr01	225759322	A/G	UTR	CAGTTGTCACGTTAACTTTTGCTATTTTTTTTGTTTTATTATTTTTAACAACAAAAATGG[A/G]CAGTAGGGAGTCGAATCCGCGACATTTTGTCTAGAGAATGTATCCTTTTTCACTTGGCTA	NO	NO
scaffold312.29356	Chr01	225808912	T/C	intergenic	TATCTACCACCTCCATTATTTTAATTATGTCCGCCGCTATCACCACCGTCAACCCTAACG[T/C]CAATGCCAACACCACTAATAGCACCACCATCATCAAACACTATCGATCATCCCAATTATT	YES	NO
scaffold312.60999	Chr01	225840555	T/C	CDS	TGAGGTGGCATATTAGGGTGTGACCTCGAACCAGGAGTCCCATCAAGCCTCAATTCTTCA[T/C]GAGTATCCGGATGAGTTATCTTCACAGTTTTACGCTGACCTGGAAACTTCCCTGCCTGCT	YES	NO
scaffold799.33971	Chr01	226268613	A/C	intergenic	ATATAACTATTATCATTAATCAATAAATCATCACATCCACCTTCTTGGCCATTAACTGTC[A/C]AGACTTAATGTCTAGTGATAAACATGATTTACAACACAACCTTATACACAATTCTCATAA	NO	NO
scaffold3994.201387	Chr01	226500679	T/C	intergenic	AATAAGATGCAATTTGGGAATATCAAGATCGACTCTTCTAAGCATGGATACTATCGGCTT[T/C]ATACACTTTAAAAAGTATTCAACTTTATCCCACCATGCATCATCCATTGCAAGCGACTTT	NO	NO
scaffold1014.2346203	Chr01	228864244	A/G	UTR	TCAGTTCTTAGAATATTGTCGATAATCATAGTCGGTATGTTTTTGCAGTTTTACTAAGAA[A/G]TAAGGCTACATTCTTACTCGATCTTCTTAATTCTTCGATTCTCTAAATATTTACAAGTAT	YES	YES
scaffold2542.363029	Chr01	228946782	A/G	intergenic	AAAGGATCCTAAAGGATAATAAGAGCTGAGTGATTCCTTGTATGTGAGTAATCCAAACGG[A/G]GTTCTCGACCAGTACATAGTGTTCGACAATGGCATCACTTCCAAGGTCAATTTCTTGGAG	NO	NO
scaffold2542.210877	Chr01	229098934	A/G	intergenic	AAAATTTGGATCGATTTTACGGTGAGCAATTTGAAGAAGAAGAAGAATGAATTTAATGGA[A/G]ATGAAAATGGATTAATAGATGAAGAAGAAGAGTTTTTAAAGAAGGGATTTAATATTAAAC	YES	NO
scaffold954.547583	Chr01	229858393	T/C	intergenic	CACGTGTGGCGACTAGATCTAGTTGGCACATAGAACTTTGCCGGAGAGGGAGAAAAGTTT[T/C]AGTGGTTGGACTATTATTATGGTGGTGGCACCGGGAACAAGGAAAAAGGGATGGGAAGAT	NO	NO
scaffold1256.27418	Chr01	229927377	T/C	UTR	TAACTTTGGGTAAAGCCTATCAACCATTCACCATTGTGGTTGCGTATTACCTGCCCATAC[T/C]CCCTCTTCCAGGATTGCCAAGACAAAAACCATCTACATTGAGCTTATAGTAGCCTGTTGG	YES	NO
scaffold1256.44363	Chr01	229944322	A/C	intergenic	AAATGCATGCACGTCTTTCTAAAATGGAAAGCATGAATAGTAACTATGTATGTACTTTGA[A/C]GGAAAATGGAATTCTCAATTGACTACTTCATACAACAAATCTATAGCCACCTACCCCATA	YES	NO
scaffold2272.659	Chr01	230165743	A/G	intergenic	TATTTTTAACCATATAAAAATAGTATAATTTTTCGACGAAGGGGATTCAGATGAACCCCT[A/G]AATTGCATGTGGCTCCGCCACTGGTACGTAGTAGTGGTAGAATAATAATTAAATAAAAGT	NO	NO
scaffold1870.389476	Chr01	230900032	T/C	intron	CAAAAAAAGAACACTTTCGGCTTCCCAAAAGCTTCGCCATACAGGCTATTAGTCATTCAA[T/C]GTATCGTCATCAAAATTCTACAAAAATATCATTCTACAACACTAATTTCCAGTATGTTAA	YES	NO
scaffold1870.916123	Chr01	231426679	T/C	intergenic	GTTAGTAGTTGTAGCGATGGCCAAATAGCAGTGAAAGAGATTAAAACGGGCTTCTAAAAA[T/C]ACTTGGTAAGAATAAGAAGAATTTTCCATGCATTCTCTAACATAAGCAGTACCATTCACA	YES	YES
scaffold346.3720	Chr01	231501814	A/G	intergenic	ATCAAAAACCCGACCCCGTCCATTTTTTGGCAAACGCTCAACAAAAATCCATCGAAAACC[A/G]CTAGGAAACCACCGAACTGACCCAACCAGTCCCGATTTCGGCGAGATCTGCCAGAAAAAA	YES	NO
scaffold346.297743	Chr01	231795837	A/C	UTR	TTATTTTGGGATTTTTTTTGGAGATGGAGTTTGAAGAAAATTGTAAATGGAGATTTTTCC[A/C]TTATCCATAAATAGTTTGAATTGATTTTGAAATGCAATTATCTCACTTATTGTGTGTGAT	YES	NO
scaffold346.332114	Chr01	231830208	A/G	UTR	ATACAAATAGTTGCTCAATAATTACACAAGTCGTCCTCAAAATAAGGCTAAACAAGTAGA[A/G]ATAATTAATAACACTTAGATGCATAAATCCACCTAAGATCAAAACACTCTACTAAACAAC	NO	NO
scaffold3950.437591	Chr01	232031987	A/G	intergenic	GTCCGTTTGGATGGGCAGGGCCATTTGTGTGGTCAAAGGGGGCAGAACGGTGCTAACAGG[A/G]CATTTTTGTGAAAAATTAGTCAGCAATAACCCACAGAACTGGGGGTGGGCCCGAGGTTTA	YES	NO
scaffold3950.270218	Chr01	232199360	T/C	intron	TGTATTTTATAAAATTAACTCATATTTTACAAAATTAACCCTATTAATGATGTCTCGAAA[T/C]TCTAAATCTTACTTATTTAATACCGAGGGTAATATAAAAAAAAAAGTAATAAAATACTCT	YES	NO
scaffold3950.36403	Chr01	232433175	A/G	UTR	ATTATAAATAAAGACACATCGAAAAAGAGAAATAACTTAGTGATGCTACTACATCAAATT[A/G]GTGTTACGTAAAATAATTCTTTCAGCATCAGATAATAGGTGAATTAATCGTACAACAATA	YES	NO
scaffold115.125959	Chr01	232596536	T/C	intergenic	AAATAGCCAAAAACACCATTTTCTCCTTTTTCACAAACTTAGAATCCAAAGCCTAGTTTC[T/C]AGTAAAACATTCCCAAAATGTGTCATATCTAATAAAATGACCTAAGAAACTTGCATATTT	YES	NO
scaffold168.1580839	Chr01	234314339	A/G	intergenic	CATTTTGAGAATAAATAAGAATGTCATCTATAAAGGCAACAATGAACATGTCTAAGTATT[A/G]TTTGAACATACTATTCATTAAGTCCCTAAAAGTTGTAGGGGCATTCATTAGTCCAAAATC	YES	YES
scaffold1746.1898020	Chr01	236229282	A/C	intergenic	CCTCATCTTGCTTGGAAAGATGCGATGCTTAAGAAGTTTTAGGTTTTGGAAGCTAACTAT[A/C]GTTTGGATATTGTTCCTCTTCCTCCACACAAGAAAGTCATACCTTGTAAATAGGTATACA	NO	NO
scaffold1746.3042623	Chr01	237373885	A/C	intergenic	CAATAATATTGTATTTGGCATGTTGTTCCTCCTTTTTCACTTCATGATACCTATCAAACT[A/C]ATAAGAAAAACTAGCATTTTTGTTAATATAACGAGGGGAGGGGGCATTTGGGCAATCACT	YES	YES
scaffold1773.1129942	Chr01	237607099	A/C	intergenic	TATTCGGTTAGTTTTTTTTATTTGTTTGTGATTGTTTTTATAGATGATATTTTGTATACA[A/C]GAAGAATGAGGTGGATCATGAAAATCACATCCGTGTTATATTGCAGACCCTAAATATTTA	YES	NO
scaffold1773.183315	Chr01	238553726	A/G	intergenic	CATAGTTTGTGTTAATATGCTTTATTTTTTACTTTAGTCAGTCAACCTATGATACTTACT[A/G]ATTACGAGTAGACCGTACTCATCCCAACTGTGCCATTTCAGTGCAGATCCTGGTATGAGT	YES	NO
scaffold186.1051424	Chr01	238769423	A/G	intergenic	TGAACTGACTAATAGCGATCGAGGTACTGAGCGTTCGAACCTATATAGCGAAATCAAAAT[A/G]GCACAAAAGAAAGTATGCGGTCAGTACTTGGAATATACTGGTATGCGAGATAGAACTAAC	YES	NO
scaffold186.547168	Chr01	239273679	A/C	intergenic	TTGATGCTCTTCTTTGCTGCTTTTAATAATATATCAGCTTGACACTAACATACTCGATTT[A/C]TTTATCATTCCCACCTTCCTCTTCTTATATGGTATTGATTTTTGATTTATTTGATATTGT	YES	NO
scaffold2284.387385	Chr01	239829652	A/G	intron	TGACAGAAATTATATTTTCTTGAGAGTGTGAACAAGTTCCTTTTCTCTAATAATTTTGTC[A/G]TCAATACTAATGCCATGGTGGGAAATTACATGAATGTTTATTTCACTTGCTAGTTAAGCA	YES	NO
scaffold2284.209879	Chr01	240007158	A/G	intergenic	TCAAGGTATGTTGTTGTTGATCATCTTTTGTATGTATTAATCTGTACAGGACCCCAACTT[A/G]TTTGGGACTAACTCTTAGTTATATATCGGTACAAGGAAGTTTTACTAAACTGCAAATTTA	YES	YES
scaffold2284.127165	Chr01	240089872	A/G	intergenic	CGATTAGGACATACCAAGGAGGTTGGGGATCTACCTAGTGTGGTTCGTTTAAGTTTTCCT[A/G]GCTATTTGAGTGGACAAACGAGCGAAACGGCACAAACGGAACATTTTCTGGCCAAATCGG	YES	NO
scaffold2977.208375	Chr01	240426411	A/G	intergenic	ACTTACCAACATCCCAACAGGCTCCATGGACTTGATGAACCGTGTGTTCAAGCAGTACTT[A/G]GACATGTTCGCTATAGTCTTCATAGGTCATATTTTTGTCTAGTCCCACAGTGAGCATGAT	YES	NO
scaffold2977.615697	Chr01	240833733	A/C	intergenic	TGGTGAGCTCCGAATAACACTTTGTCAACATCATCCACCAATCCATGTAATTATAAAAAA[A/C]AATTATTTAATCATGAGACAAGAATGTTGAAACTAAAATTTAATTTAAAAATGAGAAACT	YES	NO
scaffold419.479584	Chr01	241385993	T/G	intergenic	ACTTCCCCTCAGGTACTAGGGAATTCCCCTCCCATTATATCATCGTTTAATTAGGAAAAT[T/G]AATTGTGACATTTTAGGTCCTATAGTCAAAAGTAGCATAGCACGAGTGAAGCCAGTCTAT	YES	NO
scaffold419.792154	Chr01	241698563	T/C	intergenic	ATGGAATCTCTTTACCTATAGAGGCTATATAAAGGTCCCAAGATGCGTTTAGGGGTATTT[T/C]CCCTTCACTAGATTAACCTAGAAACCCTTAAATGAGTGTAAGAACTCAAAATTAGTCATT	NO	NO
scaffold5118.62436	Chr01	242216621	A/G	intergenic	ATCATAATTTTAGGGACTATGATAATTAAGGACATAAAGTTGTAAAATGGAACTAATAGG[A/G]GAAAAATGGTCCAATCCACTAGATAATACCATAGTCTCATAATAAGGGATCCTTAATGTT	NO	NO
scaffold5118.45955	Chr01	242233102	A/G	intergenic	CTGTAGAGATATTTGAGTTCTATTACTGAGATTGAGACTGAGACTAAAAACTGAGACTGT[A/G]GGAAGTAATCATCTAACTGACATTTCCCAAACCAAGCTAACTAGGGTGCAACCTATAACC	YES	NO
scaffold5118.5747	Chr01	242273310	A/G	intergenic	TGAGGTATTTGCGCTAGTTTTGTAATCTAAATATGTGCATAGGTGTGGGAATGGGAGAGC[A/G]GAACATGGGTTTCTTAAATTTTATGGTTTAACATTTTTAAAATTGTCTTTAATGTCAAGC	YES	NO
scaffold5118.987	Chr01	242278070	T/G	intergenic	TGATATAAAGCAAGATAATATCTCTAAGTCAATGTACAATATCAAACCTAAATTATTTTC[T/G]TCATCAATGTACAAAATAAGTAATCAACAATAACAAAAATACGACATCTCATATAATTAC	NO	NO
scaffold6678.28912	Chr01	242308968	T/C	intergenic	CTTTCTTGGCTACAAACTCTATTTTTTGGCAAAACCAACACAAAAACACATCACATCTTA[T/C]AAAAATACCAAAGTACTTCCACAATGTCCTTGTTCTAAGTATCGAAAGTGCCATAAAAAC	YES	NO
scaffold6678.71004	Chr01	242351060	T/C	intergenic	TTTGACAATTAGTTGAAATACGTGATGAATAATTGAGGTTCAAAGGCTAATTTTCTGAAT[T/C]TGTGATTAATCTTGAGTACTTTATTTAAATACTTTGTATCGTTGATAGAACTGATTAGGA	YES	NO
scaffold7005.116507	Chr01	242410894	T/C	intergenic	TCGTCCAATGTCTGAATAGTCCTCTCCGCTTGCCCATCCACTTGAAGATGAAAAGCATTA[T/C]TCAGACTAATCTTAGTCCCCAACCCTATCTGAAAAGACCGCAAGAAATGAAATGAAAATT	YES	NO
scaffold7005.18979	Chr01	242508422	T/G	intergenic	TATCTTCAAATTTATCATACATATATCATGATTTAGCTCAGCCATCTAATGATTCCTATT[T/G]AGCACCCATTGTTTTGGAACTCATACTACAGTTCTATATCATTTTTATGCAGATCCGGGT	YES	NO
scaffold3349.268832	Chr01	242540841	A/G	intergenic	AATCTTTTTTCAAGCTTCTTCATGTCTAGTATGTCACTCCAAATGATTTCATGGTTCAAA[A/G]TCTCCTTATTATTGTATAAAGGCATGTTCAATTGCACCAAAATCAAGCCCTGTAACACTA	NO	NO
scaffold3349.16142	Chr01	242793531	T/C	intergenic	GCCTCTCTATCTCAACATGAGGTAGAGGTAAGGTCAGTATACACTCACCCTCCTCAAACT[T/C]CACTTGGTGGGACTACATTGAATATGTTGTTTTTGTTGTTGCAAAATTATTAAGAAAATC	YES	NO
scaffold11198.4381	Chr01	242815053	A/C	intergenic	AGTTCTCTAACAGTAGTATGTCTCCGTCTTATGTGATGAGATTTATCATTGTACATCATG[A/C]TCCCTTCCCTACTTATTGTCGCTTGGTTATTGCAGTGTATACATACTGGTGCCACTGGTT	YES	NO
scaffold12087.9329	Chr01	242885097	A/G	intergenic	AATCTTGACTCATCACGTTGGCTATCGCGTTATACCCATCAACGTGATGCGTCGGTGATC[A/G]CATCGACCCTATTAATGTAGTGCGTCGGGTATCGCATCGCTGGGCACAGTTCGCTCACTT	NO	NO
scaffold13699.24123	Chr01	242937769	A/G	intergenic	ATTCGATACCCCCAATGTGTTTGATAAAATACCTTTAACAATGTTTTCCCTATAATATCG[A/G]TTTATCAATAGAACTTATGCATGGTTTAAACTTGATAATGGAACTCTAAATGGTATGAAT	YES	NO
scaffold13701.8300	Chr01	243061708	A/G	intergenic	GAAATTTGTTGGATATTTGAATGATGCCACCCTTACCTTATAGTGCACACAACACCCACT[A/G]GCTCTTTTACAGATAAATCAACCATCAATAGCCTTGCAGATGTAGGCCTGCGCTCTCCTA	YES	YES
scaffold14204.15005	Chr01	243115303	A/G	intergenic	TGGAGAAAAACAATGACCATCTTTACCAGAAGAATGTACTACAGTTAACTGGGAAAAAAA[A/G]AAATGAGGACTTAATAGGACAAGGTATAAGAAACCCTATTGACACATCTTGGAATCGTTC	YES	NO
scaffold15321.28187	Chr01	243385578	A/G	intergenic	CTAAGTTTGAGGAGTTTAGGAATAATTTGATGGGGATTTATAAAAATTAACTCTCCCATT[A/G]TCACGATGAATAACTTTGGATTGCTTAACATGATTTACATTCAGCAGAGAGTTCTTTGAG	NO	NO
scaffold16451.37815	Chr01	243425252	A/G	intergenic	AAAACAGGTTTTGGCAGTGATGAAATTATTTCAAATGTGCAGTAACAAGTTTAATATGCA[A/G]AACATTTTATAATATGCAAGAAATATATTAAAATGTGTAGGAAAGATGTTATGAATGTGC	YES	NO
scaffold18379.70457	Chr01	243507979	T/G	intergenic	TTCAATTTTTTGTTCGATTTGAGGTGCTTCATCCCTTCTCCAATCAAGCAATAGGAAAAA[T/G]AAATTTGAGTTTGATAGTATATTAAACAATCAAAGTAAGTTGATTCGTATATAATTGTTG	YES	NO
scaffold20173.15820	Chr01	243525375	A/G	intergenic	TTGTCATGAATTATGCTTATTTATGATGAACTTAAGCTGCCCAAAATGGTAGGTTTCACT[A/G]TTTTTAAGAAATGTATTGGCATTCATATTGGAAAGGGGAAGTTCATTTTGACACATATAG	NO	NO
scaffold20726.18444	Chr01	243556821	A/G	intergenic	GTGCATCTCCTAACACATCGACTGAGCGACGCGATGCATCGCTTACCGCATCTTTGGCAC[A/G]TTCAATTGAATTAATTTTGGGTATGTGAGGGTATTTGAGTCATTTTCTCTCTACTTTGCC	YES	NO
scaffold251.119654	Chr01	243682800	A/G	intergenic	TCTTCCAATTATCCTGTAAAGTTGCACTCATTAGTTTGTAATTGTTAAAATTTAAATATA[A/G]GAGTCTAACAAATGGACCCTTGTCCCTATCCTGACATCCTATATATGTATATATAAATAT	NO	NO
scaffold2549.66409	Chr01	243785271	T/C	intergenic	CAAAGGTGTAAGTATCCTTTAGCCAACAGCTTGTCTTATAGAAAAACAAGTTTCACTTAT[T/C]AATGCTACTTATCAAAGTTCTCCAATTTGACTGAATCCCGGAACTTTAAGCAAGCTGTAA	NO	NO
scaffold2549.79985	Chr01	243798847	A/G	intergenic	GGCATAAACTGTACAAATAAGTCCTAGGATGTCAAATATAGCCCCCGCACAGGCAACATG[A/G]AATATATAATATCTCAAGGCAATAAGAATAAGCATATAAGCCCCACACAGGCACACTACT	YES	NO
scaffold26.2746011	Chr01	246560720	A/G	intergenic	TCATAAGATAGTGTATCTTTATGGTGTTCCAGTGTCTATCATCTCGAATAGAGGTTCAAC[A/G]TTCACATCTCACTTTCAAAAGACTTTTCAGGAGGATTTGAGTACCCGAGTTGATCTTAGT	YES	YES
scaffold2744.286838	Chr01	246925430	A/G	intergenic	AGGGTAGTGCAAATCATGGTGGCAGGGGTGATGGCAATCATGGTGGCAGAGGCAGTAGTA[A/G]AAACGGTCAGCATAGGGGTAGAGGTAACGAGCTAGGCAGAGGTACAAGCATAGAACAAGA	YES	NO
scaffold2744.489501	Chr01	247128093	A/G	intergenic	TGAGACTCTGAGTCTGAGGCTTCACTGTCCTGACAATAATTCCCTTTCCTACGGCTTGTT[A/G]GGACTGACCGAGGTGCAGTTGTGGTCTAAGACTAAATTCCTGAATTCCTTACTGGTGTGG	YES	NO
scaffold3532.327	Chr01	247136780	T/C	intergenic	ATCTTCTAAGTATTTTAGAGGATGACTTATACAATGTCTACAGTTTTGTATGGATGACTC[T/C]TGAAAAGAAGTATAAAACTGAGATGCGTAGTTGAAGAAGTTTATGGTTGCCAAATTTTTG	NO	NO
scaffold3669.14257	Chr01	247294440	T/C	intergenic	ACTATTTGGTTGACCACGTACACTTGCTTGTGTGCTAGGATGCAACAAATGATGAGTTGA[T/C]TGTGATAAGTTTTTGTTCAACTGAGATTGTATATTACAACTACTCCCCCATCTCATATTA	YES	NO
scaffold3672.16944	Chr01	247554938	T/C	intergenic	GCGGTCCCTAGGGTGTTCATAAAGGTTATCAGGCAGGTAGGCCAGGTGATCGGTTAGGAG[T/C]CCAGCCAGGTAGCGAGCTTCATCATTTGTATATAGTAGTTACTTGAACCAAGGCTAAGTC	YES	NO
scaffold3865.14996	Chr01	247590947	T/C	intergenic	ACATTGTACCAACGAGCTGTAAGTTACCCCTCGTAACTAAGAGGCTCAACATTGTACTTT[T/C]AGATCCTCTAAAGTTACAAAATCTGAGACCTACAAACTCCACTTGCACCACATAAGTGAA	NO	NO
scaffold3865.40129	Chr01	247616080	A/G	intergenic	GAATGTGTCTAAAATTATGCATGACATTAGTAATCTCCAAACAATACAATAATAAGTACC[A/G]AAGCATCTGTTTACTAGAATCACATTCCAGTCACGAAGTCAAGTGATAACATATACTAAG	NO	NO
scaffold4399.33619	Chr01	247672530	T/C	intergenic	TAATTACAAGTTTCTTCCGATGTTCTCCAACCATGATAGAGCCACCAATGTGTGTCCTAG[T/C]AGCTACTTCACGACCACCACAATGATTCTTTGAATTTATCTCAAACTTCTTTATAAGGTC	YES	NO
scaffold4432.134	Chr01	247859173	T/C	intergenic	CATTGGAAATATTATTCAATACTCTTCGCAATGGTGGCTCATAATCGAAGACATTACACA[T/C]GAAAAAATTATAATTTATTCTAGAAGATAGAACCCAACACGTTTAGCCACAAAATTTCAA	NO	NO
scaffold4432.24461	Chr01	247883500	A/G	intergenic	TACGGAGTGCATCCTTTGTGACATGTTGCCTATTTCGAAGTGCAGCCTCTGTGACACGGC[A/G]ATATCATGGAGGCTCACTACCATTGTGATTTTAAGTCACCCCAAACCCTATCCAAAAATT	NO	NO
scaffold4792.358	Chr01	247893077	T/C	intergenic	ACACTAGATGCTAGTGGGAAATCTCCTGCCACTTTGTTAGGGAATTCTCGTCCCCTGGGT[T/C]TGGTTTTCAGGTGTTCGCAGAGAAGTTGGAATTCTGCCATATTTTCAGCTTGATCAGTGT	NO	NO
scaffold4820.84232	Chr01	248028107	A/C	intergenic	GAACTCGATATGGACATGATGAGTTTCTGGTGATGTATTTTCGGCTAACCAATGGCCATG[A/C]AACATTTATGATCTTGATAAATAAGTCTTTCGGGCTAAACCAATGCCCATGCAACATTTA	YES	NO
scaffold4887.178890	Chr01	248211779	A/C	intergenic	CAGATTTGAAATTGACGATTTCAAGTAGAACTGAGAACGATTCCCACCTTCTGACTTATG[A/C]TGAGCGAAACCGAAACTACCTATTCTCGCTCTCTTGTTCTCCTCTCCATCTTTTTTTTCT	NO	NO
scaffold5057.61964	Chr01	248276281	T/C	intergenic	TTGGCGAAGTCTGAGTAGCCAAGGGAATTGAGTCGTGTTGCGAAAGTAAATCAGGTGCTG[T/C]TTGGGAGGCAACCCAAGGTATATAGACACCTAGTGCATCCCAGGTATGTTCTCGCTTCAT	NO	NO
scaffold5510.24405	Chr01	248293774	A/G	intergenic	TTAAGTTTTTCAACTTTTTCTATCCCTCACTTTTGTTGGAAACTAACAACTAGTTTTTTA[A/G]GTACATGTGGAACCTAAAGCTGTAAAGAAGATGAAGGCTGCTACCTCAAGGAGACGGGCA	NO	NO
scaffold5510.854	Chr01	248317325	A/G	intergenic	ATAAATTTTTGATTACTATTTTTTTCAGCTCCTGTGCCAAGGGGCACTACTTCAGGTATC[A/G]ACATTGACTGAAATTGTCTCTATTCAATTTCTACTTATCAGGAATCTAAGGTATCCCTCG	YES	NO
scaffold5726.235486	Chr01	248367283	T/G	intergenic	GGCTTCTAAACTCCATAGGATTATCATGCTTTGTTGAACTAACCCGATACTTTGCATGCA[T/G]AACCAATAAGTTATGTATCTTCTATAGTCTTTTGGACGAGCAGAAGGATTTCACCTGTTA	NO	NO
scaffold5726.206205	Chr01	248396564	T/C	intergenic	ATGGTTTTTCACTTCGGGAAGGTGGAAATAAGGCCTACTATTGAAGAGTATTGACTTTTT[T/C]TGAGAGCATCGATATGAGTATAAAAAGAAGGAGTACACCTGACAACAACATTATAATCCC	NO	NO
scaffold6153.39873	Chr01	248643641	T/C	intergenic	AGTTTAACCTTCTGAGATGAGTTTTATAGGGACCAGGTCCCTGAAGAAGTTGATAGGATC[T/C]TTTTCGATATTCTTTTAACTAGAATTGGGGTTTGTAACTGAGATCTTGGATCACCATCAC	YES	NO
scaffold6164.20369	Chr01	248679350	T/C	intergenic	AATAGGGGAAAATGACTCAATTACCCTCATGTACCCATAACTTATTGAACAAAATATGGC[T/C]AGTAACTCTACAGCAGCTGTGCCGCGTCGTTCAACCCAACATAATGGGCACCGTGCCGCA	NO	NO
scaffold6478.104419	Chr01	248712502	A/G	intergenic	GTAAATAATCTTTGAAAATAAGGACTTTCATTAATAAAGCACTGGGCTTTGGAGAGAGGC[A/G]AGTAGCAGAAAGAGCTTCGACGTGATTCAAACCTCAATTGATCATGCAAACAAAATAATT	NO	NO
scaffold6478.20929	Chr01	248795992	A/G	intergenic	GATGTTTCGTTAAATAAAAATTCTCTGCCTATTGAATGAAAATAGTACTATGTTGATATC[A/G]ATTGGCTGTTATGATACTGTGGTGTTCATATATCGATTGAAATTCTCTGAATTAATTTCA	NO	NO
scaffold7237.8906	Chr01	248826826	T/C	intergenic	TGAAGAGTGGTGATTTCAAGGAATTTACCATCAAAATATTTTGGGTAAGTTCTAAATTCA[T/C]GTTTTCATCATTTTTCATTGATTCTACCTTCAAAAATATATTTTTCAAACTTGAATTTAG	NO	NO
scaffold7450.11428	Chr01	248855923	T/C	intron	TAATTTTATTTTCTCCAGGTTCCGTTTAGAGCATTACTGATGCGGGACTATCCAATCATT[T/C]AGAAGCTTGTAAAAGCGGTTCTTGTTCTTGATTAAAATTTAATTGGTTAATGTAACAAGT	NO	NO
scaffold7450.40059	Chr01	248884554	T/C	intergenic	TGACCAAAATTTTTTGAAGCAATTCTATGTTTTGAAATGTAGAAATAAAACTTCTTGTGC[T/C]TCTACATAAGATCATGGATCAACTTTTACACTCTTCTTATCAAAATAAATTAAAGAAGTA	NO	NO
scaffold8357.84867	Chr01	248976160	A/G	intergenic	TGGACTTTGTATGCCTAGCTCTAGCCTGGTGATGTCTAGAGAGAAAAGCAATTTTTATTT[A/G]GTTTATTAATTCCATAAATTTTAGGTTCAATAGACCCCTCATGGTGGTGAATTCTATCCT	YES	NO
scaffold8360.68602	Chr01	249048044	A/G	intergenic	CTTGATCCACGTTCTACCCTATATTACCTGACCATTATGTGGCCGTAAACTTTGGCTTTT[A/G]TCCTAAAAATATTTCTGACCTTTTTTCTATGTCAACTTCAGTAGGTGATTCCATTATTTC	YES	YES
scaffold9788.23150	Chr01	249097720	T/G	intergenic	CCTCTAAACCAAGAAATAACAAACTAGGTCGGCACATTCCCCTAACCATGACAAAAGAAA[T/G]TTCACAATTTCCATAATATGAAAAGAAACCTAATGAAATGGCAGGGCTTTCAGAAGGATG	YES	NO
scaffold9788.36529	Chr01	249111099	A/C	intergenic	CACAAGAATTACACTACAAAAACTCAACCTCTTTCTTAGTTAGCTTCATCAACAGAGCAA[A/C]AATAGAAGAGAAACTTTCTATAAACCTCCTATAGTATACAGCCAAGACCAAGAAGCTCCT	NO	NO
scaffold8973.11062	Chr01	249143033	T/C	intergenic	AGAGGATAAACCTATATTGCACATCAGGGACACAACCTATTATGACTTCAGCACTCTTTA[T/C]AAACACTAGAGGAAGACAGACTTAACCACAAATTATTACCCACCCCAAAAAGAAAAAGGG	NO	NO
scaffold10920.8906	Chr01	249246208	T/G	intergenic	AAAATACTGAATAGGATTTGCGACGGTCAAAGTGACGGTCCGTCGCTAGTTTGATGGCGT[T/G]TCGGATGGTCCATCGTACGTTGGTCAGAGAAAGGCCACACTGCCTCAGTTGCGATGGTCT	YES	NO
scaffold10947.60397	Chr01	249374485	A/G	intergenic	GATATGCCCACATGAGAAAGGTAATTATCATCGATGACACATATTTGTATGGCAAGTACG[A/G]GGGTGTATTGCTGAGTGCCGTTGCACAGGACACTGAAATCATATCTTTCCAATTGCCTTT	YES	NO
scaffold10947.81090	Chr01	249395178	T/C	intergenic	TCCCATCCTTGGCAATAATATAGTAAATGTTTTTTGCCATTATGTTCACAAAGTCCTCCA[T/C]TCGACTAAGTCTCACAAGTATGTGTCTATTCCTCAATAGACCAATTTTAATGTCTCTCTT	YES	NO
scaffold11721.123949	Chr01	249417249	A/C	intergenic	CTGCACCAGTGATGCTTCCTCAAATCTCTATACATCTTAGTTGTCCCTATGAAAATAAAT[A/C]TGAAGTTGTAGGCATCCCGGAGTATCAACTGAATTGAATCTTCAACCCTCAGAACATTAA	YES	NO
scaffold11721.1842	Chr01	249539356	A/G	intergenic	AAGATTAAATTATTGTCAAGATAGTGTGGGATGATTGAGGTTCTATTTTTTTTACGACTC[A/G]TACTAAATGAGTCATAGTGAGACTATGAATCATGTGGTCCAGTAGTAGTCATCTCAATTA	YES	NO
scaffold18759.1892	Chr01	249544089	A/G	intergenic	TTATAATCTCTTTTGTGATATTGCTACTTCAAGAGCAAATCGAGGCATACGTATGGTTTA[A/G]AGAATTTTTCTTTAACATATCTTATGATCATAATATGAATGTAAAAATATCATCACTTTT	NO	NO
scaffold18759.2649	Chr01	249544846	A/G	intergenic	ATGGCCACGTAGTGATTAAAGAATCACACAGGGATACAGGTACAACTTACAAGCAGAACA[A/G]AGAAATGTACATTGATACCACCTAAACGTTGAAAATTATTTTGCACATAATACTCAAATA	NO	NO
scaffold1946.32194	Chr01	249599790	T/G	intergenic	CTTTTTTCTATCTGATCGACACTCTTAATTTTGATTCTACCTACTCCATCAAGTTAAACA[T/G]AGATAATTGTAGGTTCATGTACTACTTTTTAGCAATAGGAGCTTGCATTAGGGGATTCTG	YES	NO
scaffold1946.32341	Chr01	249599937	T/C	intergenic	ATGGCACTCACTTACATAGTAAGTACAATGGTTTCATAGGATACAGAGAATCATGTTTTT[T/C]TAGTTGCCTTTTGTGTTATTGACAAAGAAAAAAATTCATCTTGGATGTTCTTCTTTGAGA	YES	NO
scaffold21213.35596	Chr01	249693400	T/G	intergenic	TTGAAGATGAGCTACATAGTGGATATGGAAACAAATTCCCAAGACATGTTCATCATAGAG[T/G]TGCATCAATACCCACTGGTAAAACAAAGTACTCATGCGCTGGAGGTTGGAGATGGAGAGA	NO	NO
scaffold2644.36658	Chr01	249780557	T/C	intergenic	CTTTTACAAGTTTCCACGCTACCAAAATCTCAATATAATCAACACGAGAAGAATGATACC[T/C]GTATTGCATTATTGTGCTTTGGATCCAAAATCACATAAAAATCCCATGCGGGGCTCATTA	NO	NO
scaffold2644.63030	Chr01	249806929	A/G	intergenic	GAAGTATTCAAGTCAATAAAAGTCAAATAAAATAAAATGAAGATACGAGAAGAAGTAGAG[A/G]AAGAATGTCAATTTCAATTTTTTGGACATAACTTTTAACGATTAAAATCACAGGAAAAGT	YES	NO
scaffold29472.18913	Chr01	249818743	A/G	intron	TTATAGGAAACAAACATAGAAATAGGATATTTAAAAACATTTCTAACACCTTTGTATTTT[A/G]CAATAGGTAGGTCCAAATCTGACAAGGAACTAGAAATAGAATCAGTTGGAAGATTACCTT	NO	NO
scaffold29472.2010	Chr01	249835646	A/G	intron	ATTTTACAAGTTATTTAATTGAATGCGATGTCTTTTCTGGAATAACTGTAATGGATCCAT[A/G]TCAGTTAGTTTCATGAAACTGTTTGGAAGTGATAGAAATTATATAGAAAAAGGTGAAGAA	YES	NO
scaffold4273.64429	Chr01	249903084	T/C	intergenic	AGTCAATGTAGACATTGTCAATGCTTCTCAAAGTCCTCTTTTCAGAATCTCCCCTTTTTT[T/C]CCTTCCCTTTAGAATGTTATGTTACCCCCTATTTATAGTTGTAAGGGGTAGGCCTAGTTG	NO	NO
scaffold4535.8684	Chr01	249913621	A/G	intergenic	ACCCAATACTTGAAGGGGTATTACGCCCATTAGAAAATCCGTCCTGCATCTATTGGTCAC[A/G]ATCCAATTACAGACGAATCATGTTTATGTGTTGAAGAAGTATATGTTTGTTTAATCCAAT	NO	NO
scaffold5150.158845	Chr01	250029330	T/C	intergenic	AATCTGTCTGAGGTGTCGTACTTTTTTGCCTGCAAAAACTAGCCACAACCATAAGATAAG[T/C]ATTTCGCCTTCATGAATTTGTGTAGCTCTTCTTTATATTATAATCAAAAGATTGTCTCGC	NO	NO
scaffold5150.8584	Chr01	250179591	A/C	intergenic	TATAGCACATATTACATATTGCTAGTTTTAACTTTAAATTCCTATGAATGATAGGGAATA[A/C]ATCCCTCTTCCATAAAAAACAATAGACATGTGAGATTTTATATATTTGATATTAACGTCA	YES	NO
scaffold5262.335	Chr01	250189509	A/G	intergenic	AGAGTGAGAGGAGTCATCTTCATAAGAACCAAAAATAGTGATTGATACTTGATTATCAGA[A/G]AGGTAGTCGATGAAAGTTTTTTCAAGGTTGACCATAGATATTGTTTTGGTCACGAGGAAG	YES	NO
scaffold5262.34552	Chr01	250223726	A/G	intergenic	AAAACTGAGTAAATACAAACACCAATTTTGTACCCTTTTACTCCATCCACATACACTACG[A/G]GTATGGCTTTTTTAGCCCTTAATTCAATCTTTCCTTCTTTAATATGAAAATAAGTTAGAC	YES	NO
scaffold5299.61177	Chr01	250247073	A/C	intergenic	AATATCCTGAATATGCTTTTGATGTATGGACTTCTTCAATCCTAGTGGTTAGACTATTTG[A/C]TTTAAACATAATTTTTCTTAGAGAAGATAATTCGATAGACTTCAAAAATCTAAAGAAAAA	YES	NO
scaffold5299.7656	Chr01	250300594	A/G	intergenic	AAAAGAAGATGAAGAAAATAAAGTTGCAGAAGAAGGAAAGGAGGGTGAAACAGTGAAAAA[A/G]TATTGATATAGATCGAGATAAGGTGAAACATAAGGATAAGAATGATAGAGGAACTACGAA	NO	NO
scaffold5886.15040	Chr01	250324289	T/C	intergenic	GACATGGTAGAAGACTTTCTTTAGGTATTTATGGATGATCTTTTTTTGTTTGGTAAATCT[T/C]TTGTAGTATGTTTGTAGAGTTTGGATAGGGTCCCTAGCAAGAAATGAGGAGACTAATTTG	NO	NO
scaffold6061.98152	Chr01	250358653	T/C	intergenic	TATTCCTCCTGCTTAGTGTTTGAACTTCGAGATCAACTTTGGATTGAAGTGGTGAGATTT[T/C]ATATTTCAAAAGGCTCTACTTTGGTTTACTTATGGATATTGGTTTTGGAAATAGTTGGGG	NO	NO
scaffold6061.4163	Chr01	250452642	A/G	intergenic	TTGCTAGCAGCTGCTGAAAAATACCTCTGTGTCACTTTGAAATCATGGAACATAGATTCT[A/G]TCATATTGAAATATCGAAAGGCTATTATTTCTTGACACTTATGAATTAGCCATCTCCGTG	YES	NO
scaffold6329.72737	Chr01	250530541	T/C	intergenic	GCCTCTATATAAGGAGATGTTATGGAATCACATCAACACAATCTTTTAAAATCCGTAACC[T/C]TTGCAAAGACATCCCTTGGCCTCTTTGTGACCATGTATTTGGAAAACACTTCTGGTGTAC	NO	NO
scaffold6380.27096	Chr01	250570621	T/C	intergenic	AAAATATATTGCTAACTATATTATAATTGTTTGCCAAAGTAAGACGGACATAATCCAACT[T/C]CAAATTGAGAAATTGACTTGAGAAAGTGAGCGGGTGGTGGATTGAGTATTATGATTCTCA	YES	NO
scaffold7324.71161	Chr01	250643961	A/G	intergenic	ATCCTTCTTCATACTATTCCACTACATCTTCTTGAGATCATGATATATTTTTGTTGAACC[A/G]GTATGAACAACATAGTGCATCTCATGCACCTTAGCCAGTATCCATTGTCGCAAACCATCA	YES	NO
scaffold7647.85160	Chr01	250759545	T/C	intergenic	ATCTGTTGAGCATGAATGGAGATGTCTATCTCTTTAACTATCATAGTAGTCCTACACTCT[T/C]TGACCACATTCTCAGGAACACCAGACACAACTTACTCATGCGGGCCTTAGAGTAGGCAAT	NO	NO
scaffold9838.71215	Chr01	250769099	T/C	intergenic	TCAAAGACAATTAACTACTCCTTCCACTCCACAACAAAATGGTGTTACGGAATCACAAAA[T/C]AGAACTCTGTTAGAAATGGTTAGGTCAATGATAGTGCAAGAAAAATTACCTATCATCTAT	YES	NO
scaffold9838.7324	Chr01	250832990	T/G	intergenic	ATAAATGAGGCCTTTCTGCCCCTTCATTTTTTAATAATGTTCCTGCGACTTAGCAGATAC[T/G]ATAATAGTTTTTTCTTTTTAAAGAAGTTTAAGAAACCTGGGAAATTGTGGATCGTGCAAT	YES	NO
scaffold11075.75333	Chr01	250916646	A/C	intergenic	TTTTTTAGCCGAAATCCTAAGCTGTCAACGGTCTTACATGAATGTATCCGAGTTATTAGC[A/C]AAACTTCCTTACTTACTTTAGAGTTTTTCGCTTTTGACCAGCCCTTAGCGTTCAACCTCT	YES	NO
scaffold19808.3590	Chr01	250923624	T/C	intergenic	ATCAATTCAAGAACCACACAAATTTCCCAAATTATTCTCGAATTTCCCTACCCCATACCT[T/C]ACTCTGATTTCGTTCAAAACTAGCCCAACCTAGATTTATAACTTCAAAACTAGGAAGAAT	NO	NO
scaffold30978.61	Chr01	251018204	A/G	intergenic	AGATTGTAGAGTAGATTATGTGTCTCGAATGTTGATGATCTGAGAGAGAAATTTATGGCT[A/G]AAGCAACGGGGCGCGATATTTTATTCATCCTGGTGCCACCAAGATGTACCGAGACTTGCG	NO	NO
scaffold30978.17175	Chr01	251035318	A/G	intergenic	GTTGATCCTATGATCAATGGTTTAACAAGAAAAATGATCCCTGAATCATCGAGGGGGACA[A/G]GGTTAAATATCATGGATTGAAGTAGTATGATGGATACCCATTTGTGGTTAGATGAATCCA	NO	NO
scaffold3297.5310	Chr01	251061833	A/C	intergenic	GATGTTATTTTCAGTGTTGGAATGTGTGCAAGGTTTTAAGCTTGCCTAAAGAAATCACAC[A/C]TGAAAGCTACTAAAAATTTTTTGAGGTACTTAAAGGGTACAAGGGACCTGGTCCTATACT	YES	NO
scaffold5366.26690	Chr01	251212452	A/G	intergenic	TTTGTTTTTGTTAAGTCACAGGTTGATGGAAAGTCTGAGTGTTGGGAAACATAAGCTAAG[A/G]TGCATGGAAAAAATTAAGTATGGGATCCCCGGACCCCCTTGATGCAAGAAGATGCTACTA	YES	NO
scaffold20378.13292	Chr01	251237852	A/G	intergenic	GAAATAACTCAACATACCCTCATAGTCAAAGAAGTCTACCTCATATTACACAATTAAATC[A/G]TGGACGAAATTAAGATTCTCACTCTCCGAAAAGAAGTTACAAACACGGTGCACATGATTG	YES	NO
scaffold20378.11830	Chr01	251239314	T/C	intergenic	CTAGAGTTATGCTCACCAAGATGTTCAAACAGTTAGGGTTGTGAACTTTTTCTTGATACT[T/C]TAACTTATAATTTCAATTAGAAGAAGTATTAAATTCTAAGAATTACCCACTTATTTCTCA	YES	NO
scaffold10705.64789	Chr01	251316932	A/G	intergenic	TTTGAATTTTAAATATAAAAAGTGTTACTCATCTAAATAAGCACTTGAGAAAATAGAGAG[A/G]ATGTAATGGAGAGGAGCCAAATCCGAATGAGTTATCCCATATACATACTGAAATAGCTAA	YES	NO
scaffold10705.64939	Chr01	251317082	T/C	intergenic	CATAACCTTGTAGTAACAAAAAAAAAAGGGGAAAATGGTCAAATATACCCCTAAATTTTG[T/C]AAAAATTTCCAAATATGCTTTCCGTTACAAGTTTGGTCCAAATATTCCCTCGCTGTTAAA	YES	NO
scaffold11940.5835	Chr01	251331299	T/C	intergenic	CATAAATGATTGTGCGACATCTTTTCTTGAAGATCAATCCATTCAAGTACGTGAAAAAAT[T/C]CACTAGGTTAGGCTTTCCAACCTCAGCCAAAATTACCCAGATAACTTCCTTCAACTCTTA	YES	NO
scaffold16307.21201	Chr01	251364656	A/G	intergenic	CTGGTACATTACAAATTTTCTATTTAAATGTTTATGCTTATTAGATCTAGGAGATTCTCT[A/G]TCTTTTGTAACTCCTTTCATAGCAGCCAATTTTAACGTCTGACCAGAAATCTTAACAGAA	YES	NO
scaffold16307.4136	Chr01	251381721	A/G	intergenic	AGTTATGCTTGTATCCATGTAATATCAGTGTATTGTGATTTGGGTTTGCATGCATCAGTC[A/G]TTCTCAATTTAGCTGGAGGCTAGTTGGTTGTTGAGGTTGATTTTGTGTCTATTTGAGAAG	YES	NO
scaffold16465.44329	Chr01	251431185	A/G	intergenic	GTGGGGATGGTTACAGTTCATTGATAGGCTTAGCTTAGATGCTTCAGGATGTAACTTGTA[A/G]ATTTGGTGTTGGGTAGATAGTAAACCCCTGATTAGAACTCAAATTTGGTGGTGCAAAGTT	YES	NO
scaffold16465.49314	Chr01	251436170	T/G	intergenic	GAAATCATAATATGTTAGGTATATCCTCAGACCAACCTTCTTGAACAAGCTCATTCATAC[T/G]ATATTGTACTCCTAAAACCCTTGTTAAGTGTCAAGGGTCATGAAAGTCTTCAAGTCATGA	YES	NO
scaffold18903.748	Chr01	251439372	A/G	intergenic	CTCTCTCAAGTTTTTCTTTCAACTCTCTCATTTTCTTTATTTTCCTCAGTCACTTGAATA[A/G]GAGAAAAAGGGTTAAGAATGTGTTTTTTACCCTCCTTAACAACTATATATTTATTTGAAT	YES	NO
scaffold2419.7408	Chr01	251507693	T/C	intergenic	CTACATACTTATTATATTTGGTAATCACCATGACCATCTAGTCGTCGGCATTACCGTGAA[T/C]ATGCCTCCAAGGATTATTTTAAAAGTAAGAATATAATTACATTCAAAAAGATATTATGAT	YES	NO
scaffold25318.9537	Chr01	251652703	T/C	intergenic	ATGCGATTAGTACTTTTAATGTACTGAATATGTGAGATAGGAAACTAGCTAATATAAACT[T/C]AAATGAATGCATGAACATATAATGTTAATGCAAAACCAAGTATAAACATGTGTTGTGTAA	NO	NO
scaffold2852.8232	Chr01	251679517	T/C	intergenic	CATCACTTAAAAAGAACGAGTGCCATTTTACACTTCAATGCGACAAGGGAACTGTTCCAC[T/C]GCAATTTTTAGTGCGACACTGGCCAATAGTGGTGAGCTACTGGAAAGGGACGAACGAGGT	YES	NO
scaffold3134.1892	Chr01	251702699	T/C	intergenic	TTGAATGTTGTTATTATATTTGGTTGATATGATACTAGATTGAAAAATAGTGGACTAGAA[T/C]AGTGTTGTTTCACTTATTGTTGAGATAGATTTGTTAGACTAATGTGAATTTTTTGAGTGT	YES	NO
scaffold3134.37023	Chr01	251737830	A/C	intergenic	TAAGCTTTTGTCCTAGTAGATAATGTAGTACTACAAAATGTCGTAAAAAATGAAGAGTTT[A/C]TTGAATAACTCAAAAATGAGTTCATTAAGTAGTCTTATCTTGTCTTTTCGATGTCACAAA	YES	NO
scaffold3140.1537	Chr01	251740939	A/G	intergenic	GTTACAGTTATGAGTAAATTAGTATATGTTATTCAATTATGATTATTGGTGATGATTATG[A/G]ATATTGACAAATGACCATTTGATGAAAATTATTGAAAACTATGGATAATGAGAAAGTTGG	NO	NO
scaffold3140.139374	Chr01	251878776	A/C	intergenic	AGTAATATGTATATCTTTTACAGTTAGATTTCTATGCTAATTAGGCAATTTTTATTACTT[A/C]AAAAACAACTATTACTATGGACAAAATGGAAAAAAGTACTTAATTATATCTTGATTTTCT	NO	NO
scaffold3140.357564	Chr01	252096966	T/C	intergenic	GCTCTTAGTAACACCTAACCATTGTAACAGTTTGTTCCATTAATCTCTTACTTAAGTCAT[T/C]GATGATCCTTAAAAAATTGTTCAAAAAAATTCCTTAGACACCTTAAAAATTTGTTCAAAA	NO	NO
scaffold35770.15132	Chr01	252116254	T/G	intergenic	ATTCTGACTTTGTCGGAAGACAATGATGGGTTCGTAGTCTATTGTGATGCATCATGGGTA[T/G]GTCTTAGTTGTGTTTTAATACAACATGGGAAGGTGAATGCCTATACTTCTAGGCGGTTGA	YES	YES
scaffold368.1581	Chr01	252130130	T/C	intergenic	TCATCTTGTTAAACTAAAACCATTAATTTGTGAACTAAATCAAATCCCCCTATTGTTTTA[T/C]GGAAACAAATGATTAAAAGTCACTTAATCTATATAAAACTTAATTAGCACCATATTCTTT	NO	NO
scaffold4271.17652	Chr01	252292936	A/C	intergenic	AAGAGAGCTAGAGTAGGTAGCTTCAATTTCTATCAGCCTATGTCAGAAGGCGATAACTAT[A/C]TACCTAAAATCTTCAGTTCGAGCTCCATCCTCATCCAGTGCTCCAGTGCTTAAGTTCTGA	YES	NO
scaffold4271.43455	Chr01	252318739	A/C	CDS	GTTACATTGTGTTGAAGAAGATATTTAATGACAGAAAGAATAAAATGTGCATACCGTATT[A/C]TGCTTTCCTAAGTTGTTCTTTTGTAGCTCGAGAGGCTTGGTTGTTGATATCTTGAAATAA	YES	NO
scaffold652.21275	Chr01	252342933	A/C	intergenic	CATTATTACGTTTGTTAAGCATAATTTTTCTTTTTCCAGTAATACGCCTAACTAGATTGA[A/C]AAAATAACTAACATTATAAGGCTTACATTGTTGTAACCATAATTTCCTTGTCTACAGGCT	YES	NO
scaffold652.63902	Chr01	252385560	T/C	intergenic	TTACTTCGTTGCTATAACGCTTAAACATTGTTATCTTCAAATACTCATTAAAAATGAATT[T/C]TTGCGATGACTTTTAATTTAGAATTCGATAACTCATAAGTGATTCACTTCGAATAGAAAC	YES	NO
scaffold6739.7252	Chr01	252402904	A/G	intergenic	TTCATCTTAGCTCATGTCGGTGGATGAAGGACCATTGTGAAAATTGAATTGCACAAATGG[A/G]TTGTTGAGGATTGTGAAAATGTTATTCAGGTAGGGCCGAACACTATCTACAATAAGTTAT	YES	NO
scaffold7180.58709	Chr01	252662294	A/G	intergenic	CAAATCTGGGCAACTCAGTCATCCTAGTCGTAGTCAGTCTCCTTGTAATGTATAGATTTC[A/G]TTTGATTCTTCCGTTGGTAAGTCTGCTCAAGCCATTATTATATGTGTCCTACATACCGGG	YES	NO
scaffold7612.472	Chr01	252693271	T/G	intergenic	AGGTTACCTTGGTAAGATGAAGTATTATAAATTGGTGGGTTACAAATTATTTGATACCTT[T/G]CATTACTGGTGTGGTGGTTCTCACTATTGCTTTACATCAGGGTCAATTATCGACGATGTT	YES	NO
scaffold8063.16793	Chr01	252768794	T/C	intergenic	TAATTGTAAAATAGTATGTCTTGAAGTTTCATCAGTTATCTTGTTATGCTCTGGAGTTGG[T/C]GTTTTCTATGAGGTCTAAGATGAGGAAGTTTACTTCAGGCTTGTCTCGGGACTTCGTGAT	YES	NO
scaffold8063.25396	Chr01	252777397	T/C	intergenic	GTGACTTAAGTGTGTGATCCAAATTTTAGGGGTGAGCAACTTATTCAGGATACCATGGAT[T/C]TTTCCTTTATGACATGGTCCTTTGTTTGGACTATGCACTTTCCTTTGATTTAAGGGGCTG	YES	NO
scaffold8492.1186	Chr01	252785981	T/C	intergenic	GCATGTTCATTGAAGCAAAAATCCATTCTCAAATCATATCAATAGATATTTTGGGTAAAA[T/C]CTTTACTTATTTATCTCATGATATGAGGCAGTGTCGTTGGCTTGAGTTGCTTAAGGATTA	YES	NO
scaffold8492.31026	Chr01	252815821	T/G	intergenic	GAATACTGTTTATTCTCTTATCAAATGTTAAGTCACCGTTGTTAAAATTTTATCACTTTA[T/G]TCCAGCTATTAGTTTGTGCCGTGGTGGTTGTTGTTCTTATACGTGATCGATCATCTCGAC	YES	NO
scaffold9195.13675	Chr01	252831042	A/G	intergenic	ACCTCCCACAGTTTCAGTTTCAGTCTCGGTATAGAACTTAGTTCAGTTCTGCAGAGTTAT[A/G]ACTGTCAGGTATAGGCACCCATCTCAGTATATAACTCAGATCAGTTTTACAGAATTAAGA	NO	NO
scaffold9195.29548	Chr01	252846915	T/C	intergenic	AATGGGGTACTGCCTAAGTCCTTTTCATCCAACTCTCCTTATACTTGAACCCTATTATCC[T/C]CATTCCCTTATCAACATTGTGTCAATTCTATACTGTGGTTCTCATAATGGCTTTACTGGT	YES	NO
scaffold16150.1906	Chr01	252850204	A/G	intergenic	ACTAAAAGCTGAAATCTTATAGTCAATGTCTTATATAAAGCAATGTCTGAATAAAGCTGT[A/G]AGCCTTTATACTTAGTAACTGACATAAACCATGTGAGCTAACATGGAGTCTTACGTCTAG	NO	NO
scaffold16150.24489	Chr01	252872787	A/G	intergenic	AATAAAATACCTATAGTAACCTGTCAACCTAATAAAATTATGAACCTCATTAAGTGATGT[A/G]GGCCTATCCTAACTATGAATAACCTCAAACTTTGTTGGGTCTACCATAATCCCATCCTTG	NO	NO
scaffold4434.137697	Chr01	253022176	A/G	intergenic	GGGTTAACGGTTTTTTATTGGTTTTATAAAAAAGTTTATTGGGTAAATAGTTCGGTTTTG[A/G]TTTTAGCTTATAAATCGATAACCCAATAAGGATACACTAAGTTATTATTTTATCCCTATT	YES	NO
scaffold10254.20770	Chr01	253054463	T/G	intergenic	TGCCAAAGTTTAGGGACGGCAACAGAGGCAGAGCACCAGGATCTAAATCTCAGAGTAGTA[T/G]TAGCAGTGCCCGCACTTATCCTCAATGTCAGACCTGTGATAAGCACCATCAGGGTATATG	YES	NO
scaffold1175.23279	Chr01	253082495	T/G	intergenic	ATAATCCTTACGGATTTTGTTGTATTTGTGCCGCTTTTTGTAATATTTCAAAGTAGAGTT[T/G]ATCATTTATAGGGATGTTATTCATGAGAGGGTTATTTTTTTAAATTAACTAATTTCTTTA	NO	NO
scaffold12385.26655	Chr01	253110484	A/G	intergenic	GGGGTTTTGGATGAGAGTAATTTTGATGAAACTTAGCATATAATACTTCTAAAAGGCTTT[A/G]ATCTCCTTTTTAAATGGATTGGGGGTTGGGGAAAAGTCCAAAATACTCCCTTTAACTTCT	YES	NO
scaffold12385.28371	Chr01	253112200	T/G	intergenic	GGATATAATTCATGAAACTCCTCCTCCTTATTCTCCCGTATCTAACGGTGTAGTAGAAAA[T/G]AAGAATAGAACTTAGGTTGAGTTGATTAATTCCATGTTAATTGAGCCTTGTGCACCTTTA	YES	NO
scaffold12852.3210	Chr01	253119755	A/G	intergenic	TCTATTACAATAAATAGGTCATCTATTGCAACACATTATGTTGCATAACTTGCAGTAGCT[A/G]GGTAATACATTAATAAATACAGTGATATCCCAACAATCATTTATTATAGATTACATATCT	NO	NO
scaffold13550.22734	Chr01	253178672	T/C	intergenic	CCTTAGTAGCAATCCTTGAGTTACAAAACTACGTAACCAGCATAGGTTTGAGATGTCTTC[T/C]TGCCACCTTAGGGTTGTCATATCTCTCGTGAGTTTCTTACTAGTATAGGGTTACTCCTTA	NO	NO
scaffold1369.294207	Chr01	253497736	T/C	intergenic	CACTCTCAGATCCTATGGCTTGGCTTGCCACATCTGAAACATACATCACTGCCAGCCCTA[T/C]AGATACCTAGATGGTTTCGTGACACTTCTGACCAAGAGGATTTATTCCTGCACTGCTAAC	YES	NO
scaffold1371.19024	Chr01	253743728	T/C	intergenic	TCATAATGGGTCATTGTCAAGGGGTTATTTTTCTTGGTTCCTTACTGTTGTGATGATTAG[T/C]CTACACAACGACTCATTTATTCTAACACTGAGTCAAGTAATGGACTCTTCTCCCCCTAAC	YES	NO
scaffold13743.2593	Chr01	254004281	T/C	intergenic	ATCCCAAATGGATATGCAATCTTACTTTAAATATTGAATATTCCTATTTATTTTTTATCT[T/C]AGATTTGTGACATTTTTTCTTGATTTTATTTTAACCTTACAAGCAACACATATATACTAT	YES	NO
scaffold13743.79195	Chr01	254080883	A/G	intergenic	CAATCCATTTACTTGACAATATATTTTTCATTGATTTAACATATCCCGAGATCTCTTGAA[A/G]AGCCTCTAATAGTGGAATATTGATCGAGAGGTTTCTAAGCTTTTCAAGGAAATTTTTGAG	NO	NO
scaffold14215.248	Chr01	254082715	T/G	intergenic	TTCCCCGGATCTCTTAATTTCTGAGGGATTTTCTGTGTCATTACAGCAACACTCTGCAGT[T/G]AGTGTTATTGCTCCCACATCCTTCGATTTTACCTTATTAGGAACCACATCCCTCAAGTAC	YES	NO
scaffold14215.35552	Chr01	254118019	A/G	intergenic	GCTAAAGGAGAAATTCAGTAGAACAAGATTGATTGTAGAAACTGATAATCTACTTGTAAA[A/G]CAGATTTGAAAAAAAAATATGGTGCATTACTATTATTTTGATTCGTTAGTTTCTTATTGT	YES	NO
scaffold1444.136661	Chr01	254256624	T/G	intergenic	TTATGAATGATAGAGAACTGACCACCTGCTATCAACTGTCTCAAAAGAGGGAGAGAGTAA[T/G]AGTCCTGGTGCTGCATAGAACTATGAAAAAATTCCTCCGAACCTACATTGTGAAATGATG	NO	NO
scaffold160.301439	Chr01	254569072	A/G	intergenic	ATACATGCCCACACCATCATACTTAATTTAACTTCTTGCATACACTGATTCAGGCCTACT[A/G]ATTTACCTTTCATACAACTAACCCTATGGATACATCATCTACTAATTATCGATAAATGCT	NO	NO
scaffold16349.24833	Chr01	254742156	A/G	intergenic	TAAATTGATTTTGGCCATTGCTGTAAAACTGAAAATTGACGAAAGCTGGAAAAAAATTGA[A/G]GTTTGTTACATAGTTGATGGTAATGTGGCACCACAGTTGATTCGTAATGAGATGGGTGTC	YES	NO
scaffold16932.8248	Chr01	254751599	A/G	intergenic	GTGATTAAACCTCTCAAAAGTTCCCTTAACTATAGTTATGCTTATCCAATCAGCAAAAAC[A/G]GGAATAACCTTAACCTCAAAGCTTCCTATCCATCCCCAAAATAGTATACGATATGCAGAT	NO	NO
scaffold1743.111780	Chr01	254948511	A/G	intergenic	TCATTTGAGGTATAGAATTCTTCTATTCTTATGTCTGGTGAAAATCTTATTTCCTATCTT[A/G]AATCAATCCTATTAAGGACAAGGGTTGCTGGAAAAAATCATGCCTTACATTGTTATCATC	NO	NO
scaffold1743.1660	Chr01	255058631	T/G	intergenic	ATATAGATAGCTATGACCATTTTCCATCCCTAAAGTAGCACCCTTCACCGTAAAAGATGA[T/G]AAAGTTGAAACTGGGGTCTTATTAGCCTCAATTGTACCCCTAGCTGAGGGGTAGTCTTAT	NO	NO
scaffold1760.254	Chr01	255061544	A/G	intergenic	TAGGTGGAATATAATGAACATCCTCAGCAACTACACTTGGTACATCCGATTGTGAGGAAG[A/G]GTCTTCTTTATAAAAAACTTCATCTGTATGATCATCAACACCTAGTTGTTCTTGCAGAAA	NO	NO
scaffold1760.30443	Chr01	255091733	A/G	intergenic	TAAAATCTACTGATGCTCTGGAGCTTGTGTCTCTGAACATATGGTATAAGGAACCAAAGC[A/G]CAAATATGTTAGTACTTTGAATGTACTGGTATACATGTGAGATAGGCTGAATGCATGGGG	NO	NO
scaffold20566.8522	Chr01	255102019	A/G	intergenic	CCGATGAAATTCCGACCTAAGATCTTCAGTTTCTTTTACAAGCAATGATGAAATTATTCT[A/G]AGCTTGTATAATTCTTTTCCTAATGTCGCATCTTGAATAGATAATAACATTGAGTTGGAA	YES	YES
scaffold24585.907	Chr01	255119597	A/G	intergenic	CGTCATGTGAGCCATTACGCTATCTTGTTATATGCTCGGAATTCAACCAACTTAGGGCAG[A/G]CGGCTGGAGGTTGGGTAATGAGGGTGGTCTCCTCGGTTGGACTTGGGATGCCTATTACGT	YES	NO
scaffold24585.23244	Chr01	255141934	A/G	intergenic	TTGAGTGAGTTCGCAAATAATAATAGTTATCATTCCGGCATTCAGATGGCTCCATTTGAG[A/G]AACTCTATGAGGGTAGATATGGATCTACCATTGGTTGGTTCAAAGTGGGTGAGGCCGCAG	NO	NO
scaffold2727.22286	Chr01	255155052	A/G	intergenic	CAAACCATGAACACCCCAATTATAAAAAGATGACATTTTTTGTGATGGATTAAAAAGGCA[A/G]ATGGAGTAGTAATTTGTTTTAGTAATGCAGCGTTTGGAATAAGATACTATTATTAGTAAC	YES	NO
scaffold2727.482	Chr01	255176856	T/C	intergenic	GTTTCCCAATTAAACGACCCCTATGAGTCTAGAGTTTAGAATTCGTTTGACCATGTAAGA[T/C]GAAATTATGATTTGAAATCATGTTAGATGGAGTTGAAATTTTGTTGAACACGTAATTTAA	YES	NO
scaffold29.1836592	Chr01	257014929	A/G	intergenic	ATAGACTATAAAATAGGTTTGTTTCAAATAATAGAAGCTCACCACTTCAATGTCACATAT[A/G]ATCTACCCCGACACTAGGTCATTGTGCAGGAAAATGAGATGAAGCTTAAGCTGTTATGTT	YES	NO
scaffold29.4320152	Chr01	259498489	T/C	intergenic	TCATCCACTTCTTCGATAAATTTATTCCCCTTGTATGTCACCATAATAGGATTGTATTTC[T/C]AAGGAATTGTCTTGGCGTTAACCATAGGAAGTTGTAACACCGTCTTAATCACAATTGGAA	YES	YES
scaffold32346.20572	Chr01	259521907	A/G	intergenic	AAGACTGGGTGGATATTTAATATTGAACATGACCCTCTCGAGGTGTTACCTTGTAGAAAG[A/G]CCTGCTCAGATATCAATTGATGGTTCATAAGAGTACACCACTACAATTAAGACTTGATTC	NO	NO
scaffold32767.13173	Chr01	259539177	A/G	intergenic	TCCATATGGATTTGTCTAGTATATGTCTTGATCATGTTATTTATTTTGCTATTGATGTAG[A/G]GCTGGGAACCAAGCCCATTTCCATCCCTCCCTATAGGATGACCTCGGCTAAGTTGGAAGA	NO	NO
scaffold33200.28005	Chr01	259561921	T/C	intergenic	CTATTGATAAGAATCCTAAGGTCACCCTCATGCCCACGGTTATGGCAGAAATTTATCTGG[T/C]CCTGATGAACTGCAAAAATAGAGCGGATTATTTTGAAGGATGTAACATTCTATTGCAGTT	YES	NO
scaffold33200.65	Chr01	259589861	T/G	intergenic	GGGTTTGACTATTATTACCAATGTTTGAAGCGAGTTGTTGGGCCGGAGCTGTTTGATGGG[T/G]TGTCACGGGTTTCAGATCACTGGGTCTTGTTTCGGCGTTGTGTTGTTGATTTTTTCATTA	YES	NO
scaffold3397.170992	Chr01	259761917	T/C	UTR	AAAGCATTCACAAAGTGTCATAACCTGAGCTCTCAGGTCATGATGGTACCTATAATAGCC[T/C]ACAAGTAGGTTATTCAAGCCCCAATCAAGAGCAACTACTGACAAACTATCAAGAGAATTG	YES	NO
scaffold3530.160008	Chr01	259987605	T/C	intergenic	AGTTTCTAGTATTGGTCCCTCAGGACCTCTACTTTCACGGCACAACTATACAAACCTTTT[T/C]AAGCCCCATTAAAATATTTATCACATATTCCCATTCAATAAACCATAACACATTTAGAAG	NO	NO
scaffold3530.306	Chr01	260147307	A/C	UTR	TTACACCCAATTACACCAAATCCAGTTCCTAGAATGGCTTTCCTGGAGCCAAAAACTACA[A/C]GAAGACGACCTCAGTGCACAAAATAGTAGTGGTGGAGAAGGATTTAGATATATTATTACT	NO	NO
scaffold3587.3387	Chr01	260151999	T/C	intergenic	AGGAAAAAGACCCAAATACCCCTAAGGACACAGCTTTTTAATGATTGAAAACTAGATTGT[T/C]GACACGTAGACCGACGCGCTGCATCATTGGCATCGACGTGATGATCAATGTTGTGCATCG	YES	NO
scaffold37102.22083	Chr01	260260364	T/G	intergenic	TCTATCTGTTGAGCATGATTCATAAGCCTGGATAAAGTTATGTCACTATTCAACATCGCA[T/G]ACCTACAGTCGTTAAACACACTATCGTTCACCCCAGAAACAAACTTATTCATCTTGGCCC	YES	NO
scaffold37102.46555	Chr01	260284836	A/G	intergenic	TTGTAGCTTACTTTTTTTTGCTTTTCATCCAATGTTCAGTATCACATGGGAGGCTAACTA[A/G]TCTGTATCCGCTATGAGCAGGGTCCATTCAGAGAAAGCATTTCCTATCAAGAATTTTTCT	NO	NO
scaffold3908.379109	Chr01	260287110	T/C	intergenic	GGGCAATAGATGGTTGTTTTCTCAGTGATGCCCTGGTTTGCACTCTATATTTTGTATTTT[T/C]AGTGATGAGTTCATTTGGATAGCTAGAATTGTTCTTCTATTCTCTTGGAATACTCAATTT	YES	NO
scaffold3908.660	Chr01	260665559	T/C	intergenic	CAATTTGGCCCTCCTAATATCGGTGGTTGGATGCTTATGACTTGAGGTATTGAGTAACAC[T/C]ATTTCCAGTGGAAAATCTTATCAAAACCCGCACCTAAACCCACTCGATTTGCATCACACA	NO	NO
scaffold4207.105718	Chr01	260772936	A/G	intergenic	TAAATTGGAAACTATCTTACTTTTAGTTTTACTATTTCGTTTTATAGGTTTTAATAACTT[A/G]ACCTTACCTTATGAACTTGCAGGTTCAGGTTTGAAAAGCAAGTAAGTTTTCAAGAGAAAG	YES	NO
scaffold4207.128677	Chr01	260795895	T/C	intergenic	CCCAAATCCATTTTAACCTCGAAAGGTGTTTCAAACACTTTGAAACAATTCAAAATCTCT[T/C]ATTTTTGTAAGGTTCTAAAGAACATCTAGAAGGGGTTTCAAATTCAAGATAGATAGGCCA	YES	NO
scaffold444.160872	Chr01	260960626	A/G	intergenic	ATAAAAATTTGGATATAGCAAGGATTATAGCATGGGCTCAACAGTTAGAGGAAGATTAGT[A/G]CAATCGTGGAGTGAATTGTCACAACCCGAGGCTATCCCCTAGTCGTGATATGGTGCTTGT	NO	NO
scaffold4594.21705	Chr01	261784496	T/C	intergenic	TTCAGTTATCCCATGCTATTCAATCAGTCATTATTTCATGCACAGTTATCCCCCGTATTT[T/C]AGCCTAACCTTATCTCATATACCAGGACATTCAAAATACTGATCACATACTCTTCTTTGC	NO	NO
scaffold4594.23545	Chr01	261786336	T/G	intergenic	CAACTTAACCATCTTCATGTATCAAAATAGTGGTGTGAATAGTTTCAAATATAATCATAT[T/G]TTTTGAACTATCAGACTGAATAGACAACCTTTCACAACAGGCTTCTATGGTTATGTTATA	NO	NO
scaffold4595.22449	Chr01	261811096	A/G	intergenic	CACTATCTTGACCTGAGAGAAGATCACTAAAAGGTTAGTAGAATATAGGGTCTAAAACAT[A/G]AAAGGATACTAAGCATAACTTGACACCTTATTGAGGCCCGAGGAATAGAGTATTCACGAC	NO	NO
scaffold4707.36543	Chr01	261850457	A/G	intergenic	AGTAATCCATTGAAAACAGTAATAACAGAACACAAATCTATTACACCAGGTAGTTTATCT[A/G]TTGCAACATATAACCAACTTGTTATAACGGATGAGTAATCCGTTGGAAACAGTAAAAATA	NO	NO
scaffold4707.44668	Chr01	261858582	A/G	intergenic	CCAAAAATCCAATCTATAAGACTATACACCTTGATATCAACATCTTGTTTATTGCTCCAT[A/G]AGAATCGGCATCCACTTCTTGGTAGTTGTCCAAGCCTTGTGCCTTCAATGCAAGATTAAA	NO	NO
scaffold5277.3119	Chr01	261880289	T/C	intergenic	TTATGAATCACTAGATTTATACAACATGGTTTGCTACTCATTATCATGATTCTCGATTTT[T/C]AGTTATTTAAGCTATTGTGGGTTATCTACACTTAGTATGCATTATTTTGTGAACTTACAC	NO	NO
scaffold5307.80876	Chr01	261987536	A/C	intergenic	GTGTACAGATGATCCAGTTGATTATAATTTTTTAGCATGAGTTAGTTTGTAAAGACAGTA[A/C]TTCAGTTTAGAAATCAGGTGAACAAGTTCATATGGTTTGGTTTCCCATCTCTCAATCTAG	NO	NO
scaffold5752.46180	Chr01	262063642	A/G	intergenic	AGCCATTTCTGCAGCTCCTGGTATGCTTTGCTTTCTTGTTTGATCAGATCTGGCTTAATA[A/G]ACTTAGTAATTATCTTTTGAATGTCATTTAGATTTTCTTTAGCTTGGTCTATATTCGTCT	YES	YES
scaffold6022.5346	Chr01	262072607	T/C	intergenic	AACTACCTCTATTTGAAAAACATATTGTATAATATCCGTATGAAATTAAAGAAGGTACAT[T/C]GGTTAAAACTCACTTTGATTAGTTTAATTCAGTTATAATGAATTTGAAGAACGTAAATAT	YES	NO
scaffold6177.31568	Chr01	262145755	A/C	intergenic	GAGCTTTACGAATAAGAAGGAGACTTGAAATATGCAGTTCGTACTACTCAACATTGGGTG[A/C]AAAATTCCCATGAAAGCATGAATAGGGTTAGGAAGGAAGTACTTCAGCTCAAAGATACAT	YES	NO
scaffold6221.28779	Chr01	262176009	A/G	intergenic	TCCAGTGAATAGTATGCACTAAATGATACAATGTCTCAAGAGGTGGCATAACTGAGGACT[A/G]ATATTGGGTTGCTTACTAAGTAATTTACCACAGCTAGAGTGGAAAAAGTTCATATAATGG	YES	NO
scaffold6342.47751	Chr01	262240160	T/C	intergenic	AATGTTCCCTCATATTATTACTAAAGACTAGAATATCATCTAAATAAACCAATTCAAAAT[T/C]TTTAAATTCTCCAAAAATACTATCCATTTATCTTTGAAAAATTGGAGGGGATGTCTTTAA	NO	NO
scaffold6500.3117	Chr01	262244667	T/G	intergenic	CCCATTGGAGTTGAGAGAGGCCAAAGTGTTAGAGTTCATAAACATGAGGTAGGGAAACAT[T/G]AGCATGAGGGAGTATTCCCTCAAGTTTACTTAGTTAGCTAGGTATGCTCCTCATATGGTA	YES	NO
scaffold651.2062	Chr01	262432394	A/C	intergenic	ACATTCACTTCTAGATGCTAAGTAAGCCATGATTTACCCTAAGATGAAAATTCCATCTAA[A/C]ACATGAGCAATTTAGTCAACTCCACCTAAATTATGATTTCAAGATAGCTAAATAGTCCAA	NO	NO
scaffold651.334290	Chr01	262764622	T/C	intergenic	ATCAATGATAATGATATGATGGAAAAGATATTCTTCACCTTTCATACCTCGAATGTGCTC[T/C]TGTAGAAGTAATATCGAGAAATATTTCAAAAAATATATTGAATTGAGTCTCATTTTCTCA	NO	NO
scaffold6589.233163	Chr01	263713671	T/C	intergenic	TGACGATATCTATGATAAGTCATCACATGTCTGATAAGCCGTCAAGTCTCATTGTTAGCC[T/C]AAGGCAGAGATTATCAAAGTAAAGAGGAGCTGACGACATTCCTAATAAGCCATCAAACTC	NO	NO
scaffold6589.544735	Chr01	264025243	A/G	intron	TTAAAACGAATACATGCTACGATTTAAAATTAATTATTTTCCATTATTTTCAATTCCTAA[A/G]AGATTCATTTCCCAATCGAAAGCAAACTCATTTACCCATCATCATTTCTTCCCCCGTCCT	YES	YES
scaffold6618.1114	Chr01	264031758	A/G	intergenic	TGGAGGATGGAGTAGTAGTTGTTCATGAAGTGGTTGTCATCCCTTAGGGCTGCAGTTAAG[A/G]AGAAACATATTAATGATCCCATACTTATGCAAATAAAGAATGATGTTGGTCAGTAAAAGG	YES	NO
scaffold6618.207331	Chr01	264237975	T/G	intergenic	TTCTTGGCTTATTTATTTATTTTCTTTTGATTGATAATAATGAATTCATGAACCTCTACT[T/G]GAGTGTCTTGAGATCTTGGAAAAGAGAATATTGATCTTTCATTAGAAACGACAGTTGTAA	YES	NO
scaffold7387.785	Chr01	264243941	T/G	intergenic	AGTGAATCTCTGTGATGTCTTTGCGTCGCGCCAAACTTCCATGTCGCAAACAAAGGGCAA[T/G]GTGATAGCTACACGTCGTGCCACCATGAAGATTCTCAATTGTCTAATTCCAGTGGCTTGG	NO	NO
scaffold7451.1011	Chr01	264287363	A/G	intergenic	ATGTCATCCATTTTCCACTTTTTATCTGTTTCTTTCTTTAAACCATAATATGGTGAAATG[A/G]TAGTATTATTTTTCTTTATGCAATTTTCTTTTAAAGTCTTTGTAGTCATCCTTAAAGTTT	YES	NO
scaffold7848.45094	Chr01	264335089	A/G	intergenic	CTGGGAGCTAGTTTCATTACCACTTGGTAAGCAATCTATAGGATCTAAATGGGTGTACAA[A/G]GTCAAACTCAAAGCTAATGGAGATTTTGATAAGTATAGGCAAGATTGGTTTGTAAAAGGC	YES	NO
scaffold7848.961	Chr01	264379222	A/G	intergenic	AATATCCACAACTCTCCTCGGGCATGATCCTTCAGAGATGGTCCATAAAATCCAACAGCC[A/G]ATACCAATATCTAGTATTCTAGTGTTTTCAGTATTTTCAAAGCACATATATAACATAAGA	NO	NO
scaffold7939.1134	Chr01	264382316	A/C	intergenic	AATACTATCTGAACATACTGTAGTCAGAAAAACCTCTAAAACATAACTGTCAAGATAAGG[A/C]GTTGATGGGACATGTCCCTAACTAACTCTAACTTTTAATTAATTAATGAGATAATAAATA	NO	NO
scaffold8687.39530	Chr01	264447390	T/C	UTR	CAACAGAAGACCGTTGTAGACCGCAGTTTTAATTGGCAATACAGCACTATATAAAGATGA[T/C]TACACCGTTCCTGACTTCTGAACATTGAAGGAAGTTGAAATATTTAAATATTAAACAATA	YES	NO
scaffold995.25492	Chr01	264487719	A/G	intergenic	TTAAAAAAAACAGCAACTTTTTTTCTTTGCAGGTGCAGACTTTTCTGCATCATTAAATCA[A/G]TTTTTGAGCCTATTTTGCTCATTATTCATCTTGTCTCTTGAGAGTTAAACCCTAAAATAG	YES	NO
scaffold1078.247	Chr01	264490227	T/C	intergenic	TCCTGTCTCTTTAAAAGGCTTGAAAATTCCTCTGGGGCAACTTTAAGGCTAGGACAGTGA[T/C]GCTGTTCTGTCTGTGATGAAAAAGTCAGGTGAATCTACGTTGGGGTTAATATTACTTCAT	YES	NO
scaffold1078.171540	Chr01	264661520	T/C	intergenic	TTAGAATCTTTAACCCAAATTAGATGATACAGACATCCTTTGGATATCATTTTTAGAACT[T/C]TAACATAAGGAATAAACTTCCATTTGGGTACTAAGGAACTCCCCTTCCATTCAATTGCTA	NO	NO
scaffold1078.423625	Chr01	264913605	T/C	intergenic	TCTCATCTTTTACCTTTTCTAGGGCCACTCTGAATTCAGGAAGCTCTGCTCCAGTCAGCT[T/C]CTGTGCCATTGCATCAAAACGATTCTCCAAATCTACAACCCATGCAGGAAAAGTAGCAAA	YES	NO
scaffold14340.1746	Chr01	264931043	T/G	intergenic	TTCAATTGAAAGAAAAAGAGGAGTAATGAATTTTTAAGGAATAGAGAATACGTTGTTGCA[T/G]GGAACATCTTAATTTAGGTGTATAGGATGAATACTTATAAGTTGGTAAAAGGAAAAAAGA	NO	NO
scaffold15468.35072	Chr01	264962137	T/C	intergenic	ATTAAAATATGATTTCACAGACCAATTGAAGGAGTATATAGTTGTTTGAAGGAACTTCTT[T/C]ACAGCGTTGCGCATGTCGAGAATCTTGAATAAGGTCTGTGGTACATCGAGGTTTGTTCAC	YES	NO
scaffold15468.6492	Chr01	264990717	A/G	intergenic	GTTTTGAATTTTTGGAAAAAAAAAAGATGGAATTCAAATTTGAAATTTCAATCAATCCTG[A/G]AAAATTTTCACATCCACAGTGAGACAAAGGCCATTAATGACCTTCGTTCTTAAAAATTAG	YES	NO
scaffold17508.30791	Chr01	265028999	T/C	intergenic	CACAGACAACTTATACAACAGATGATCTTTCTGTTGCAACAACTGATCTATCTGTCACAA[T/C]AGCTTAATAATATATTTTATCAAATTACTTATGCAACAGATGATCCTTCTATCGCAGCAG	NO	NO
scaffold1964.2334	Chr01	265032884	A/G	intergenic	TGAGTAGCATCAGTACATCAGTACAAATCACACATACTAATAAGCCTCATCGGTTGACCC[A/G]AATCGAATTACACAAATATAACATAAATATTCAAAAGAAAAACATGTGTTCTTTGGACTC	NO	NO
scaffold2170.127	Chr01	265075495	A/G	intergenic	TAATTTTTATAAAAAATTCTCGATCTGGACCCTTGGCGTGACGCAGCACTATCGCGCCAT[A/G]TTTCTGGAAAGTGACAACTGCAAAATTGCATGGTGGCGCAACATGGTACAATTATGTTGC	YES	NO
scaffold2170.92299	Chr01	265167667	T/C	intergenic	AGAACTCTAGGAGAAAATTAGGGTGGTTGGTTTTTGTAGAGAAGGAGTTAGAGAGAAATC[T/C]AATTTTCTCCAAATGAAATAATAAGAAAAAAATGAACTTATCTTGGTCTATAAAACACCT	NO	NO
scaffold3261.219479	Chr01	265174233	T/C	UTR	TAATACCACTGTGTGCTACAACATTATCCATATAACTTTGTCAAAAACTAAGGGGAAGAA[T/C]AGTGCATTACTCAATAATTCATCAATTTAACTAAGGTCTATTAATTTTACTTATACACTC	NO	NO
scaffold3261.848	Chr01	265392864	T/C	intergenic	ACTGCAACTAGAGTTTGCTTATCTTTATAAAGCTGATCTACCTTTATTTCGGTGTTCTTT[T/C]AATTAGTAATGAGTTTTTCACTTCAAATTCTGGAATGTATAATGAATACCGATTTTGCGT	YES	NO
scaffold4384.112363	Chr01	265399616	T/C	intergenic	TTGCTTCACATAGAGGCATAGATACTCGTTAGCAGACTCAATCTAACTTTTCAGTAGCTC[T/C]AACAGATTGCAGAGACTAAGGCCTCATTTGTTTGCACTTAATGGAGGTCTGAATCTGAAT	YES	NO
scaffold4384.35972	Chr01	265476007	A/G	intergenic	TATCTGCTCGATGGCGGTTTCTTTGGAAATCTTTTCCAATTTCACGCTATTTCGTGACTG[A/G]CGTTGATTATGTGACTTCCACCCACAGAGAGCTTAATATTAGAGGTCTTGCCACGATATC	YES	NO
scaffold4750.55869	Chr01	265523213	A/G	intergenic	TACGTAGACATTGCCCCTAGCTTAGTGGGCTAGAGATCTGTGTTATCAAAAGCGTAGAGC[A/G]CAAAAGTGTAATACCCCGGGAAATTTTTCGTTGAAATTTTGTGCGTAAACGTGTTGGGTT	NO	NO
scaffold4750.4184	Chr01	265574898	T/C	intergenic	CCACTTAATAATCCAACTAAATATAGAAGATTAGTTGGAAGATTGAATTCGTTTCTCTCA[T/C]ACTCAATTATAATTAAAGCTATCCAGGTGTTTTATTAATAGAAAGATTATGTTGTCTTAA	YES	NO
scaffold5458.602	Chr01	265580683	A/C	intergenic	AAAGTCGCACCCAACTCTTTGGGAGATTGAAGGATGCCGATTATTTAAAGCCTATCCAAT[A/C]AAAACTTATCAATACCAATTCCTGAATTTATCATGTCGATCAAAATTGTGACTATCAGTT	YES	NO
scaffold5459.61274	Chr01	265670892	T/C	intergenic	ATCCCCCTATTTACTTTTCCAATTTTTGCCCGTTGATTACAACATCTAAAATCCACGAGT[T/C]CGCATATTCCATTGGGATTCACCCCAACCTTCGTTGCATTACTATATTTGACAGCAATCG	NO	NO
scaffold5695.33154	Chr01	265705776	T/C	UTR	TTTTTTTTTGGATTTTTGGGCTCTTACCCGAAATTAAGTCTGCAGTAGTAGCCCATGAGC[T/C]TACTAAATGGGAACGGGCAATGTCTCTGGCCCATATGCATGAATAATGGATATTTTTTGG	YES	NO
scaffold5695.36135	Chr01	265708757	T/G	intergenic	GCAGAAAACTTCACTTGCTATAAGTACTGCCTATCATCCTTAAACGGATGGGCAATCTGA[T/G]GCTCTTAATAAGTGTGTTGAGCAATATTTATGATGTTTTGTTGTTGATATCCCTACTGAA	YES	NO
scaffold7017.61643	Chr01	266092969	A/C	intergenic	GCCAAAACTTACAAATTGTTCATCAATTGCCTTCATGTAAGCTTTGACATTTTCGTTGTT[A/C]GGGATTGAACCCCTAATGCTTTGACTTATGTGAGCTTTTATGAGCAGTAAGCTCAAGCAA	YES	NO
scaffold8402.40563	Chr01	266139663	A/G	intergenic	TAACCCTAATCATCACTCATCTATAAAAGGAAAAGTATTCTACTTTGTCAAGTAGTTTTT[A/G]CAAATCTGGAAAGCTGAAGAGTGTAAAAGGCCAAAACTCAATATTCGACATTGCTCAAGT	NO	NO
scaffold9458.41604	Chr01	266190616	T/C	intergenic	AACCCAGTGGGGGGGACCTTATCAGTAGATAGAGTGTATAGAGATTGTGTGGTATCTATT[T/C]AGGGTAAGGACACCATAGTTGATCTCTTTGTGTTGCCAATGACTGACATTGCTATGATTA	NO	NO
scaffold2277.6175	Chr01	266198573	T/G	intergenic	GCCGCAAAATGCACATACCTATACCTTTTTGTTTTAACTCTTTTTTCTCGTTTCTCTTCC[T/G]TAGTAAAATGAAAAATGTCACCCACCCACCCCCTCTCTATCACGCATGTTTTGTTCCGAA	YES	NO
scaffold2277.919192	Chr01	267111590	A/G	intergenic	GAACCGCTTAGCCTTTCTCCCACCTCACTCTCATCACAGGAACCAAGTTCAGCTAACGTC[A/G]CCCGATGATTTGTGTTTGATATCTTGTATGATATATCATGTAGTCTTAGTTGTTATGCCT	YES	YES
scaffold2277.1655848	Chr01	267848246	A/C	intergenic	AGTGGAACTATTAGCTAAAGAATGTGATTGATTCTTATTGTTATTAACACTTGTTTCTCC[A/C]TTTATTGCTTTCCTCTTCATATTGTATCTTATGACTATATTTTACTATTAGTTGAGTTTA	YES	NO
scaffold2871.61118	Chr01	267911718	T/G	intergenic	AGAGGTTAGTAGGTTTAGAGTTGCTGAAATTGGAAGATGTTTCTTCTGTCAATTGAAAAA[T/G]AATATGATACCACCTAAATAAAGTAAACAAAAAGGAATGATGCTTCTTGCCAACATGACA	NO	NO
scaffold3562.3675	Chr01	268670998	T/C	intergenic	TTATTTCTTATTCCCTTATACCTCACACCAAACAACCCTAAGTGTTTTACTTATTCTTGG[T/C]CTGTTTCAAAAAGTAGGATTGTCTATGGTATGATATGATATAGTATGGTGCGGTATTTGA	NO	NO
scaffold4465.91962	Chr01	268799519	A/G	intergenic	GTCTTGCCCAAGGTCAATAATAAATTCAATATCACACTCAAGAGGTAACCAGGTAGATCA[A/G]TAGGAAAAACATCAAGAAAATTATGGACTATAAGAACAAAGCCTAGCAAAGGACTCTTTG	NO	NO
scaffold9643.27417	Chr01	268838105	A/G	intergenic	TTAGATTATGTTTTGCTATAACTATAAATAAAGCTCAAGGATAAACTTTAGACTTTATCG[A/G]AATATATTTGCGAGAACCCATTTTTTCACATGGTCAGCTTACGTTGCTTTATCACGAGCC	NO	NO
scaffold462.785	Chr01	268840385	A/G	intergenic	CTAGAAACCCTAGTCCTTCTCTTAATTTGGGAATTCGAGAAAGAAGAGTAGTTTATAATT[A/G]TGTTAATAGGGTGGAATAGGTCTAAGGGAAGGTTTTAAGTCGTGGGAGTAGTGTAAAGAA	NO	NO
scaffold462.754354	Chr01	269593954	A/G	intergenic	CGATAGCCAACGCGCTACGTCGAGTCCGCATTGGTTTACTGGAATTTGCACTGAAGCTGG[A/G]AAAAACTATTTTATTGATGCGATGGTCGATGTGACGCATTAAGATCGCGTTGACCCACTA	YES	NO
scaffold10982.794	Chr01	270812406	A/G	intergenic	CTGTTGGGCCATGGAGGACTCAATTAAATAGACAGGTTTTCCTTAATCCAAGGAGTCTAT[A/G]AAGATCTCGTAGAGCAAAAGGCCTTTTCTTTGAGAAGTAACATGGATCCCTAAAGGCCTC	YES	YES
scaffold23265.25181	Chr01	270871264	A/G	intergenic	AAACAAATTGAGGTTGAGAAATTGAAATATAGAGAAAGGGAGACTAAGAGGGCTAGGATT[A/G]GACAGTTTGATTATAGTTAACACAAGTTAGGCAGGGGAAATCGTTCTTAACTTAAAGTCA	YES	NO
scaffold23964.39213	Chr01	270874299	A/G	intergenic	GCATACTCCCACCATAGTGTTATTAATTGAGCTTAACGAGTTGGGGTGAAAAGTAAATCT[A/G]TGAAGATAACTGAAGTGGAAGTTGGTTGTTAGTGACTGGTCTTAATTGCATGATGTAGTG	NO	NO
scaffold23964.5335	Chr01	270908177	T/C	intergenic	TAAATTGTAGATAATTAAATTATCTTGCCAATGATACCAATTTCACATTAATCTAATATC[T/C]GAGAGAAAAATTATTACGTTGCCAAGGTCATGTGTTGGAATGCAATCACAAATAGCCACT	YES	NO
scaffold36194.18765	Chr01	270933276	A/G	intergenic	GGATAAAATTAAAATTTTATTTTTGAAACAACGTACAACTGAAAATTCACTTGAAAATGA[A/G]TTTAAAATAAGGCTTAAATCAAAGAACAAACAGTTTAAAGCTTTATCATAAAAAGTCCTA	YES	NO
scaffold37395.30401	Chr01	270980320	A/G	intergenic	TTTGTTGATGTCTTTCTAGAGAGCTTTGTGCCTTACAACCTATGGGATTCGATGCATGAT[A/G]AGTTTGACCACCTGAAGTAGGCCTCCATGACTATAGTAGAGTATGAGGCACATTTTCATG	YES	NO
scaffold396.245412	Chr01	271232320	T/C	intergenic	TGGTAGTCCTTGACGTGAAAGTTAATTATTTGATATGGGTAATGTTGTCGGTTGAGATAA[T/C]ATTTATATTTCAATATCACACTTTATATGTCACGACTCGAGACTGCTCCCTAGTCGTAAC	YES	NO
scaffold396.342474	Chr01	271329382	A/G	intergenic	CTTTGAATAGTTGTTAAATGATCAACTAATGAATAGTTAATCAAGGATTAGTTGATAAAT[A/G]GTGGTTAGATAATGAATGGTATCAGTTAATCGAAGACGGTTAGGTAACAAGTAGTAATGT	YES	NO
scaffold5944.64747	Chr01	272473210	A/G	intergenic	TAAAGTTCACCTCTTAGACTCTGAGTATGCTGGTGTTTTCATTTAGAAAGTGGTATAGTC[A/G]CCTCTTGGTATAGAGATCAAGGAGAAACAAAAGTTAGATCCTGTCTTAATGAAAATCAAG	YES	NO
scaffold6574.11600	Chr01	272507839	A/C	intergenic	AGACCCACCAATGTATAGATAATTGGCTCAGCTTTCTAACGATACCAATTTTACCTTAAC[A/C]CGATACTCGGTTGAGAAGTTATCGCATTTTTAGTAAAACAGTATGGCATTTTGACAGGCA	YES	NO
scaffold8531.33510	Chr01	272542500	T/C	intergenic	TCATCACTTAGGGGAATCAACGACCCAACAAGCTCCAATTATTTATCTACATGGGGGAAT[T/C]CATGATGCCGGAGGTTCAGTATTAATTATCCATTAACTTAGGGGAATCCATGACCCCTAA	YES	NO
scaffold8531.5330	Chr01	272570680	T/C	intergenic	GTTCATAACATTACATACATAAAACTCCTTAAAATAGAAGCATAAGGGATCGTCTTCATC[T/C]TATCATTTCATCAATCATTTTGGGAGAATGATCCTTATAAAGAAATTTCATACCTAAAAT	YES	NO
scaffold3700.43563	Chr01	272620572	A/G	intergenic	AACATAAAAGTTTAACTTATTAGTTGATTCCAACATACAATCCCCAAACTACCCTTAAGT[A/G]CATAACAATATCACCTCACCTTAGTTTAAAATACACATTTTTATTACACAAATTCAAGCT	YES	NO
scaffold8814.6600	Chr01	272679772	A/G	intergenic	TCTTGGAAGATGCGAGTACTCTTAAGGAAAAGGAATGTGAGGTCTTAGAAAGGGATAATC[A/G]ATTGGCTGATGATAACTTTGATTTGCTTAAATATTTGAGAAACCTAATAAATGATTGTTC	YES	NO
scaffold4016.9707	Chr01	272764913	A/G	intergenic	TTTGTTCTTTTATAACACGTGTGAACTGTATATTAAAAAATGTAATTAATTAACTACGAG[A/G]TTTTTGGATTTATCATTAATCAAGAGCTTCTAGGTTAATTATTGCATATGGCATAAATTT	YES	NO
scaffold10792.12779	Chr01	272850722	A/C	intergenic	CTGTTGGGTTACTGTATTTGACATCAACTACATTATACTTCTTGGAGGTGTAGTTTTGGA[A/C]AACATCAAGGAATAGTTTAAAGACCTCCTAGTCAAGGGTTTTATCAGGCCTAGTATCATT	NO	NO
scaffold10792.13197	Chr01	272851140	A/G	intergenic	TGGACTTCATGAATAGGGTATTCAAGCAGTATTTAGACATATTAATCATTGTCTGTATTG[A/G]TGACATCTTTTTTATTCTCAAACTGAGGATGAACATGTTGACCATTTGATGATTGTCTTG	NO	NO
scaffold11178.139	Chr01	272867560	A/G	intergenic	TACTTCTAACAAAGAGATTTGGTTTGGGAACTGCTAAAACTACCCTGAGGTTTAGTACCT[A/G]GTGCCCTATCCTTATTATCATCTCTGCATTTTGGAATTTGAGCACTGGCTGAGGACGGAG	YES	NO
scaffold4377.21466	Chr01	272901195	T/C	intergenic	TAGGTAATTTGAGACCCTTCTTCTTCGTCCTTCGTCTCTATCATTCCAAATTCAAAATTA[T/C]CCCGATTTTAACTTAATTTAGGCCGATTGTTGTTGATGGTTATTGCAATCCGTGTAAGTA	NO	NO
scaffold4377.6712	Chr01	272915949	T/C	intergenic	TTGCCACTTATCATGAATTTGTTCAATTCATTTGATGAAAAAATAGTCAGTAGTAGTAAT[T/C]CTTGTTTGATTGTCTGGTTCGTACTTGAATTTTTTACGCAAGTAATACATCAACACGTCT	NO	NO
scaffold5343.1085	Chr01	272924745	A/G	intergenic	CCTTTAACATTGGAAAATATATTTTTAAAAGAAAATTTCATTTTTACCCCTTTCATATTT[A/G]GGTTCGTTTTTTGAACTCATTTTAAACCAAACTTTAATATGGATAATATGAGGATTATTA	YES	NO
scaffold6369.219609	Chr01	272977436	T/G	intergenic	ATTCACATGAATTAAACACTGACTTTTCATTAAAATGTGCTAAAGGCGAAAATTGAAAAT[T/G]TGAAGCTTACCTTAAAAGTAATTCAAATGAATCAGGTACTAACTTTCCATTAAAGCTTGT	YES	NO
scaffold6369.2900	Chr01	273194145	A/G	intergenic	TTAATTGAATTATTTTTTAGAATACAAGCTTTAATTGAATTATTTTTTAGAAGGTTGTCA[A/G]ATGTACAGAGATAATTAGCCCCGACACTAAAAATACAAAATACGTGATAAACGTCAAACA	YES	YES
scaffold7109.1127	Chr01	273199171	T/G	intergenic	GGCATTCAGAAGGAGGGAGTACTGAGTAGGCCTTTATAATATAAGCTTTTACTAACATTT[T/G]TAAACTGTCACGGCCCTAACCGGGGCCCTGACCGTGACGAGCATTCCCAAAGCCAAAGGC	YES	NO
scaffold9014.1204	Chr01	273289711	T/C	intergenic	AAACTTGTATACATATCAACATGTGATGATTTCACTATTCAATTAACATGAACATTCAAT[T/C]AAACACTTAGAGGGAATAGTTTATGCACATATTACTAATCAATATGCAAACATCATGATC	YES	NO
scaffold4872.25006	Chr01	273351486	T/C	intergenic	TGAATTGCCTTTGGGTTGTAAGAGATACTGAAAAATGTAAATTTTTCACAGAGAAAAGCT[T/C]TATTTATTTCTCTGCCAAAAATAAAATCCGCCATATTCTCTCCTTCTCTATATATGTATT	YES	NO
scaffold3058.10562	Chr01	274109086	A/C	intergenic	GCTCAAAGGGATTTATACCAGAATCAAAAGCTTCTCACACTAGCATTGATTTTCTAAAGA[A/C]AAAAGTAGTGCGATATTATTTACTTGTACATTGCTTCTAAGAAAAATATTTCCTTTACAC	YES	NO
scaffold3058.9004	Chr01	274110644	A/C	intergenic	TTTATCCCAATATATGTATATATCAATACAGCATTATCACAAAAAAAGTAAAGAATTGTA[A/C]GCTAAGGTTGCTGTTACATTTGTTAGAATCACTGTTAACAAAACAAAAAATACGAGGGTG	YES	NO
scaffold3058.109	Chr01	274119539	T/G	intergenic	TTTTAAACATACAAGATCTTAGATTTGTGATTTTTATGCTTGAAATAGATTGAATTCATG[T/G]TCATGATGTTAAATAGATTTCAATCCATAATTAATTATGAGTTTCGTGAAATTAGAATAG	NO	NO
scaffold480.110682	Chr01	274231329	T/C	intergenic	TATCTCCAACATTTAAAATTTATGCCTAAAAATTTTTGAGCTTCTCCGTCGATGTCATAA[T/C]GGGCGGCGTATCTGTACAACTTATTATAGCAATATTCGTTGTTGCTACACTTGTCACACC	YES	NO
scaffold3781.10443	Chr01	274472873	T/G	UTR	ATTTTTTTGTTGTATCATTCTTCCAATAAACAAAGAGTGGAAAATAAAGAAAATGATGCA[T/G]ATGTTTCCTTTTAAGACTCACCAAGTAATTCCTTGTAAGGCAATACGGCTTGACAATGCA	YES	NO
scaffold3781.52233	Chr01	274514663	T/C	intergenic	TGTGTAGCTTAGCTGTCATATTAATAACACATACGGGCTATATAAGCTCCAGCTCTCGTC[T/C]CTGGTCGGGCCACAGTTCGTGTAGTCGTACGAACTGGAGAACAATCTTACATATACGCAT	YES	NO
scaffold3905.264	Chr01	274644244	T/G	intergenic	GTCATTGAACTATCAGAAATGACTCATTTATGTCATCCATTAAAAGTTTATCTTGTTTAT[T/G]CCATTGTCATTAAAAAACAAGTTCATCCATTCTATTACTTGTTAACGGTGGTTTTTCAAA	YES	NO
scaffold3905.41228	Chr01	274685208	A/G	UTR	TCGATTCAGGATATGTATGATGGTGCAAAGACTCATGTAAGGACGGTAGGTGGAGACTCG[A/G]AGCACTTGCCAGTTTTGATTGGGCTGCACCAGGGATCAGCTCTTAGCCCATTTTTATTTG	YES	NO
scaffold4481.23149	Chr01	274710271	A/C	intergenic	GCTCAGTAGTAGGCAGACGGGGTTAGCTTAAGGCTACTCGTAGTCTTGAGCACCATGTGA[A/C]GTCTCGGGATCAAGTTTTGGGGCATTAGACTAATCCAATATCTAAGGCAAACTAGAACAT	YES	NO
scaffold4874.32774	Chr01	274748849	T/G	intron	ATGATGAAAAGTATTGTGCTAAGATATGCTAGTAAGCTGATTCACAGTAACTAATTTAGA[T/G]AACTTGCATGTCTTTTTCTCTTCATGAAGGATGTATTGATAAAGGAACAATGTATATAGT	YES	NO
scaffold4874.38597	Chr01	274754672	T/G	CDS	TCACTTCGCCTCCGATGCAAAGAAAGTTGAGCCCGACAACTCCTATTTTTGTTTCTAGAA[T/G]TACCAAATTGTTAACATCTGGACATAAAAATGTGATTGCAAATAAGAATGAATCGAAGCT	YES	NO
scaffold9829.11984	Chr01	274822323	A/C	intergenic	CTCTTGGTCGTACTTCTTATTATAGTTTGGGTATGTTGGGGACCTATCTCGACCATCTAG[A/C]ACTGTACTGTTATAGATTCTATTAGAGGCTTCGTAGAAAATCTAAAGTTGTCATACGTAA	NO	NO
scaffold9829.11467	Chr01	274822840	T/G	intergenic	ACCGTGTGACATCCCGGGAGGCATTTTCGGGTCGTTACAGCTTTATACTTGCCTTAGATT[T/G]CCTTTGGTAAGCCATCATGTGGTCATTTGTAATAGAGGCAGTTGTAAGAAATTACCTAGG	YES	NO
scaffold2295.43822	Chr01	274879128	A/G	intergenic	TGGAACTAAGTGGATGTAGAGAAATAAAGAAGTTAAGAATGGAACAGGTACAAGGAACAA[A/G]GCAAGACTTGTGGTCCAAGTATACAAACTAAGAAAAAAGTATAGACTATGATGAGACATT	YES	NO
scaffold2295.212843	Chr01	275048149	T/G	intergenic	CACCCACTGGATAAAAATATTTTTATACATTAATTCGATTGACGGTACCTTTGATTGACC[T/G]ATAAATAAAGATTCATAAGGTGTTGTGAGTTGTATCAGATTAAACATGTTCCACTGCTTG	YES	NO
scaffold2295.428833	Chr01	275264139	T/G	intergenic	TTTAGCCGTTTTAGGCTCATGTTCATAGTTTAGCCAGTTTAGGCTCATGTTCATAGTTTA[T/G]CCATTTTAGGCTAGAAATCATGAAGTGTCACTTTAGGGCTTATAGAGAGAGTTAAATGTA	YES	NO
scaffold2907.341180	Chr01	275650402	A/G	intergenic	GATTCTCAATTATTTCCTAATAGATTTTAGGTGGGTTGACTTTAGCACCACTTGAGCTCG[A/G]AATCTACCTATCTCGAGGTTAAATATTTCTTGAGTATAGGGGACACGTTGATAATTTCAA	YES	NO
scaffold2907.785322	Chr01	276094544	A/C	intron	CGATACAATACAATAAGATACATTATGAAACAATATGCAACAATCATCCAAACAGAGTGT[A/C]AATCGTAAAACATCTAATGCTTATTAGGTGACAAGTCAAATAGGAGTCCATCGAAACTAA	YES	YES
scaffold3756.146363	Chr01	276246441	T/C	intergenic	TTGAATGAGGTTTGGGGGGTGTTTGGTGAGCTGAAATAGTGCAACCTAGCGATAAGCCCT[T/C]GGTACGGGGTTTGCTCTACTAGACTGAGGGTTGCGGTATGGGGCATGCTCCACCGGACTG	YES	NO
scaffold12027.22264	Chr01	276396164	T/C	intergenic	CAACCCATATCTATTCCTCCATACAGAATGGCACAAGAAGAACACAGGGAATTGAAAGAA[T/C]AGTTGAATGATCTCCTAGATAAGGGATTTATTAGGCCCAGCATTTCCCCATGAAGTACGC	NO	NO
scaffold12027.4869	Chr01	276413559	T/C	intergenic	TTCCTTACCGATTGAATTCTTGGGAAGGATATTGGTATAACCAACTTCAAATGCGAACAT[T/C]TCTTGTTATACTAAGTATTTTTGATTTCATAACCCACCAAAAGATATATAATTGAATTAT	YES	NO
scaffold2280.57642	Chr01	276477069	T/C	intergenic	AAAGTTATGTCAAACTCTTCCCATTCTACAAGCCCAACATTAACACACCTATCTACCTTC[T/C]ACTACTTAAATCATGTGTGAGCTACAACCTGCACCTAATATCCAGCTAACTCAGAACTCA	YES	NO
scaffold3056.43250	Chr01	277639933	T/C	intergenic	AATAATCCAAGTGTCATCGCTCAAGAATCAAGAAGTTAAGTTACAAATTCAAATTTCTCT[T/C]TATGGATTATCTCAAACAAGGTATGTGGGTTATGAAAAAGGATACTCCTTTCATACTTTT	YES	NO
scaffold3956.30358	Chr01	277687635	A/G	intergenic	TCCATCGATATAAGATCCACCCAAATCCAATAACTGGGTCAGAATTTACGACTATTTCAA[A/G]TTCCCTTCATAAAATAACACCATATTAGTCAGTGCCGCACCGCGCCTCAAGAGGAAATGA	NO	NO
scaffold15143.42846	Chr01	277748860	A/G	intergenic	ACCTGAACACTGCATAATATCTGAAAATAAAAGCAAAAACAGGCAGAAACAAGCCATAAC[A/G]TTCAACACATCTATAAATACTCCAAAACTGAAAGACTAAATCCCAATACATCTGTATGAA	YES	NO
scaffold18589.20417	Chr01	277783244	A/G	intergenic	TTGATTTTAGCCCCAAATATGATTGATTTGCATAAATTTCTTAAGGGTTATAACTTCATA[A/G]TGGTATTTGAAGCATAGTTTCATCTAGGAAACTCATTTTTCATATGCAGGACCCATTTTG	YES	NO
scaffold22012.10063	Chr01	277804247	A/G	CDS	CACACATTCTTCCTACAAAGCAAAACACATTCAAAACTCCATTATTACTCTCTACCAAAA[A/G]CACTCAAACAACACCTAACCAAACTCCACATTTTATCAAATCCTCAGTACACGAAGCGGC	YES	NO
scaffold22012.12970	Chr01	277807154	T/C	intron	GTTCCAGACAGAACCGTTTTTATGTAAAAAAAAGAGTGCACCCACACCACTCATAGCTTC[T/C]CCTTGTTTATGCAAATATCGCAGAGCAGTTAGCAAATTGCTGCTTTATTCCATAGTTGGA	NO	NO
scaffold3898.11867	Chr01	277830794	A/G	intergenic	AAAATCTGCCCATGATATTTGGGCTTCTTTCTCATCTTCTCATTGAGTAGAAAATTTGAT[A/G]TGACATCCTTCAGCTCAATAGAGTCCTTATCATGCAAGATGGTTGTTGTCAAAGTATCGT	YES	NO
scaffold40002.28673	Chr01	277844279	A/C	intergenic	ATACTCCTGATGATAGAGTTCAAAGGATTGCTCGACTATACATGCTATTGATTTTAGGAG[A/C]TATCCTATTTTTGAACACTTTAGGGAATTGCTTAAGTTTGTGGTTCTTGTACTTTCTTAT	NO	NO
scaffold40002.4561	Chr01	277868391	T/C	intergenic	TCGGTCCCAAGGCACCCATTGGTCAAAAAATTAAGAAAGTAAAAATGAGTGTAGGGCCAA[T/C]ATTTCATCGAAATGACATCGAATAAAAATTTTGACTGCACCATTGAGTCTGAAACATCTT	NO	NO
scaffold51545.23258	Chr01	277875182	T/C	intergenic	TGCACCATCCACTTTTAGATCCTTTAGTTGCAAACGTTAGAGAAAATATGATATGGTGCA[T/C]AAAAAAAGTGCACCAAGCCAATTTTGGTTACTTCCTACTTTTATGGCATATTTTTGTCTG	YES	NO
scaffold51545.3429	Chr01	277895011	A/G	intergenic	AGATGAGGTCTGCGTACACTCTACCCTCCCTAGACCTTACTTTGTGGGACTACGCTAGAT[A/G]TGTTATTGTTGTTATTGCTCTATAAATACATTGGTCTTGTTCGTTTTGAGATAATACCAA	YES	NO
scaffold5305.15802	Chr01	277915241	A/C	intergenic	TGCTAAATACTAATTCCTTAATTATATGCTCATTCTGTAGGGAACTCCACCTTTAAAAGT[A/C]ATAGTATTTCATTCTGAAAGTTAACTGTGCATCTATTCATTCAAAACTGAATTTAAGCTG	YES	NO
scaffold12283.77098	Chr01	278095544	A/G	intergenic	TCTTTTGCGTTGTCATCATGATTCTATCTGGGTGGTTGTGGATAGGTTGACTAAGTATGC[A/G]CATTTCTTGCCTATGTATACATCTTATACAGATAAGGATTATGCTAGATGGTATATCCAG	YES	NO
scaffold12822.19375	Chr01	278188585	A/G	intergenic	TAGTGGATTGCATCATATACACCAGCTCAAGCTGATGAGAAGATGTTCATGGCGAACTCT[A/G]ATACAACATAGGTTGAAGGAACATACAAGATTTACTTGATGATGACATCAGAAAAGGCGA	NO	NO
scaffold3440.78530	Chr01	278293494	A/G	intergenic	GGTACTATCTAAGCACACAAACTTTAAAAATTTAGAAATAGTACAATCCCATATCACCCT[A/G]GGGTGCACCTATAAATCATACCCACACCATCACATTTAATTTTAAATCAATAAACATAAA	NO	NO
scaffold3440.157988	Chr01	278372952	T/G	intergenic	CCTCACTTGTAAGTTGTTTATCATCTGCTTAGATATCTCAAGGTTGATCCTACCTTGGGT[T/G]TCTTCATGAGTACAAACCAGATTGCTCACTTCAATCCTATTGTGACTCAGATTTGGCAAC	YES	NO
scaffold3440.258763	Chr01	278473727	A/G	intergenic	AAGGAAAGTGTTTTGATGTAAATTCAAATAAAAATCTGCTGCATGACTCTCCCTCACTTG[A/G]TGTTAAAGAAAAGATATGGGTGGTCATTGACATGGTAATACGTGAAAAGGACTACAGATT	NO	NO
scaffold11599.15911	Chr01	278490749	A/G	intergenic	GTTCACATTAGTTTTGTATGAGTTCATCAAGATGAAGAACGAAGTTTTCTTGGAAGATTC[A/G]GTAAGAAAATGGTCATAGTAGTTTGGTATAATGTAGAAGTTTGAATGATTTACAAATATT	NO	NO
scaffold11599.30937	Chr01	278505775	T/C	intergenic	CAAACAGATCGGATAACTGCAAGTTAGCGGATGTTTTAGGTGCCTAACACCTTCCTAAAA[T/C]GTTAATAGGAATGGCTTAGAATCTTCAACACTTGAACGATTTTTTGAATCGTTTTAAGTA	NO	NO
scaffold10648.29674	Chr01	278540174	T/C	intergenic	CCCTAGAAAGAATCTTATAACGTTTTACAATATTTCCTCCCCAGCTGTAACACCCCGATT[T/C]GCTGAACCGGAATGCTACACGGTGCTCATGACCCCGAGGGACCATAAGCTAACCCATGAA	YES	NO
scaffold12023.42553	Chr01	278546230	A/C	intergenic	TCATAATACCCCATGCCTTCATGACCTTTATTTTTACTTCTAAGATTGTAGTGAACTCGT[A/C]CTTCCATCCCAAGACTTGATCTATTATTTTCACTTGATTTTCATATAGTTTATCATCCAT	YES	NO
scaffold12023.5841	Chr01	278582942	T/G	intergenic	GTTGCTTACCAGTTGCAAGGGGTAGCTCATACTTGGGCTAAGTAGTGGAAGAAAGGTAGA[T/G]ACATCGATGTAGGGCCTATGGAGTGGGGTGAGTTTTCCATTGCCTTTTTTGATAGTTTCT	YES	NO
scaffold13405.26200	Chr01	278615982	T/C	intergenic	TTGAGGTTGTAGTAGAGTTACTACTAGCAGGAGGAGCCTAGAGTTAGGCTGAAATCATAT[T/C]TGTAATCAAGAGGTTGATTATGGTGGACATGGGTTCTTGTGAGGGAAAGCCATAGTTTTT	YES	NO
scaffold13546.25365	Chr01	278647869	T/C	intergenic	TTCCATTAATAAGGTGTACTCCATGATTGTAGATCATGAGAGTCAAAGGATCATAGCTAG[T/C]GGCTCTTTCATTAGTCAAGTAACTAACACTTTAGAAGCAATAACTTTTTTCACTCACAAA	NO	NO
scaffold13814.18366	Chr01	278703140	T/C	intergenic	ATGTAGGAAAAAATTGAGTCAACTTTGAGCCGAAGCGTCATAGATGAGTCTCAAATTTTG[T/C]CAAATAATGTATTGGTAAAGTGCTAGGGCCAGAGCACTCTGGAAGGGTGACATGATTGGA	NO	NO
scaffold14017.19318	Chr01	278732182	T/C	intergenic	GACCAAGATCTTGAGTCACAAGAAATATTCTCATCTCCTTAGAAAGCTTGGTGTGCTTAA[T/C]ATTTTGAACCCTTTAGCTTAAGGGGGAGTGTTGATATTATTATAACAAGTTAGACCAAGT	YES	NO
scaffold14017.52977	Chr01	278765841	A/G	intergenic	CAATGCGCCATGATCACGGAATCTCACTTGAAATTGAAAATTTCTATTTACACTGGCTCT[A/G]TGATGCGTTGATGACTAAAATGACGCGGTCTAATGATTGAAACTTAAAATTGCCATAACT	YES	NO
scaffold15606.15544	Chr01	278823934	A/G	intergenic	GCGCAACTCCCTACCTTTCTGAGCAACTACCCAACACTCTCGAATTTGATTACCTTGCTT[A/G]CCATACCAGAAGCACACCCCACTATCAGGTCTATACTCACCTTGATGGTTTCTGCTATAT	YES	NO
scaffold15624.26396	Chr01	278846232	A/G	intergenic	TTTGATCTTTTCTATAGCATTTATCTTTATGACCTTGTATTTTTCCTTCTTCAGTAATAG[A/G]AACTGACTCCTTATGACCTCCTTTTTTAGTAGCAGGGTCTGTCGATTTCTCAGTTGTAAC	YES	NO
scaffold15624.25973	Chr01	278846655	A/G	intergenic	TTTTTAGGTTGAGACCAATCTGTGGACATCTGACGTTTCACCTTTTTTGCAGAATTAATT[A/G]ATTCTATTATTCTAGAGGATAAGTCTGCTGCTCTACAGATATCATTTTCAACATTTCCTT	YES	NO
scaffold15645.49160	Chr01	278922787	A/G	intergenic	AATAATTTTTGTTTTAAGGTATCAAAAATCTTTATCTTCATGTAACACGCCACGTGTGGG[A/G]ACTTCTTAGGAAGATCATTGATGCTATCTTGTTGAATCAAAAAGCACAGAGGGGCAAAAA	YES	NO
scaffold15816.36483	Chr01	278963310	A/C	intergenic	AATATGTCCTTTATCTTGGCTTTGACTTGTATTTATGCCTTTCAATTTTGGGTGAGCATA[A/C]ATTGGCACTTAAACTTGCATACAATGGAATAACTAGATACATGTGTCATATGTGGCATCT	NO	NO
scaffold16102.24422	Chr01	278968106	A/G	intergenic	TCTAATTCTATTGTATCTTGCCTTGTATTGAGGAGTACTTACCTATTCCATGGCGACTGC[A/G]TTTCTCCTTACTTCTCTTTTTTGATCAGGTGCATACTCGATGGTGAAATGTTGGTTTGGG	YES	NO
scaffold16102.671	Chr01	278991857	A/G	intergenic	AGTTGTAGGTGCAATGGAAGAGGAAATGCAATCTTTTAAGAAGAATAAGACGTGGAAGCT[A/G]ACACAACTACCGAAAGGTAGAAAAACAATTGGGTGCACACGAGTATTTGCAAAGAAAGAA	YES	NO
scaffold16637.252	Chr01	278993779	T/C	intergenic	ACCAAATTTAGACAGTATGCCATTGGTTCTCAAGGATTTCTCAGTTATAAAAGTAACTTT[T/C]TCAATTTTGGTGTATACATATTGCATATAGTAACAGCAAAATGGTATAACTCAAAACCAG	NO	NO
scaffold16637.32139	Chr01	279025666	T/G	intergenic	ATTAAAGTATAAATGGGTAAAAAGAGATTTTAAAGGCCACTAATGGACATGGTTTTAATT[T/G]AAAATCGAACTAGGGAGTCAAATGGTTACATTGATTAGTTTGGCATAATTATATGAGCTT	YES	YES
scaffold21283.17685	Chr01	279046075	A/G	intergenic	TACAAAGCCTTATTCTTAAATTGTCATTATGTTAGTTATGAAATTATGATAATGCCCTTC[A/G]CAGTACTCCAACCTTCACTTATTAATAAGTAGAAAAATAAGCACTTTCTTCTCCTCCCGT	NO	NO
scaffold31057.4113	Chr01	279059720	T/C	intergenic	GATGCTTTTATGGGTGTTTGTTTAGAAGTTCATATGTAGTTATAATGATATGATTGAATG[T/C]CATGTTGATATATAAATGGATGCGTGCATTGCATGCTAGTGAATTCTTAGTAAGAGGTAG	NO	NO
scaffold31057.30917	Chr01	279086524	A/G	intergenic	AAAGTCAAAACAGGGGCTAAGGTAAGTAGAGTCTTCAACTCAAGAAAACTCTTATCATAG[A/G]AATCTAACCACTGAAACTTGACTTTTTTCTTAGTCAATCTGGACATGGGGGATGCAATAG	YES	NO
scaffold31085.26710	Chr01	279115197	A/G	intergenic	CATGCTAAAAACATGATTACCTAACTGAGCCTAAAATATGATACATGCCTGACCTGGTTC[A/G]TGAATTCATGGAAGGACATATCAGCTGAGTTTGCAAATAAAAGATGAGGGTACTTGGTTC	YES	NO
scaffold3681.35000	Chr01	279168360	A/G	intergenic	ACAATAAAGTTTATATAAGAGAATCATTCCAGCCGCTTCAATCACCCCATAGCCATGTCA[A/G]TTGGGGCAATGCTTGCTCTTTAACTAATTGTAGAGCCCATTCAATCGGATTCTCCATCAC	YES	NO
scaffold3990.80214	Chr01	279379330	A/C	intergenic	CTATTGGGAAATTGGGTCCTCCGCAACGCGCTTCTATTGCAGAGTTCCACTGGAATTTGA[A/C]AATTGCAAATATACCATCTCCGCGACGCGCCAAGTACTAAAATGATGTTGTTTTATGACT	NO	NO
scaffold4033.2536	Chr01	279408937	T/C	intergenic	TCTTATCAGAGGCTGTTATTATCAGATGATCCCTTAGAGCTAGCTTTGGTAGGTCATGAT[T/C]ATTATGGAGATATGGAAGCATTGTCATTAGTCCAAGTCAAGAAGTCAGTGGTCATTGAAA	NO	NO
scaffold5591.1001	Chr01	279532905	A/G	intergenic	GTACGCTCATTCATCGACGCGATGCATTGAATTCACATTGATGCACTATAAGATTCCTCT[A/G]AAGTTTTGGCTAAGGCTCAGAATGTACCAGTCAATGTGATACGTCGAGTTAGCTTCGCAT	YES	NO
scaffold5591.74975	Chr01	279606879	T/C	intergenic	TCGCCAGCATAAAATCTTTAAAGTAGGACATCACAAACCCATATCGACAAAATACGATTT[T/C]GGGCTAATAGTTGTCTAAACTCAAGCCTTTTTTGGGTAACCAACTAGCTCTCTTTAAGCC	YES	NO
scaffold8439.45721	Chr01	279663908	T/C	intergenic	TGGAGACCATCGGGACCCCAGGTGGAGCGGTAAGTCAGGAGTAGGGGACCTAGATTGAGT[T/C]TGCATTCCATGAATAGGGCAAATTTTCTCTGCATTTATCCCAATTGCGATGGCAGTTCCA	YES	NO
scaffold1381.568315	Chr01	280234893	T/C	intergenic	AGTGTCCATTTGGATGAACATAAGCCATCTTATTAAAATCCAAAAATGTCACAATCTGAT[T/C]GAAATATAGAGTTAGTTGGTGGGGAGATAAATGTTTGATTCAATCTGAAATCAAAGATTG	YES	NO
scaffold19571.8451	Chr01	280251243	A/G	intergenic	ATCATTGTTGCAAGGTTGTTGGCTTCTCTCTTCAAGGTACCAACTTCAATTGAGATTATA[A/G]GTTGAATTTATGATCTTTGTGTTTAATTTGCTCCGCTTGATTTATGTATGCTTCCTTTCT	YES	NO
scaffold2546.101484	Chr01	280391123	T/C	intron	TCCTCTTACTCCCTCAATCAACAGACTAATGTCACTACCATCGCTGTGATTGTGGTCCCC[T/C]GTAAAAACCCACCATTGGACTGACATGGAAACTGCTTAGAAAATAAGTAGCCAAGAAACC	NO	NO
scaffold2546.116988	Chr01	280406627	T/C	intergenic	CAACAAATCTTCATCATAAATAGTCAGACTCCTAACTGTATGTGAAGAGTGTGGTATTTA[T/C]ACTTCAATGATGTACTTGCATTAAATCCAAGAATAATTATCCATTAAATAGTCCAAAACA	YES	NO
scaffold873.423669	Chr01	280831828	T/C	intergenic	CACAGAAGGCTCAACATCTCTACCCTTCAAATCCTCCCACTCATTATACCACTTATACCA[T/C]TGATTGGCCACATCCTTCAAGTGATAGGTTGCCAATTCAACCCCTCAACCTCATTCGCAT	YES	NO
scaffold873.425088	Chr01	280833247	T/C	intergenic	TTTGTCGCAAGGTTTGGAGTATATGCGTATCTACTACGCCACAGGGCTGTCACCAGCGTG[T/C]AATTTTACTTTCGGGTAACATGAGTCTCATGTCAGCAAATCATAGTTTTGGGCAATGAGT	YES	NO
scaffold3100.46812	Chr01	280883501	T/G	intergenic	CTTGTGGTTTATGAAATGGAAATGCCCTAGATTGAAATCAATTTTTAGACGTATGAAATT[T/G]ATTTAAAATTGAGTTATTTCTGATGATAGGCTTGTGGTCTATGAACTGAAAATGGGAGAT	NO	NO
scaffold7629.27313	Chr01	280919391	T/G	intergenic	CTTCGTCAGATTTTCTAAAAGAAGTTATTTAGGATAAATTAGCTCCCGAGACTCTTAAAA[T/G]CTTATTTTAACTAGTTTCCAAAAGAAGAGTCAAAATGCAAAATAAAAGCCCGAGGCCTGA	YES	NO
scaffold7629.31688	Chr01	280923766	A/C	intergenic	TGAACCTAGGACTAAGATTCCCCTTATTTCAAAATGTCATCACACCTTTCATGGGTAAAG[A/C]ATTCAATATAACCCAATTTCTAACCATGGAAGAAACATCATGAGCTCGACGGTCGGCATA	NO	NO
scaffold1904.690651	Chr01	281630968	A/G	intergenic	ACTAATGTCGCATATGAAATGTCAAAACGTGACAATGAGCTTCCTTTACGTTTTGTCATA[A/G]AATCATTTATAGAGCTAATGGTGTTTCATAAGTAATTAATTAGACAACTAATATTTACCT	NO	NO
scaffold2497.224481	Chr01	281901097	T/C	intergenic	GTGGTATGCGAAATGACCTAGGTTGATGATTTATGAAAAGTTTAAGTGGAAAACGTGAGT[T/C]ATATGCGTACATGAGGAATAGTGTCAATGATGAATTGTGGTTGAATCATTAAGTGGGTAA	NO	NO
scaffold2497.419300	Chr01	282095916	T/C	intergenic	TCTTTAATCGTGGATTTTGAGCAAAAAAAAGAGAAAATCGGAGAAATGGGTTGAAAATTA[T/C]GTATGACATTGTGGGTTATGTTGGAATTATATATGGCATTGTGGAAATTCAAAGCTTTGA	NO	NO
scaffold1974.1352562	Chr01	282245233	T/C	intergenic	AACAAATTCATTCGAATGATAATATAGTTGATTTATTCACAAAGTCTCTACCAACTAAAA[T/C]TTTTGAGAAGATGATGCACAAGATTGGAATGCAGAGAATCAAGATTTTGGATAAATGTTT	NO	NO
scaffold1974.975183	Chr01	282622612	T/C	intergenic	AGACCCCTAAAATTTGGTCTTCCTGACCTTGAGACATTTGTTTTTGAGTTAATTCATATT[T/C]AGGGATGTGATAAGAATGTTTTGAGGAAGTTTTGAATTTTTAAGACAAGGTTTGGATCAC	YES	YES
scaffold1974.73439	Chr01	283524356	T/C	intergenic	ATGCTGGGTGGATCTTTAAGACCCATAAGTAAGCGCCATTTTTTAAAATTTTCTTCTGTC[T/C]AGGGGACAGACATTGTTTGAGCTAATTAATTTTCTTCTTCTTCTTCTTGTTCGACCAAAT	NO	NO
scaffold1338.99	Chr01	283598893	A/C	intergenic	TTTACTTCTGATGGTGGTGTCCGAGCCCGCCTATCACCTATCGCCTATCGTGCACCTCAA[A/C]TATTTCTCTTGTACCAAGTAACTTTGCCCATCAAGACTTAAGCAAATGGAACAAAATCAT	NO	NO
scaffold18613.160	Chr01	283887452	T/C	intergenic	GACCTTAAATAGGAAGATGTGGAGGATGAAAATTAGAATAGAGGATAGTAGGTAGAATTG[T/C]GTACTTGCTAATAAGAAGGAGTGCATTGTTTTGTTATCCGTGCTACTAATCATAGTACTA	YES	NO
scaffold3088.1793	Chr01	283924503	T/C	intergenic	TTTTGATCGAAGAAAAAAGTACGATACGACTCCAGGACATGTTTTCTCAAGCTCTTTTTT[T/C]GCATATTCTAAAACACCATAACCTTTAGATGAGACCCAAGATTTGGTAACGCGGTTTGCT	YES	NO
scaffold6403.12216	Chr01	283959894	A/G	intergenic	CCTGCCATCCAATTTGCAAGAAACAAGTTTTACCCTTAGATCTTCCGGGGTTTCGTACAC[A/G]TCGAAGAATTGCTCGCAACTATAGCGCCAATCCTTCAATCCCTGACCATCGACCCTAGGC	YES	NO
scaffold6403.40490	Chr01	283988168	A/G	CDS	CGTTTAGCTATGATATGGGTATTTACAATGTTCAGAATGGCAGGGTACAACCTCTTCCTC[A/G]GGAAGATGTATCCAATTTTGCATTCTCGCTGTCACTTTGGATAATACCAAGTTTATCGTA	NO	NO
scaffold7409.17444	Chr01	284010765	T/G	intergenic	TCATTAATTTATGAAAGATGAAAGATTGAAACATTAAAAATTATCTCTCTCTTGTGAGTA[T/G]AATACTTAGTCTTAGTTAGGGCTTGGAAAAGCTAGTATTGATCTTTNNNNNNNNNNNNNN	YES	NO
scaffold7409.29460	Chr01	284022781	T/C	intergenic	CAACACAACAACTCACGAGTTCTACCAAACGAGATGAATACGGAAACAAGATTACAATAA[T/C]GAAAGGATAGGTAGTGTGGCATAAAATACTATACGTACTAAGCACTAAGGTGTATATTAA	YES	NO
scaffold8250.2045	Chr01	284037090	A/G	intergenic	GTTTTCAATATTCACCTCCGGACATGTCAAAGTTGTAGTTTTTCACGTTTAAGGGACTAT[A/G]TACTCCCTCCGTTTTATTTTATGTGTCGTCATTTGATCGGGCATGGAGTTTAAGAAATAA	NO	NO
scaffold3405.140333	Chr01	284250400	T/C	UTR	TCTAGGGACATCGTCGGAGAACAATGTCGGGGATAGGGTGAGAACCTTTCGTTAGTTACG[T/C]CCTTTAAGTGCCAATTCTTTCATATCTAGATGTGGAGACGGAGAAATTTCATGAGTTATT	NO	NO
scaffold1624.67566	Chr01	284355262	T/C	intergenic	TTTGGGTAGTGTTGGTTCCCTAGATGAAGTTACATTGGATTTTATCGATTTGCTTGATGA[T/C]TCTTTTAGGAAACTTAGTATATTTCATTATGTATGTGGGGATACAATTGAAACAAGCTTT	YES	NO
scaffold1624.77828	Chr01	284365524	T/C	intergenic	TTCTTCTTCACAGAGAACATACTCGCATACATCTTTATCCTCACCATACACCGATACACA[T/C]TGACCATCACATACTCACTTCACCGGACACACACACACTCCTCACCATCACAAATGGATA	NO	NO
scaffold23564.20110	Chr01	284417825	A/C	intergenic	AGATAATCATGTCTACCACAGACACATGTCACCTCTCACCAGAAACATGTGTTAAGGTGA[A/C]TTTGTCCATCAAAACTAAAATGATAGAAAAAAATAATCTCTTAAGCCGATCAGACATCAT	YES	NO
scaffold2448.19571	Chr01	284443786	T/C	intergenic	TGGTTCAGATATACCAAAGCCATCATGTCCACCACCATATGTACCAAAAAAGGAAAGTTG[T/C]CCAATTAATACCTTAAAGTAAGATGTTTAAGCCAATGTTCTTGGATTAGTTAATGTTGTT	YES	NO
scaffold2448.21743	Chr01	284445958	A/G	intergenic	ATCAACCCGGTTCATTGAACAAGTAAAAGAATGTGAAAAATTGATACCATGTAGGAATGT[A/G]AGTTGAAGTTTAAAGGTGAATGCGGAAAATTGAATTAGAATTGAAATAATAATTGAATTT	NO	NO
scaffold7053.7906	Chr01	284479550	T/C	UTR	TAGGGATGCTATGATAAAATAGTCATGTTATTAATTATTTTTCTTAATTAATGTGCAATA[T/C]CAAATTGAATGGAGTAAAATGGGACGGAAGGAGTATTTGATAATACAAGAAAACAAGGAA	YES	NO
scaffold7053.4737	Chr01	284482719	A/C	intergenic	CATGTTTGATTTTGAGGATTATTTTTGTCTAAAGAATATGGATTTTGAACGAAAGTTAAA[A/C]GGATGAAATCAAGAATTCAACTGTCAGTTCAAACCAAGTACAAGAAATAAAAGCTCGAAA	YES	NO
scaffold241.671078	Chr01	284582897	A/G	intergenic	CCCCTGTTAGAAGGCATATGGGTATTTTGAGATATTTTTTTGGTTTTAGCTTCACCATCG[A/G]AATATTCCTAAGCTCATACCGAGGGTAACCTTTTCTTTCTTTTAAATTCGAGTGACAACA	NO	NO
scaffold241.15717	Chr01	285238258	A/G	intergenic	AGTCATAGGATGGGACTCGTGACCAAGCTATTAAGGTATCCCTGAGTCACTATCTAGACT[A/G]CGAGTCATAGCGATGACTCATGACCAGTGACCACGAGTCGTTACCCGAACCATAGGAACT	YES	YES
scaffold2737.509041	Chr01	285764015	A/C	intergenic	TGTATTTGATTTTGTAAAACCACCTGCATCCAATTGCTTGCTTCCCCTTGGGCTAGGTGA[A/C]AAGTTTCCTAGTCTTATTATTTTGCAAAGCTGTAATCTCTGCTTGCATTGCAGTTACCCA	NO	NO
scaffold2737.512507	Chr01	285767481	A/G	intergenic	CGGGAGGGGAGGATTGCCCAAGTTTATATGAGGATACCAATTACCCATCCCTTTTCTGAT[A/G]TGGGATCCTAATTAGTGTCTAAGTCAATTTATGCATAGTCCAAAAATATCCCACACGAAG	NO	NO
scaffold3752.157974	Chr01	285926982	T/C	intergenic	TATATTTCCTGTTATAACCCTTCACCAATGCATGATCTAAAGTCACATTACCAACTACTT[T/C]TCTTCTTGAAATAAACCCAACTTGAGTACTTGAAATGTCAGTGGCTATATTTTTTGAATT	NO	NO
scaffold8152.11839	Chr01	285987310	T/G	intergenic	CTCTAGTCATGGGATTCTCAATCTCTTCTGATTGTTGTTCAACGAAAAGTTGCTAAAGCT[T/G]CCCCTATAATAATACATTAACATTTACATCCACACATAATATACTGAGCATAATCGATAG	YES	NO
scaffold8152.25063	Chr01	286000534	A/G	intergenic	CAACTACACAAGCATAAGACCACACCAATTTCAACTTGCAGTAACAACATTTGATGCACA[A/G]AACCCAAAATATTTGATGAAACAACACAGAACCAAAAACTTGCAGTAACAATACACAAAA	NO	NO
scaffold8558.4059	Chr01	286012997	T/C	intergenic	AAAGGTGGTCAGTAGAAGATGATAACAATTCTACATTGCAAGAAAGAAGGGCCTAATTTG[T/C]AATAGCTTCTTATAGGAATAATACATGTATAAATATTTAAATTTAGCATCATCAGCTAAG	YES	NO
scaffold8558.158606	Chr01	286167544	A/G	UTR	TGATCAGCAAACTATTTTGCAAGGGACCTGGTCCGTGACTTTCTAATCCAAGTTGTAATT[A/G]ACTTCGTACAGTTATAAATTGTACTTTTCTGCAATTGGTTGGTGGCACTGCAGCAGAGGA	YES	NO
scaffold1701.25929	Chr01	286195051	T/G	intergenic	CCTTAACACATCTATTCCCAGAAAGTACTTAAGCTCCCCTAATTATTTGACTCTGAATTG[T/G]TTGTGTAGGACTTCTTTAGCTTCAGATATCATAGCCTGATTGTCAACAAATTATCCATAT	YES	NO
scaffold6407.58978	Chr01	287522155	A/C	intergenic	TTCAAAATGAGCTCTGTCATAGCAACTCTTCTTCTCCTGCGAGATATCATTCCCTTAAAA[A/C]ATTTTATCACACGCCAACTCCCAAGCAAGATACACCTCGGGGTAACTTTCACCCTTAAAT	NO	NO
scaffold3818.100282	Chr01	287640098	A/G	intergenic	CCTGACACAAATGATAGGGGTATAGCAAAAATGATTACTTTTGGATTTACTGGTCAGCTT[A/G]AAGGATGGTGGGATAATTACCTAACCCCAGACCATAAGGAGAAAATAGTGAGTGTAGTCA	NO	NO
scaffold3818.481876	Chr01	288021692	T/C	intergenic	GTGAGCTCTCGCGATAAGCCCACGGCACGAGATCTATTGCATTTCTGGAAGTTGCAACAA[T/C]GAGATTTATTCCCATTTCTAGAAGTTGCGACACGAGATTTATTCCCATTTCTAGAAGTCG	NO	NO
scaffold3818.651196	Chr01	288191012	A/G	intergenic	GCCTTTCAAGTGTTAGCTCATGCTGTGAATGCAAATGCTCAGGGCAATCAGCTAGTAGCA[A/G]TCCCACTTTAGCAAAATAGTAACTTCGCTGCAGCCAGAGTTCAAGATTTCATGAGGATAA	YES	YES
scaffold4345.29374	Chr01	288276153	A/G	UTR	ATGATAAGAGATACTTTGTCTCAAGTTACACGACATCATTTGACATGACACAAAGTTTAT[A/G]TAACACCCTCGTAGTATTTTTAACTTGATATCACTCATAATTCCATGCATAGAGAGTTTA	YES	NO
scaffold4345.107892	Chr01	288354671	T/C	intergenic	TTAGTAATATACTTATTTACTTATTTTTAGTTCCGACTACAGTAGTCGGAATATACATTT[T/C]CCACAATTTTCCGCCAAACATTCTGGCAGTTATAGTCACAAATAGTTTCGGAATAATATT	YES	NO
scaffold4345.197491	Chr01	288444270	A/G	intergenic	TTTCCCTGGCAAAGATACACTTGTACTTTCTTACCTTATCGTATAAGTAACAACCATCCC[A/G]CAACTTTTGGTCCACAAAAAATGAATGAAAAACGTTACATGAATTAAAATAGTGGCCCTA	YES	NO
scaffold4510.14787	Chr01	288520027	T/C	intergenic	AAACTAGAGCCTAGAGCAGATCTTTGCATTTTTCTTGGTTATCTCTTTGGGAAAAAAGGT[T/C]ACAAATTACTCAACTGAAAAACTCAAAAGTTCATCGTTAGCAGTAATGTAGTTTTTCATG	NO	NO
scaffold116.280902	Chr01	288872135	T/C	intergenic	CATCTCCAGCAAATGCATCCCATAGGAGATATAGTTCCCTGGACCTATCCAAATGTAACA[T/C]ACTCCATTCACAAGATTGATAGGATTTCTGTTAATCTTCAGAATTTGTTATAGAGAAGAT	NO	NO
scaffold4604.3735	Chr01	288916258	T/C	intergenic	CAAATTGTTTACGATTTGTTAACCTTGGAAGAAGCATAAAATCAAGAAGCCATAAAGTAG[T/C]TGTTACCATTTTTGAATTAATTATCATGTTTGATTCAATCTCTTTCTCTGTGGAATTCAA	YES	NO
scaffold4604.199129	Chr01	289111652	T/C	intergenic	AAGAAAAGAAAAAGACAATAGACATCCATTTTTTTGGAAATACCAAAAATAAAACCTTAT[T/C]TACGTGTGACAGTTGATTCTAGTGATTATGACATGTATTTTGAATTAAACAACCTGATCT	YES	NO
scaffold4604.363228	Chr01	289275751	T/G	intergenic	CCAACAAATTCTTATGGAATGAGAAATCAAATTGGTCATCTGGTTTAAGTGTGCGAACTT[T/G]AAGATCATCATCCTGTGATTTACAATGAACATAGAGTAGAGAAGTATTTTGAGGGAGAGC	NO	NO
scaffold1907.98733	Chr01	289379494	A/G	UTR	ATCCTTACAAAGTAATTACAAAAATTTCAACCTATTATTTATCTTTGTTGAATGTATCGG[A/G]AAATAATTATATATCTCGACAAACCCAAAGTAGAAAAAATGTATTGACGGCTAATTATGT	YES	NO
scaffold1907.1958089	Chr01	291238850	T/G	intergenic	GTGGTCTCCGGTCTTGGTTAGACTTGAGATGCCCGGCAGGACTAGGCCCTGTTTCGTGTT[T/G]TGTTAGGAATTTCATGTCTGAATGCTAAAACTCAATTTCTAAGATCAATCAACTTAGTAA	YES	YES
scaffold4635.37413	Chr01	293208236	A/C	intergenic	CTAGAAAAGTCGTGGCAAACTCCTCCCACTCTATAGGCTCTACTTCCACACCTCTTTCTT[A/C]TTTACACTGCTTAAACTAAGTGTGACCTACTTCTGTAGCTGATAGGAACCAACTCTGCAC	YES	NO
scaffold13535.844	Chr01	293575121	A/G	intergenic	TCTTCACACAACCTCATACATGGATCAATATACAGAGAGAAAAGACAGATTTGGAAAAAA[A/G]GAAGGGATATGGGTTTATTTCTTCTTCACCTTCATTCATGCACATAGTAACAAAAATGAC	YES	NO
scaffold13535.948	Chr01	293575225	A/G	intergenic	ATAGTAACAAAAATGACAGGGAGAAATCGAGAGACGAGAAAGATAGAGAACAAGAGATTC[A/G]AGTGAGGGAGAGATCATAAGTTCAGTGAGAGAGGGAGTAGGGTGATGGTGAGCTGAAATC	NO	NO
scaffold15.208145	Chr01	293860892	A/C	UTR	CACTTAATACAGCTAGGATGATCGAAGAACCTGGCTGAAATAGCATCAAAACTCCTTCGA[A/C]TAGGTACTACAAGGTCTGGTGGCACAGGTAGTCCTCAAACTGGCTCGATTATAAAACCCT	YES	NO
scaffold15.376168	Chr01	294028915	T/C	intergenic	GTTCTAGATCTGCTGGCATAGTCTTTTCTCTATTCGACACATAGATCAATAAATATTGAC[T/C]AGAGTAAACTAATAAGCCTTTTTTTACCACCAAATACCATAATCTCACACAAATCACACT	YES	YES
scaffold207.166719	Chr01	294482767	A/G	intergenic	TTGGCATGTCATGCCAAGGCCAAATTTTCATGTAGTTTTGTTTTTATTCATTTGGGTGAG[A/G]GGCTTTTTGGTATTTTCACCCATGTACGACCCTTAAACATAAAATAGACTTATTTTAATC	YES	NO
scaffold6693.113840	Chr01	294800413	A/G	intergenic	GACAAATATCAATTCCACATTCCTTTTACCCTTTTGACAGATTGAGCTTGTATCGTAACT[A/G]ATACCACTGTCTAAATACGTAAAATCGTATGAATCTTTGATATTTAACTCCTGTAAGTTC	YES	NO
scaffold22976.61738	Chr01	294812439	A/G	intergenic	TCATAGGAGAAATCTTGAGATAAACATGATCACCAATCTCGAACTCGAGATCCTTTCTAC[A/G]CATATCTATATAAGACTTCTGTTGACTCTAAGCAGCGCGAAGTCTTTCTCTGATCAAATG	YES	NO
scaffold22976.14372	Chr01	294859805	T/G	UTR	AAGCATATTCAACCCTTTTTATAAGCAAGTGGTAATTAACAGCATGAAAAAAATTGTTTC[T/G]TATGTCTAAATACAATTATTCATCCTAATACTTACTATTTTCTACTTTACAAATCTTATG	NO	NO
scaffold6149.188000	Chr01	295063176	A/C	intergenic	TTACCAATGTGAAACTAAAGTTTTTGTGGCATAACACTATCATCAGATAAATAGCTCATA[A/C]ATCTTTGGCAAAGCAGTAAGCAAGATTTCATAGTCACAAATTAATTAACACATCTTTTGC	YES	NO
scaffold6149.224697	Chr01	295099873	A/G	intergenic	GACAAGGATAGTCGTCGTCCAATTGAGAAGATTAAGGTGAACTCGTTTTGTTATTGTTGT[A/G]TAGGATGGCACTTCGTCAGTTTCCTCGTCTGTATTAACGGTTTTTGCACAGCCTTTGTGA	YES	NO
scaffold6149.224971	Chr01	295100147	A/C	UTR	TTACTTTCAAACTCAGCATCTCTTCTATGTTTTGCCGATCTATCTTAAGCTAGGACGTCA[A/C]AAAACGTACTCATACAAGCTAGCTGCCAAACCGTGTCATCAAATACTAGTGAAGCATCAC	NO	NO
scaffold14366.19798	Chr01	295177251	T/C	intergenic	TATGAAGGTTCCTAAATGGAAATAGAATATGGGATCCTAAAATTTAGACGGACATGAGTA[T/C]TTTAGGTATGGCACCTTGTACCTCTGAGTAGGCTTTAACATGTTAAAAAGTATGTTAGAA	NO	NO
scaffold1788.26998	Chr01	295213812	A/G	intergenic	ACTATGTTACTGATACATGGATAACTGTGTCTGACAGTTCTAATTATAAAAAACTAGCCT[A/G]GTTTCTTGTATCTGACAGTCCTGAAGCTGAATGCTAATAACATAAGTTCTGATAACTTAT	NO	NO
scaffold2113.257620	Chr01	295472665	T/C	intergenic	TCTATTAACGTCGTCAATGATTTTTCTGATGTCTTTCCGAATGATCTCCTAGGGATAGCT[T/C]CTGATAGAGAGATATAGTTTAGGATTGATCTTCTTTCTGATACTCAGCCCATTTTTATTC	NO	NO
scaffold27463.422	Chr01	295630679	T/C	intergenic	ACTTAGTTTCCCTTGAATTAACTCAAAAACGGAGTTTCTATACCGCAGAAACATAGGGTT[T/C]ATAGTGCAAACCCTATGGAAACCTCGAGGTTTGTGACGTACAACCCATGGCAAACCCTTT	YES	NO
scaffold27463.8234	Chr01	295638491	A/G	intergenic	CACCGCGACACGGAGCCATTGCGTTGTCCCACTAGTTGGGACTTGAAACTTCAGTGCGAC[A/G]CGCCACAATCACGCTATGCTATTGAAATTTGACAATTGCTAAATTGGCCCACTCCGCGCC	NO	NO
scaffold2802.15773	Chr01	295672334	T/G	intron	TGGCAATGGCGTTACGATTTGAAGGTTGGTGGTTGATACACATCTTCTTGTTTTATTTCG[T/G]TTATACTTTTATATGGTTGAAGGGGGAGCGTTGGTGCAACTGGTAAAGTTGCTGTTGAGA	YES	NO
scaffold2802.73896	Chr01	295730457	T/C	intergenic	CTTAGTCAAAGTTTATATAAACTATAACAACAGAAAAGGAGAGTATATTCTCTCTATCGT[T/C]GCAAGGTAGGGGTAAGGTCTAATTACTCGCTATCATCCCTACATGTGGAGATACACTGTG	YES	NO
scaffold3820.634	Chr01	295758965	A/G	intergenic	GCCGGATTGATGCAAATGGCAGTGACGAACCCGATTTGAAGGCATTTTAACCCTACAAAC[A/G]CGTCTCTTACCACTAAACTGATATCCCTAACAAATTTCGACCATCTTTTGCATAAAATCA	NO	NO
scaffold3820.88038	Chr01	295846369	T/C	intron	CTAACCCAATGGCAATAACATTACTGCTCCCCCAGTCTAACAAATTGAGATAAAAATCAT[T/C]TAGGAAGTCAGGAGCATTCAGGGTCCTCTCCGCAGACTATTAACAAGCAAAAAGTTGTCT	NO	NO
scaffold6253.227667	Chr01	296161570	A/G	intergenic	TTTCCTCCAACTCTCTCACTTGTTGGCTAACTTCGGCTACTTGTATCGGTGAGAGAGGGT[A/G]GAGCATATACCTTCAGCCATGGAGCTCCAAAGTATAGCTATTGGTTCATCCATCAAGCAC	NO	NO
scaffold9233.2180	Chr01	296186387	T/C	intergenic	TTTCTTACAAAGCTAGCATCCGTTATCATTGCATAATCAGTCAAGCATTCAAAAGTTAGG[T/C]TAGTCAAGTATTTATGCATTAGATATGCATGTTCAGTAGAAAAGCTCAGCTTATCAGTGT	YES	NO
scaffold9233.5336	Chr01	296189543	T/G	intergenic	ACAGGAGATGTGGAGAGATTCAAGGCAAGTGTAGTTGCTAAATGCTATAGCCAAAAGAAA[T/G]GGATTGATTATCAAGAGAATTTCAATCCTATGGTTAAGATGGTAACCTTGAGAACAATTC	YES	NO
scaffold25108.4394	Chr01	296222322	T/C	CDS	GGGAATGGAGCAGCGACAACAACAGATGATGTCATTCCTGGCAAAAGCTGTTAACAGCCC[T/C]GGATTCTTGCAACAGTTTGTACAGCAGCAAAATGAGAGTAATAAGCGTATAACTGAAGGC	YES	NO
scaffold16471.26192	Chr01	296279875	A/G	intergenic	GGCCAAGAATATTAAAATGAACCATACTGGGATGATTTTCAACCTCCCTGACATTCTTCG[A/G]TCGATTTTAGCCCACAACATGCCAGAACCCGAGCCCACCCTTAGAACCGTGGGCTATAGC	NO	NO
scaffold2301.185911	Chr01	296467552	T/C	intergenic	TCAAAAATGACTTAAACTGGGTTTTCTATTGGCCCACAATTCAAAGGGGGGTTTTAGGGA[T/C]GGACATGGTGATATGAGTACGACCACGAAGGTGGACATATGTGAGATGTATTAAAACCGA	YES	NO
scaffold5075.40441	Chr01	296530147	T/C	intergenic	TGTAGACCACAATTTCATGGGTGAGCCCGGGGCTTGGGTGTGTTTTGGATAGAAAATCGA[T/C]CGGGGGCACCCAGGCAAGCTGAGGAGCAGGGGAGTGTTGGTCAGCGGGGTCGGTGAGGCC	YES	NO
scaffold5075.44834	Chr01	296534540	T/C	CDS	CTGTTCTAGTGCTTGAATTTAGCTTTGTTTTGAACGATTCAACTGCATCATAATCACCTT[T/C]TGTGGGAATTTCAACAAGCACAGCATATGGATCATCCTTTTCTCCCCATGGCAGCTCCAC	YES	NO
scaffold6832.21219	Chr01	296558578	T/C	intergenic	CAGCCTAAAAGGAGCATTGAAAGGTCAAAATTAGATGTCAACAATGCACGAATTCCGAGC[T/C]CACCTATGGCACCATGGGCTATAGCACACCAATTTTGTCAGAAAATTCTCGTTTGCGCCG	YES	NO
scaffold6832.34832	Chr01	296572191	T/C	UTR	CGGGTGGGGATATTTGGGTGGTTAAACGGGAGAAACGGCGTGAACGGGGCATTTTTGAGC[T/C]AAATTGGTGAGCTATAACATACGTTTTATGGGGGTGGGCCTACGATCCAGGCGTGTTGTG	YES	NO
scaffold6291.190634	Chr01	296584723	T/C	intron	CGAAGTTGTTGTCACACTCGTATCGAATCCTTAATAAATGTACTATTTTAGAGGATCCGA[T/C]ACGAGCCTAACAACATTTCTGAAGAGTGCGAGCGCCGAGCAACAAAGATCAGTGACCCTT	YES	NO
scaffold6291.122283	Chr01	296653074	A/G	intergenic	TGTGGGACTCCTTATCCTAAGTTAGGGTGTTACAGTAGGCGTTGCATCTTTGTTAAAGCT[A/G]GTATAGTAGCTATGATAACCAATACATGATTTTGGTTAGATATACCTTGGTTTGTAATTA	YES	NO
scaffold1274.34610	Chr01	296810966	A/G	intergenic	CTAATTTATTTATATAAAATCTTTATTTTGGATTTCTTTGCGCACCAGTACATACGTATT[A/G]ACCCCCCCTCCTCCCTCTAGGTTCTAAGGCTCAGTCTAGGGGTCCAGAAAAATAGTAGAT	YES	NO
scaffold1597.17765	Chr01	296842843	A/C	intergenic	AACCAGGAGATACACATTTTTCCTTCAACAATTTGGTAAAGCTCTTCTCCGTACGATAAT[A/C]AAAAGACTATCTTATCGATGCTCTGTCTAGTAGCATTTTTAGCTCTTTCTTATTGGCAAA	YES	NO
scaffold1597.69311	Chr01	296894389	A/G	intergenic	GATTTAACCAGGGGTTTTAGGAAATAATTGCATACTTGGAATCCTCTCAACGTAGGCTTA[A/G]AGAAGTATCTAATATTCATAGTAATCGAGGTACGTGGGGTTATCTCAAAAATCTCATGGA	NO	NO
scaffold2100.2644	Chr01	296913161	A/G	intergenic	TCCATATAAGGGATCGTCAAGTAATACACAAATATCACGATAAAAGATTTATAACGTATC[A/G]GTAACTACATCGGGTAAGGTCTCTACCTTTTGGTGGTTGGTCAAGCCGTATACCAGTTGT	YES	NO
scaffold2260.35958	Chr01	296953721	T/C	intergenic	AACCCTTTTTAAGCCCCTTTTTAAAACACTATCAAAACATACAATCTCTGAAAATATGCT[T/C]TGAATACATAGTCTGTTATGGCATAAATACATATGGTATCGTCATATCATTGACTTGAAA	NO	NO
scaffold2260.7187	Chr01	296982492	T/C	intergenic	TCTAGGTAGACATAACAACAATTTATTATACACATTTAATTTTTTCTATATATTGTCAGA[T/C]CGGAAGAAATCTCAATCCATTCACTGCAAGCGAATACATTTCTATAAAATAATATCAGAA	NO	NO
scaffold5230.4390	Chr01	296995068	T/C	intergenic	AGCTGCAGTGGAGCCCTTATGAGGGGGCAGTGGTAGAGTAGAGAAATTTGCCTGAGACTC[T/C]GCTCCCCTAACATTACCTCTCAATATCGAACAATCCTTCTAGATATGGCCTGGCTGGCCT	YES	NO
scaffold5925.13129	Chr01	297063121	A/G	intergenic	TGGCTTAACCTATCAGTTTAGGGTTCCCACCGTTATTCTTTTGAATACCTGCCAGGTAAG[A/G]GTCGCCCACAACTATCCTTACCTGTGGCGTGGTATTAACACCCCTCCAGTCAAGGCAGAT	NO	NO
scaffold6532.26514	Chr01	297139979	A/G	intergenic	GAGGATGTGAAAATCATTATAGAACAACTCAAGACATCTCAGGGTTGTCAGAAGTCCTAC[A/G]TCGTTGATAGGAAAAGAGATTTAAAGTTTGAGGTTGGTGATTGGGTGTTTCTCAAAGTTT	NO	NO
scaffold2337.148802	Chr01	297303998	T/C	UTR	GAGAGAGAGAGTGAAGTTCCGAGAGGAGGATGAAGAGAGAGAAGCCTCCTCTGGGAACCT[T/C]GAAGGTAAAACAAAAAAACAGAGGAGAAATGAGCTAAGGGAAAAAGAAATAATCGGTGAC	YES	YES
scaffold2181.2847	Chr01	297318949	A/G	intergenic	TTTTATCCTTAATAAAACAGACTCAAGTTTTGATCTTGAGAATGTAAAAGTTTTCAACAA[A/G]AAATGTTTATTAAATTAGTCACCTTAATGAGCCTATCAAGAGTGAATTCAAATCAATATC	YES	NO
scaffold2181.141515	Chr01	297457617	A/G	intergenic	ACAACATGGCATCCAACAATTTGTGGTGTAATGACGGGACTGATCCACCCTTAACTAGAG[A/G]TTTCAAGTTTGAGCCCTGAATATGAAGAATATTCTGTTGGGAGCGCTACCCCCAGAATAG	YES	NO
scaffold10048.16374	Chr01	297483733	A/C	intergenic	AGCCTAGTATAGGCCTTTGCAGTTGTTGGGGTAGTTTGAGTAGTAAAACAATCGAAATAG[A/C]GTGAACAGGGCCATTTTGAGGCCAAATCAGTGTGTTATAGCCCACGTTTTATGGGGTAGG	NO	NO
scaffold102.14140	Chr01	297522355	T/C	intron	GTACAGGTTGATAAAAAGCTTACCGATAATACGTTAAACTGTACTGACACCGTAAAAAAA[T/C]ATCGTTATAAATTATCACCGTACATCTTATTCTATGACATTGTCGCATTTAGTTACAGTC	YES	NO
scaffold4021.51095	Chr01	297681850	A/G	UTR	AAATTTGATCAACGAAAGTAAGTGGCACGATTTTTGAGGATTTGATTGACGAAAGTAAGT[A/G]GCACGATTTTCGAGAATTTAATTGATGAAAGTAAGTGACACAATTTTCGAAAATTTGATT	NO	NO
scaffold13255.11057	Chr01	297712452	A/G	intergenic	GTCGTACCACTGCCTCGGAGTTGGTGGAGAGGTTGTTTCCAACCAGGGGCAGACCTATAT[A/G]CATGTTTTGGGTGTTCGAGCACTCGTTAAATCCGATGCAGATTAGGTATAATAATTAATT	NO	NO
scaffold13255.32265	Chr01	297733660	T/C	UTR	ACAAAAGAGTTGGAACTTTTTTTGCAAGTGTTACTTGGAGTTTCATATGTATTTAAATGT[T/C]TTCTCTTGGACCATTTAATATACAAGTTGCTTAGCAATATCGTGGTCGTCGAGCGGTAAG	YES	NO
scaffold1791.47811	Chr01	297817581	A/G	intron	TAGGACATGCAGGACCAACATTGTGAAACACAAGATTGGACTTAGATCTAACTCAACCAT[A/G]GTCTTGCCGATTATCAATTCGTGCAATATGCGTACCTTAGCAGCCTGAATTTCTAGATCA	YES	NO
scaffold16430.29672	Chr01	298530143	T/C	intergenic	TACAAACTTTCCCACCACAACAATAATGCCACCTACAACATTAAAATGTATATCCATTGA[T/C]TAATTCTTAAGGTAAAGAAAATAGATGACTATATATGATGCTCTCAAAGATGATTATTGA	NO	NO
scaffold16430.325	Chr01	298559490	A/G	intergenic	TGAGTCTTCTTTCCAACGCAACTAGTTTCGTCCAAATCCAACATCGGAATAAAATGTTAT[A/G]CCCGATTTACTTCAGCATATTAGTCTGTCAACTGAGGGACTGCTACGACTTTTTTTGTTT	NO	NO
scaffold3922.28064	Chr01	298588878	A/C	UTR	CAATACATGTCCAGAGCTCCAGGCCAAATTTAACCTCTCTTATCCGGTCACACTGACAAA[A/C]TAAGTGCTTAGCAGTTTCTTGAACCTGTTTATCACATAGTGGACAGTCCATATCATCTAT	NO	NO
scaffold3922.29917	Chr01	298590731	T/C	intergenic	TACTCAGATTTGCCTGAGTTCTTCTCAGAGTTTGACAAATTTTTAATTTACATCTTATCA[T/C]GTTGCATGAAAAATATTACAAAAGTAGGTTTGATTGCCAGTAAATTGTCACGACCCAAAC	YES	NO
scaffold447.167960	Chr01	298763767	A/G	intergenic	AGGTTTAAAATAAGAGACTTTAAAACTTTTTAAAAAAAAAAAACATTTCATAGATTGATA[A/G]CATATAAGGCTAACTCAATCAACAGTGGATAACGTGAGCTCACTCATTCCAATTAAACTT	YES	NO
scaffold562.48318	Chr01	298911466	T/C	intron	AAGAGTCCGTATTATTTCAGCTGCAAGAGAAGCTAAAGCATAATATTCTTCTTCAGCGCT[T/C]GATCAAGCTATAGTATGTTGTTTGTTAGATGAACAGGAGATAAAGTAAACTCCCAATAAT	YES	NO
scaffold562.202069	Chr01	299065217	A/G	intergenic	CACTATTAAAAGGCTAATCCATGCACAACTTGTACGGGATATTACAATTATGGGACTTTC[A/G]AAGTCCCGAAACCAATATGATTCGATATGGGTGATTGTGGACAAGCTGACCAAGTCAGCG	YES	NO
scaffold562.240061	Chr01	299103209	A/G	CDS	CAATAGTTTACGCCAACTGCGTGCTCTAATACTACAAAATTGCCACATGTTGACAGAGTT[A/G]CCACCTATTGGTAAACTTTGCAATTTGCAATTGCTTGATTGTGATAGTACGAGGTTATGT	NO	NO
scaffold31705.10416	Chr01	299115938	A/C	CDS	CATATGATTTTTGATCCTCAGTACCCTGGTTGGTATTATGATACAATTGCACTTGAATGG[A/C]GGTCTCTGGAGAGCTACCCACCACCTGTACAATCTACTGTTCAAGGTGAGAGCCAGTTGG	YES	NO
scaffold5856.46376	Chr01	299157670	A/G	CDS	GGAGATTACAACTGGTCTGCCTCTTCTGGTAATTACAATCAGCATCAGCATAGCTCGTAT[A/G]TGTCGCAAAATGAAAATGTTGCAAGGAGTAGCCCTATGGCAGAATATAGGGGGAACCAGC	YES	NO
scaffold5856.22145	Chr01	299181901	T/C	intergenic	GCTTGCGTGAACTTGCTATGATTGCCCTCTAAACTGAGATCGATGTCAGAAGTGAGGATT[T/C]GTATAGCTGATTTTAACCTGGAGCTGAGATGTTCGTTCTTGTTGTTTTGTTGAAACACAA	YES	NO
scaffold10068.21177	Chr01	299252087	A/C	intergenic	TAATCAATGCGTCATGCAAAAGCTAATAATTGCAAACTATAACCACGATAAATCAAATGA[A/C]AAAGAAGACATAGTAAAAAATGTTATTTCCTTCTACAGGTACGTAGAATCTGTATATGTA	YES	NO
scaffold10068.19189	Chr01	299254075	A/G	intergenic	TTATATGTTCTAAATTCTAGGATAATGATTTCAAATGTTAGTAACTAGGTTCTAAACTCA[A/G]ATAACTTGATGGGCGTGTGTCGGATCCTCCAAAAATAGCGCCTTTTTAGAGGATCAGATA	YES	NO
scaffold540.12655	Chr01	299286918	T/C	CDS	CATTGCCCTATACATGACCGCCCTCGGGACGGGCGGTCTGAAATCGAGCGTCTCGGGATT[T/C]GGGACGGATCAATTCGACGAATCGAACGAGAAGGAAAAAGGACATATGATAAAGTTTTTC	YES	NO
scaffold10474.2727	Chr01	299473208	T/C	intergenic	TTCATTTAACGTACAAAGTATTCCTCGATATGAGTTTCATTTAACGTACAAAGTATTCCT[T/C]GATCAAAAGTTTTATTCCCTTTTGATCCCTCACGAACAATATGAAAATTGAGGTAGTGCA	YES	NO
scaffold10474.64859	Chr01	299535340	A/G	UTR	TCAGTTTTAGCCAAGATAAGTTGATTATCCTCTTTTCATGCAATGTGTTTGAACTATTAT[A/G]GTTGCCTCCATGAAAAGCAACACTCCCACTGCCCCCCGCCCCGCCCTGCCCCGTTTTTAA	NO	NO
scaffold5782.58350	Chr01	299571687	A/C	intergenic	TCCGTGTCAGCTCGCACACCCCTCGACTAATTTCATGGGGTACTTACTACTCTCACCAGA[A/C]CACATTGGATAGATGAAAAAGATCTCCTAGATTTTTGCCTCCACTGAGAATTGAGCCTTA	YES	NO
scaffold5782.728	Chr01	299629309	T/C	UTR	TTTTCCGGCAGCTCAAATCGAGCTTGTAAGTGCAACTCTTCCTTTATTATCTTTGGAGTT[T/C]TTGCATTTAAGTGAATGGCCATGTTTTAGTTTCTCTAAATGTTTTTTGAGTTTAATTTTT	NO	NO
scaffold2528.101860	Chr01	299732896	T/C	intron	GTATGTTGTTGCAGAAGTAACGGCCCTGAGTGTGATGAGATGTATGAGATTTCATTACTC[T/C]AAAACAAAAGTTTTGAGTTCGAGTTTTAAGAACAATGAGTCTTATGCGACGTAAATCTTG	YES	NO
scaffold4721.1248	Chr01	299756170	T/C	CDS	CTCACTTGGCGATTTATAAGGTCTGTGACTCTTTTGGTTGTTCTGACAGCCACGTTTTAG[T/C]TGCCATGGATGAAGCTATTGATGACGGTGTTGACATCTTATCGCTTTCCCTTGGTGGCTT	YES	NO
scaffold4721.88868	Chr01	299843790	T/C	intron	GAATAGGTACTGATGGTTATGAGCTATGTTGCTCAGACTCTTCAAAAATATCGATGGATG[T/C]GTGTCGGGTCCTCCAAAAATAGTGTATTTCTGTAGGATCCGACACGAGCACGACAACATT	NO	NO
scaffold6922.20567	Chr01	299870714	A/G	intron	AAAATTTGCTACGACACATTTCAATTTCACGAAAGTTCTATTACCCCTAACTAAATTTTA[A/G]CATATTTTTGTCAACCTTTTTCGCTGAAGTGACGCTTTTGACATGACCCCCTTTTATGTA	YES	NO
scaffold6922.21988	Chr01	299872135	A/C	CDS	CGCGTTAGGGTCAGTTATATTCTCTGCAGGATCAAACAATGGGAAGAATTTTTTATCGGA[A/C]ACTTTTGGATGAAAAGCTGATTCGCCCTCGAATTCTTCTTTATTTCCAAGCCTGAGAGTT	NO	NO
scaffold9177.112	Chr01	299885768	T/G	intergenic	CGTTGTATCATCTTACAACGTGGAAATAGCTTCACCACCCGGAGTCTCCGTGATTGTCAA[T/G]CCCTCTACTCTGAAATTCTCAAAGTTGAATCAGAAGTTGACATACCAAGCAACATTTTCA	YES	NO
scaffold18738.28751	Chr01	299927404	T/C	intron	TTCATTTCCGGCATTTCTTTTCTTGAACTGCTTTGGACTTTTTTTTTTCCTTGAGCGGAG[T/C]GTCTATTAGAAACAGTCTCTCTACCTCCAAAGTAGGGGTAAGTTGAATACATTTCTCGTG	NO	NO
scaffold18738.5188	Chr01	299950967	T/G	intergenic	CGGTTATCAAAAAAAAAAAGGTTTGTGTGCACTGCACCCCTTCCCATACCCAAACCCCAC[T/G]TGTCGGATTACACTGGATTTGTTCTTATTATTGTAAAAAGAACAAAAATCCAACTTAGGA	YES	NO
scaffold2658.57417	Chr01	300014571	A/G	UTR	CCCAAAGCATTAAAGTTCTGCCTGAAAATCAAAACACCCAACTATTTTCCTGGTCCAACG[A/G]ATACATCTTTCCATCTTATATAAATTTTTTTTATATTTTTTATAAAATTATGCATATTCT	YES	YES
scaffold11522.15342	Chr01	300044886	A/G	intergenic	ATCGATTTTGGGCCCACGGCACTACGGAACACTAGGCCCACCCCTAAAACTATGGGTATA[A/G]AGCGTCGATTTAGCTTGAAAATACCCCGTTCATGCTGTTTCGCCCACTTAACCATCCAAT	YES	NO
scaffold22854.10409	Chr01	300116353	T/C	CDS	GTACAGATGGCTCTTCGGGTACTCCAAGAGAAGCTCTTCGTAGATTAGCATCACAAGAAG[T/C]GTCAGATATTGTTGTCGCGAAGCTAAAATCTGAGCTCGCCGGTTTTGCTAGGCAGGTAGA	NO	NO
scaffold12351.127543	Chr01	300163213	T/C	intergenic	GACAACATAGCTAAGTCCTAGCTTAGACCATAGTCTATGTATCCACCTTGGTGAAATAGT[T/C]GACATGTGTGCAAGCTGATCTGAACGACATAGTTAAGTCCTAGTTATG	YES	NO
scaffold12351.52334	Chr01	300238422	T/C	intron	TGCGCTCTTAACACTGAACTAAAACCACTGAAGAAAGAGTACAGCCCCTTGCCCAATAGC[T/C]TGAACACGGTTCAAATGTCTTTCCGTAACTTCTTTTTCTGGACTACTTTGGGACTGTTTT	YES	NO
scaffold1400.278838	Chr01	300570593	T/C	intergenic	CCAGCACTTCCCTAGATGATTCCTTCTGCAAACCTTGCACTGCAGATAAGTAAGACGCTG[T/C]TGGGCCTCACTGCTCTGATAATGTGTACCTAGAGCTTTGGATCTATGAGGAGTATGAAAA	NO	NO
scaffold19586.17032	Chr01	300658012	T/C	UTR	GTTTGCCCAGCGCGATTTACATCTTCTGTGGGGTTTGCGAGTTATTGCACAGTGAGCATG[T/C]TATCACAAAGTGCTCGCGCTGAAGGACATGCAGAGAGACTGTGGCAATGGTTGTGCGTCT	YES	NO
scaffold19586.23024	Chr01	300664004	A/G	intergenic	GGTAAAGTTATGTGATGTGGAGGTGGAAATGCTTTCATGTAAAAATGTAATGTAGGGTAA[A/G]ACTGTGTATAATAGATATCGTGGTTTGGTCCTCTTCTGGACCTTGGGGATAGTGAGAGCT	YES	NO
scaffold22649.28421	Chr01	300694174	A/G	intergenic	AAGCTCTCGCCATATATAGGGAAGGACTTGACTGCAAAGGTCGATTATACGTAGTCAAGA[A/G]ACTGTTTTCAAGACTGGAACCCGTGACCGCTTTGATCACATGGCAGCAACTTTACCAGTT	YES	NO
scaffold22649.35082	Chr01	300700835	T/G	intergenic	TGGGATTACAACATTGAAGAGTAATGCTGGTTTATTTATTTGGATGGATTTGAGAAGACT[T/G]CTTAAAGAGTCATCAACATTTGATGATGAATTGGAACTTTGGCATATAATTATT	YES	NO
scaffold8312.101382	Chr01	300803271	T/C	UTR	CGAAGTGGGGTCTAGAGAGGATAGTTTCTAGTAACCTTACCCCTACCTTATGAACATAAT[T/C]TTCACCAAGAACTTCAAACTATGAAGAACCCGGGATTCAACATCTACAACAACAACATAC	NO	NO
scaffold64817.5473	Chr01	300833046	T/C	intergenic	CGGTTTAGGGGTGTGCCCGGGGCCGGGCGTGAATTTGGCCAAAAATCGATCGGGCTACCC[T/C]AGGAAAGCTGGAGAACGGCATAGTAGGGGCCTTTATTATTTTCAAGGTGGTTTGGGTGGT	YES	NO
scaffold4390.66786	Chr01	300922228	A/G	intergenic	ATTTAATTAAAAAATAGACTTAAAAGTTCTATTTAACAAAGAGTCCCATTTTTTTATTTT[A/G]TCCCGAAACTATTTATTCCTAATAACTCACACATATAATTATTTTTTTCCCCAAAACGAC	YES	NO
scaffold4390.81221	Chr01	300936663	A/G	UTR	AGGTGTCAAGTCAGCTAAAAAGGTTGATAAAAATACGATAAAATTTAGTTCCGGAGTGTT[A/G]GATGCTTTATTCTTATCTATATGGAAGTAAAATACAAAAGATTTGATGTTAGAAATAATG	YES	NO
scaffold37365.4732	Chr01	300969014	T/C	intron	ATACGAGTATTAATTTGAGATTACTGTACGACTCATGAACTTCAAATTCTGAATCTGACC[T/C]GATGACATTGTATGTTAATTCATTAACGATGTGTTTGTTTTGTGAAATTTTTAGGTTTTG	NO	NO
scaffold40864.22725	Chr01	301014966	A/G	UTR	GTTAAGATGTACTTAATTTATAGAGCGGGAAGTGTAATGGGATGATAACCTCTCCCAGCA[A/G]GATTAATTGACTGATGGCATGCTGCCTGCTAAAAGCAGTATGAAAAGGCTTTAGATGTTA	NO	NO
scaffold40864.23850	Chr01	301016091	A/G	intron	ATCGTCACTTAAAAATGGCACTTTCTGAATACAGTAAAACGCGTATATTAGCATATTATA[A/G]TCAAAGCATAAACCACATAGAGATAGATCATAAGAAGATGATTGAAATTACCTTTTGCTT	YES	NO
scaffold1716.328853	Chr02	328853	T/C	intergenic	CAAAAATGACATTTCATGAGCTTTTTTTGGTCCAACCTATTCAGCCAACAAAAGATTAAA[T/C]CAATATAATCGATTTTTACAACAGTGCTTGATCAAGAAGTTCAATTAACATAAAAGGAGA	NO	NO
scaffold1716.390067	Chr02	390067	A/G	intergenic	TAGCAAGATATAGTTCTGCTCCTACTTGGAGACAATGGAATGGGATCAAACACATATACG[A/G]TATCTAAAAGGGACTGCCGATATGGGCTTATTTTATTTTAAAAATTGTCGTCTCGATCTT	NO	NO
scaffold2382.4596	Chr02	405912	T/C	intergenic	GAGCCCCATGCAGTTCTTTGAATAGCTTATCAATAGAAGGAATCGGAAGCCTATCTCGCA[T/C]AGTGATGGCATTGAGAGCTCGATAATCAACAAATAAATGCCATGAGCCATCTTTCTTGCG	NO	NO
scaffold246.618207	Chr02	1439380	T/C	intergenic	TCATGATGATCTCAAGTAATATTTCTCCAAATACCAATTCGATTCCCTCAAATCCAAATC[T/C]CATCATTGATATAGATATCAATATGATAAATCATGGGGGTTGCACTAACTTATAAAGGAC	YES	YES
scaffold259.438213	Chr02	2377496	T/C	intergenic	GGTTCTAAGCATCTTAAGCAAGTACTAGGGGCTAAGATGAACTTAGAAACATACAGGGTA[T/C]TACAGTCGTTATGCTTAGTTTCTAAAATCAATATTTCTGTGGGAGATTCTTATAATCAAC	YES	NO
scaffold259.438408	Chr02	2377691	A/G	intergenic	AACCATTTTTAGTTTGCCTCTTAAATCGTTTGGTATTTGCTTTCCTAGTGTAGTCTTCTC[A/G]GCTTCATCTCTTTCTTTAGTTTTTTTTCATGTTCTTAGTCTAGATCTATATCATTTGGTA	YES	NO
scaffold259.458143	Chr02	2397426	T/C	intergenic	TGGGCTTCATGGATGAAAGAAGTTCATGAATGAACACTATGCATGTAACGCCTCAAAAAA[T/C]GGGTCCTGGAGCATCACACGGTGCTTGAGACTATGAGTAGCGGCAAGCTAACCCTTTGAG	YES	NO
scaffold2670.77409	Chr02	2480309	T/C	intergenic	TAGCTATTGAATGATTTATGTTTTGGGAGAGGAGTTTGAGGTGAGTATAAGACCAAATTA[T/C]CCCTAAGAAAATATAAAAAAATTGCAGGAATTTTTTAGTTGTCAACTACTTGACAACTCG	YES	NO
scaffold2765.267401	Chr02	4364642	A/G	intergenic	GATGTTGTATATTAATAGCCAGCTCTTCTAGTGATTCCCACAGCCTAAACCTTTCGTTCT[A/G]ATTGTATTTTGCATACACTAATGTGACAAACACCTCTGCACCAACATGCTGATTTTCCAG	YES	YES
scaffold2765.58756	Chr02	4573287	T/C	intergenic	TTAGTTTTGGTATTGTTATACCGTATTAAGTTTTATTTTAGTATTGAACCTTATCGCATG[T/C]TTCTGCATATTTGTAGTATTGCTAGTCAGATATTGTAGCAGGTACTATTCATGGGTTAGC	YES	NO
scaffold293.173	Chr02	4633215	A/G	intergenic	TGCCCCGTGTGTGTGTGATAGGTACACAGACACGAGTCACGGCTAAAAGAGTGTAAATTT[A/G]TACGTTTATTGCCCGGAGTGATCTTTGGCACTAATTATTGTAAAGATGTAGAAAGGGTCG	YES	NO
scaffold293.500211	Chr02	5133253	A/G	intergenic	TGCCAATTCTTATTCCACTAACTATCCCTAGACGCTACATCATTTCATGATGTAGGGTTC[A/G]AAGGGTTTTCTGTTGCTCCTGTGCAGCGTTAAGTGATTCATTACTACTGTAGATTTGTTG	YES	NO
scaffold3019.703394	Chr02	5837780	A/G	intergenic	GCATGATATCAATTCTCGTTTGGATTCTATTTGAAACACACTATCTCACTACAAATTCTT[A/G]TAGTCTTACTAGATGGGAAAAACCAAATAAAGAATTTTCTAGCCATGTCATCCCATGAGG	YES	NO
scaffold3189.1043719	Chr02	7432342	T/C	intergenic	TCAATAGCATGCATAACCTTGAAAATCTTATCCATCTCATTAATAAACATTGAGGATCCT[T/C]CTCAGCCTTAGAGCTTGTAAAGGTTAGAGGATTCAACCTTATAAACTAGCCAACCTGGGT	YES	YES
scaffold3806.54118	Chr02	8056675	T/C	intergenic	AGACCCTTGTTTATCCTCAAGCAATACTACCTCTTTCCATGAGACCCTTTCAATGTATTC[T/C]CTTATTTATGTTCCCAATAACCATGAAGACTCCAACTCGGTTTCTACCATATAAAGCTTT	YES	NO
scaffold4815.394610	Chr02	8802037	A/C	intergenic	ATATTATTATATGAAAACTCAACCAAAGCTAAGTGTTATGTGAAGATCCACCTAAGTACC[A/C]AACTCCACCTAAAAAGCTATCAAAAAGCTAGAATTGAACCCTGAGCCCCAATTTGAAATG	YES	NO
scaffold5303.34060	Chr02	9199274	A/G	intergenic	GGTTATTATTTTTTTGGGTTGATTTAATTGTATTATTGTTTGGATATTGTTGTACACTTC[A/G]TGGTAAGTTGGTTATGGATTTGTACCCCAGGCTGTATGTATGCTTACGAGTTCTTTTCCT	YES	YES
scaffold5303.73484	Chr02	9238698	T/C	UTR	ATCCATTCACCACCTTGTATTTGAAGCTGTACACAGATGCTCCAGCAAGTAGCTTCCATT[T/C]AAGAATGATCAGTATTAGGAATAAATAAATATATAAATAAATAAAGATGGTAGGGTCTCT	YES	NO
scaffold5562.76400	Chr02	9405615	T/C	intergenic	ACCCATGATAATAAATTCCCCTAATGGTCTGCACGTGAAGGGTAAGACCCATTGCTATTA[T/C]TTCCTTCTGAGGTACACTCTTAACTTTTGATAACGCTCAATCTACAGCTCTCGTGGGAGT	YES	NO
scaffold565.277617	Chr02	9684298	T/C	intergenic	TGGCAAGATCAGGAAAATTCTCCTTATATGGTTACTGGTACGTTACCGATCTGTCATGTG[T/C]ATATTTATGCTTTGCTAGATCCAGGAGCTTTTTTGTCTTTTTTACTCTATATATAGTAGT	YES	NO
scaffold615.1390152	Chr02	11506021	T/C	intergenic	ATAACATCCTCAACCTTGAAACTGAGTTCTAGAAGCTCAAATCTAGAATATATTGTCTCC[T/C]TGAAGGTGACTCCAATACTAAATTTTTCCACACCTCCACCCTTAATAGAATGAGGAGAAA	YES	NO
scaffold615.1600843	Chr02	11716712	T/C	intergenic	CACCACTCGCTTCATTAATTAATACTCTGCCATTTACAAACGATGTACACTACAATACCT[T/C]CCCTTGAATATGTCTTGTAAATTTGTTTCATCACTAAAGCAAATGTGAGCTAATGGTTGA	YES	NO
scaffold930.1497414	Chr02	13226659	T/G	intergenic	ACTTCGCCAAGGCTTACATCAACACAAACCTTCACTTTCTCAATATCTCCCATATAGTGC[T/G]TAACACATTGCCTGTTTACCATTAATGGGGCTTTTCCATCGTGCTTACACTCGATTTCAC	YES	YES
scaffold930.2390476	Chr02	14119721	T/G	intergenic	TAACAATGCGGAAAGTACTTCATCAAAATACAAATCATGCCCAAAACCAGGTGTCAACTG[T/G]ATAAGAACTACTAAAACAATCCAGGAGTCAAATACATCAGAAAAATAACCACAAAGAAAT	YES	NO
scaffold2579.452051	Chr02	14615692	T/C	intergenic	ATACCAAGAAATCGAAAAAAAGGAACATTTCATTTTTTAAGATTCAACTCAAAATAGCGG[T/C]TGTCTCACCGAAGTCATGAAGATTCAAGTCAAGATTCCAGAAAGGCTGTGCATAGATAGA	NO	NO
scaffold2579.544170	Chr02	14707811	T/C	intergenic	AGCAGAATAAATATAGTAAAAGACTAATATATGTTAGGCAGTCCCAAAACTTGGGAGAAA[T/C]AATACAAGAGATTCTAATATATCAAGAGTACAAAATGAAATACTAAATAAATCATTGAAT	YES	NO
scaffold1288.368328	Chr02	15083536	T/C	intergenic	ACACCTTTTTTGTTGACCCACATTACTCTTAATCCTTATCAAATAAGAATCTAACCTTTC[T/C]TTTTTCTTTACGTCAACCATAAGAGATGACTGCAATACTAGATGCACGAATATACTACCA	YES	YES
scaffold1288.607355	Chr02	15322563	T/G	intergenic	TTTGATGCGAGACTAATGCTCTATTCTGCATTGATACAAGTGCTAGATGTAGATTCAGTT[T/G]AGATTTGAGAAATTTTAGTGCAAAATTAGATCTAATTTTATTGTTCTAATTTTTTTATGA	YES	NO
scaffold17575.6793	Chr02	15332175	T/C	intergenic	GAGATATGGCCAATTCCAACTGATTTGGAATTGTGGAGTAGTTAATTGATTGAGATAGGT[T/C]TAAAAGTTGAGTTTAAGATTGATAATAAGAAAATACTGAAAATGACCATTATCAGAGAAG	YES	NO
scaffold1830.2418	Chr02	15369955	A/G	CDS	TTTTCTGTTGCTGCCAAGTTGCTATTTAGATTAATTTGTGTCAACAACCTTGCAGTGAAC[A/G]TACAAAAAATGTTTTAATGGAGTGTGTTGCTTCCCATTTAAAGCATAAGAAGGTTACTGT	YES	NO
scaffold538.39747	Chr02	16724471	T/C	intergenic	CATAGGTTCAAAGACACGAGTTCTAAACCAGCAGTAGATTCCAGTTTCAGCAGTCAAGGT[T/C]CGAAGTGAGTCCTCATCCTTCGAGGCCATGATTATTTCTTTACTATCTCATTGATTATCT	NO	NO
scaffold538.1180078	Chr02	17864802	T/C	intergenic	AACTTGTCATAGGTCATGTTATGGAGATCTCCACCCTTTAGAATGGCTACCTTTCTTTCC[T/C]ATGCTTTTGGAAGAGTCTTCACTAGTTCTTGACATGAAGATTGTTTGAGTAGATATCCCT	YES	NO
scaffold538.2497629	Chr02	19182353	A/G	intergenic	ACTCAAAACAGATTCTGGTCATTACAAATATTATCTATACTAGCATGAATAAACTCCCCC[A/G]TTCAGTTTCTAACATAGAATATCCATGATTCAGAGCCTGAATTACTTTTGTTGCATTTGT	YES	YES
scaffold1505.2421	Chr02	19187311	A/C	UTR	CTAAACCTTATACACCCATTTGCAGGGTAGAGCTTTCTCCCCTTTAGGCAATTCCACAAC[A/C]TCCCAGGTATTATTTGATTCAAGAGCTTCAAATTCTTTAGCCATGGCTTCTTTCCACCCG	YES	NO
scaffold1507.3444	Chr02	19924160	A/G	CDS	ATTATTTTTTAGGAGTATGCGTCTGAGCAAGAAGAACATGAAGCATTGGAAAAGATTTGG[A/G]ATTTGAAGAAGGAACATATGGAACTGATTACGGATGCACGTGCCGATTTGAACAAGAAGG	YES	NO
scaffold300.935327	Chr02	21478232	A/G	intergenic	CCCAACCACTTTATACAGCTTTTGATGGGCTAAATTTCAAGCATATAATAAGATACTCAT[A/G]AAGAATCGGGGATAGGGTCACAATCGTGATTGACTCAATCGAGTTCAACTGTACCAAGCC	YES	YES
scaffold300.935366	Chr02	21478271	T/C	intergenic	AGCATATAATAAGATACTCATAAAGAATCGGGGATAGGGTCACAATCGTGATTGACTCAA[T/C]CGAGTTCAACTGTACCAAGCCAACCGTCCGACCATACCAAAACCAAACCAACGGCCATAA	YES	NO
scaffold606.256337	Chr02	21832969	T/C	intergenic	GAAGAGAACTAAGGAAGCTTACCTTGTAACACAATAGTTAGATTCATTCCAAAGAGTATG[T/C]GATCAAGAAACCTTACATTACTTGTTGTACAACTCTGATAGCACCCCAAATTAACCTCCT	NO	NO
scaffold1021.1158432	Chr02	23862291	A/G	intergenic	TAGTCCCTTGTCTAATGAGAATGCATTAGATTGGAGTCCCTTTCCAAGATGATTGTGTGT[A/G]CGGTTAGAGTTCCTATGTTGTGTGAATGTATATGTGGTTATAAAGTCATTGAATAATGAA	NO	NO
scaffold1021.4083098	Chr02	26786957	A/G	intergenic	TGATTATTGTATGGATTTGGGTGTTCAAATATAATTTGGGGGTTTTGGATATAAATGCCT[A/G]TTTATGGTTTTCTCATGTTTTAATTATGCTTTTATATGTTTTAGTGGTGGTTTTGGGTAA	YES	YES
scaffold1073.1165479	Chr02	27964976	A/C	intergenic	ATAAAAGTTCAAAATTCATGTACTTACACTTAATTAATTTCAAATGACTAAGTCACCTCA[A/C]ATGTTACCTAACAAAACCACATTCAAAAATAAAAAATTCACATTTCAAGAACCTACACTT	YES	YES
scaffold1073.2299211	Chr02	29098708	A/G	intergenic	CATTGGACTTGCTATCTTTAGGAAGTCTTTGATAAGCCTCATGTAAAACCATGCATAGCC[A/G]AGGAAGCTTCCCACACCTTTTACTAACATTGGATATGGTAGCTTTTCAATGACCTTCACT	YES	NO
scaffold1199.2832551	Chr02	32168622	A/G	intergenic	ACATTTAGATAGAAGTAAAGGGAAGGAGAGTTCTTGAGAGCATTTAGAAGTGAAGAGAGA[A/G]CACGGAGTGACGAATATTACATAATATTCATTGCTTGCGCCCAAAATACTCATGAGAGAT	NO	NO
scaffold1461.1381592	Chr02	33590890	A/G	intergenic	CACATTATAGTGATTAATTTCTAATCGTTATATCATTATTTTCCAATTTATTTTCCATTC[A/G]AGTCATAGATCGATTATTGATTTTACCACTTAGTGTTGGGACTGTCTGGGGGGTTTATTG	NO	NO
scaffold1720.1021636	Chr02	35140898	A/G	intergenic	TAGTGGTTTTAACATTGATATTGAGGTATTGTGGATTCGTCTCTTAGATTTGTTGGATTC[A/G]TCCATTGTGATGGTTTTCCCTTAATATTAGTGTGGGGATTAGATACTCTCTTCTTGTTGT	YES	YES
scaffold1720.4482	Chr02	36158052	T/C	intergenic	TGCACACTTTCTTTAACACAGAGTTATTTTGTTGAAAACTCTATATGCTTTGCTTATTGA[T/C]GAATAGACCATAAATACTGCTTTATCACTTTTAGAGTCAAATTTTCCTAGATCATTCTTT	YES	YES
scaffold19252.4489	Chr02	36168022	T/C	intergenic	ATTTTGACCGACTATATTTTTCCCTTTAGATGTGCCTGCAGCTAAGTTACGTCAGTGATA[T/C]GAGTTTTAAGGTGTTTCTCATCGTCACCTTCTAGGTCTAGTTTTTTAATGTGCTCTTCCT	YES	NO
scaffold2117.358391	Chr02	36583894	T/C	intergenic	GTATCATTGGTCTAGCTCAGTTGCATCTTATCGGAGTGAATTGAGCCTTAGATATTTCTA[T/C]GTGTATGATGAGTTTGGCCATATGGAAAAGGATTTCCCTCATTATATTTTCAAGTCTACT	NO	NO
scaffold2641.52577	Chr02	37264205	A/G	intergenic	GGTTCGAATCGGGTTTTCAGGCACGGTTCTATCTCTGATGTATTAAAATTGACACTTGAG[A/G]TCCAATTCTTTGGCTCCCTCTTTTTGTTTTGTTTTGATTTAGTGCATTGATGTTACAATT	NO	NO
scaffold2641.475152	Chr02	37686780	T/C	intergenic	TGAACAAAGCAAGTAAAGTGCAACGTCATTCTAAATTGGTGTTTTTGTATGTATTGGGAT[T/C]TGTTTCATGTTGATTGTTTTCTTAATAGTTGCAAATATTAAGAACTAGCCTATATTCATA	NO	NO
scaffold2641.844923	Chr02	38056551	T/C	intergenic	TCTCCTAGTTCAGCCTGTATTCAGAATATTGGGGAAGGACTGACGTAGAATCTGCAGTCC[T/C]ACCCCTAGGCATCAAAGCTAAACCTGCAGATATGGTAGAAGGCATATACGTAGCAAGAGG	YES	NO
scaffold2799.1107782	Chr02	38111488	T/C	intergenic	CCTGATGTCAACAGTGTTATAAATACTAATAGAACCATGAGTCAATATATCAAAAATACC[T/C]ATACAAGATCAACATCTGTCTCCGAATACAAATAAATACATAAATATTACAGAAAGATAG	YES	NO
scaffold2799.658616	Chr02	38560654	T/C	intergenic	AATTAGGTAACAACTTTTTGATAATGCAACTGTTATGATAAAAAAATGGCAATAACGCTA[T/C]GTCCTCTACTTTAAAATAGGAACTAAAACTGCAATTGAGTTACATGAATAATCCAAACTT	YES	NO
scaffold2799.593	Chr02	39218677	T/C	intergenic	AAAATTGTTTGACACTGCAGTCACTACTTATGATCATGATGTCGGATTGTGGCAAGACTA[T/C]TACAATATGGAAGTCAAGGTAGGCAATGTTTCCTTCTCCTTCTCCTCCTCCTCCTTGATG	YES	YES
scaffold350.1606594	Chr02	40826863	A/G	intergenic	TATCATTGTTATTTATTAGAGTCGGGGCCATATCCAGACTAAGACAGGTTTTGGTTCTTT[A/G]TTTAGAAGGCTTTATTGGATTATTGTGCACTTGGGTGATGTTGGTTAATTGTTTTGGCTG	NO	NO
scaffold3751.18951	Chr02	41098975	T/C	intergenic	AGTTAAGTAGTTTTGTAAACTAAAAAAAAAGTATGTAAAATAAACTTACAACCCATAGTT[T/C]GGAAGGGACATGATCCCCTTTTGAATGGAAGTCATTAGAGTTATCGTTTAGCCAAGAAGT	YES	NO
scaffold3751.221464	Chr02	41301488	A/G	UTR	CTGAATGATCTTCAAGATTGGCTTATCTCTTGGTTCCTGGATCCAAGAGTTGAAGGACTC[A/G]GCGAAATTGTTCTCCGTCGTCTGATTATTGCATATAGTATCCAAATATTCCCGGCACCAT	YES	NO
scaffold3751.349957	Chr02	41429981	A/G	intergenic	TAAGCTTCTGCTTCTAATTCCACCATATCATCTGAAACACTTTTGCCCAAACAAAGGGCA[A/G]GTCTAGTGGAATAGCCATGCATGAACTACCATTCCTAGTGTTTTGCACAGTATCAGTAGG	YES	NO
scaffold428.581986	Chr02	42100530	T/G	intergenic	AAGCCTTTCCTAGTTTCTACTTCAGTAGGGGAGTCAATTGTTGCCAAGAAAGTTTATAAA[T/G]ATTGTCTTGTTACTATTCTTCATAAAGTTATACTTGTTGATTTGATAGTGTTAGATATGT	YES	YES
scaffold428.657566	Chr02	42176110	T/C	intergenic	TAAAATATAATGAAGAACTTAAAATCTCCTAAAGTTATATAGCCTCTCAAAGATAGATAA[T/C]GGACATCTTCGCATCAATCTGCAAGACTCTACTAGACTTGACTTGTACTAATGACACCAA	YES	NO
scaffold428.699322	Chr02	42217866	A/G	intergenic	GCACCAGATACCTGGTGCACCATATTTTCTATGTCTAAAAATAGAAAAGACTGGGTGTCG[A/G]ATTTGTTTAGAATCCCATATTTGTAAGCAAACTATGTAACTACACCGAATTTTATGTTCT	YES	NO
scaffold51.1641436	Chr02	44241218	A/C	intergenic	TAAAACCTTAATTGAGGCCACATACTTGGTCTGTAACTAATGAACATGTCTATCCAAGAT[A/C]TCGACTAGGACCTCTTCAAAAGACAGAGAATCCGAGATACCCAAGCCCTCAAAAGGAACC	NO	NO
scaffold51.9766	Chr02	45872888	A/C	intergenic	TGACCTTCCTTAAAGATAATTTTCATCCTTTGGCACCTTTTGATAGAACTAAGGAGTCTT[A/C]AAGCACCTCTAACTTCATGAGCATCTCATCCAAATGTCCCAAGGAAATTTAGATTGCATA	NO	NO
scaffold5211.374526	Chr02	46258179	A/C	intergenic	GATATTTTAAGATTTCATTTAATTTACAAGTTGAGAAGAAAGAAAGAATATAGATCCAGA[A/C]GAAAGTTAAGTGACTTACGTGATATCTATTATTTATTTCGTAACCACAACTTATGAAAAT	YES	YES
scaffold5211.637901	Chr02	46521554	T/C	intergenic	TCTTCACAAATTTCATCACTCCCTTCATGGGAGACAACTTCAACAACACTCAATCATCCA[T/C]ATCAAACTCCAACTTTCTTTGTCTCACATCTACATAGGACTTTTGGCAACTCTGAGTGGT	YES	NO
scaffold5211.753802	Chr02	46637455	A/G	intergenic	GATGAGGAAGTTTGTTTTTAGGTTATCCCATGAATTAGTGTTGGAATGCAAAGCCACCTT[A/G]TTGAAGAATGACATAGATAAATCTAGGTTGGTGGTGTACATGCAATAAGTGGAGGATAAG	NO	NO
scaffold531.15125	Chr02	46682569	T/G	intergenic	TTCCTACTGCTTTACTGTTTGATTGCCTATGTCTGGCTCTAAGGGACCTTGTCTCTCATA[T/G]TTAACACCTTGACAAACTTATAAATCCTTTGTGACTTAGTAAATATTCTAGCAATTGAAT	YES	NO
scaffold531.472849	Chr02	47140293	T/G	intergenic	GATCAACCAAAGCGTAAACATGAACATGAAAGATTTGTAACATACCAGTAACCACATCAG[T/G]AGAATTTAAGGACCTGGCTGAGGACAGTCTTTGACTCTGTGGCTTGGCTTTCCACATCTA	YES	NO
scaffold533.39223	Chr02	47278336	A/G	intergenic	CAGTGCAACTAGTAGGCAGCACCCAAATCGACTGTATGCACGTCAGTCCCAACGGGATCA[A/G]AAAAGTTCTCCTGATATGTTTATGGGTACGTTACTGTAATACCCCAAAAATCCAAACCAA	YES	NO
scaffold533.4267614	Chr02	51506727	A/G	intergenic	TGCTCATATCTCATATACATGTGACAATGCATTTTATTAATAAAGTGTGTCGAATAAGTC[A/G]TGAGATTGACTCTCTTACACGAGCAATAGCCTTTTACATCGAGAAATGTGAAAAAAATGA	YES	YES
scaffold546.1608325	Chr02	52108783	A/G	intergenic	TGTCTAACCTTGGGGTTTATCTCCTAGACTCCAAGGATGGAGGAGTGATTTGTACAAGAG[A/G]TGGTGAGGTCATCTCTTAGTGCTAAGGTGAAAGAGAAATAAGTTTTCAACCCTATCCTGA	YES	NO
scaffold546.803348	Chr02	52913760	T/C	intergenic	AAAGTAAAATATTCCTAAATATCTCATAGTCTCTCTCTTATAAGTGTAGCGAGCTACACA[T/C]CTATAAAAGAGACTTTACTTGACACAGTTTTGTGGACACCTAATTGACCATGAACCTGGC	NO	NO
scaffold546.94813	Chr02	53622295	T/C	intergenic	GTGACAGGTTTGGTCAGTTGTATGCAGTACTTTTTAGACCCAAGGCTGAAATTTTGGATG[T/C]TGTAGTCACAGGTGTAATTTTGATATGCTGCAAGCCGTCTCTTGCTTTATTTGATCCTAG	YES	NO
scaffold6204.12898	Chr02	53731005	A/G	intergenic	GAGGTAGTGTTCCCTAAGGTGGTGGTCACGGGACTAATAGTCTGATGGCAAACATAGACA[A/G]TGCTATGCTATACCCGACAGACCTGGGGTGGAGTCTTCCAATACTTTATCACATGTATCA	YES	NO
scaffold6204.43306	Chr02	53761413	A/G	intergenic	CATTTTTCAGTTAAGTCCAATCGTCCGAATCAGCAGGGTGCCACTTCCAGCGTAACCAGT[A/G]GGCGACGCGCAAAATGACTCTATGCTTTGTAGTCCTATAAAGATCAGGAAAATTCTCTTG	NO	NO
scaffold3973.164477	Chr02	53948989	T/C	intergenic	ATATTAAAGACTGTGGTGATCAGTAAAGATCTCACAAAAAACCCCATACAAATAATACCT[T/C]TAAATTCTACACCCAAATACTACCGCTGCCAACTCCAAGTTATGAGTGGGGCTGTTGCAC	NO	NO
scaffold3973.677084	Chr02	54461596	A/G	intergenic	AGACCCCCACGCTGGCAAACGTAGTTTCCAGTGTTAGTCCCCCTAGGACTACACCATCAC[A/G]TCGAGCTATATAATTTCCTTTAAGACTTAACCCGGGAGTCTTACATTAAGGCATTTACAC	YES	YES
scaffold82.2675260	Chr02	57458629	T/C	intergenic	AAAGAACATCAAACGAGTACTAATAATTCTATCTAATAGCAATCACAGATAAATTTGCTA[T/C]AGTAAATATGGATAACTCAATACGATTGGTGATGAACCACAACCCTAGAATTTTCATCTC	YES	YES
scaffold1925.207538	Chr02	59562901	T/G	intergenic	GATTTTCTTGTGCCTGTGGTTGCTGATTTTGCTGTTATTGGTCATTCCATGGCTATGTCT[T/G]CCACTTCATATTGTAGGCATTACCATAATTTGGCCTCTGAACATTGCCCAGAATATCACA	NO	NO
scaffold1925.419004	Chr02	59774367	A/G	intergenic	TGACCAACATCAAGAAGAAAGTTGGCTTTGTTATCGAAAGTCGGCGTGGAATTCGTCTCG[A/G]ATTCGGTCAAATGAATCCAGATACGTTGACCAACATCAAGAAGAAAGCTGGCTTCGTTAT	NO	NO
scaffold2028.31668	Chr02	59857924	T/C	intergenic	ATACAACTCCCCATTAGGAGACTCTCACACACAAAAACTCACACACTCAGAAGGGACACA[T/C]ATAGGGAAGAAATAATCAAGAGAGATAAAATTGAGAGAGAAATTAAGCATAAATAGAGAG	YES	NO
scaffold2028.5964	Chr02	59883628	T/C	intergenic	AAACTATTTTTGCTCGATCCATATTTAACCCTTCCAAATCTAATTCAATTCGCCCATTTG[T/C]CACCCCTAGTGAGAACACATTTCAACTCAAAGTGATCGATCGACGACTCGGGTCGGGATG	YES	NO
scaffold2146.18411	Chr02	59909002	T/C	intergenic	ACGAGGCTTAAGAAATAGAAATCGTAATATGATTTTGTTAATTCCTTTCAGTTTTGTTGT[T/C]CGCGCTAAACGTTGTAGATCCCATTCATATCTGATTTGTTCTACTTATATTTAATCCGAA	YES	NO
scaffold2146.429566	Chr02	60320157	A/G	intergenic	TAAGTCTACTAATACTGTGTATCTAATAACTGAGTGATTGTATCTGATAGTCCTGATTCT[A/G]AAAAACTGATCTGGGTTCTATACTAAGCTAAGTGATTATATCTGACAGTCTTGAATCTAT	YES	YES
scaffold3387.20810	Chr02	60379231	T/C	intergenic	GGTAGTAAAAACTCTTTCCGTTCATTTAAATCCTAACTCCACCACCTTCGATTCTTCTTA[T/C]TGGGCAACCACCTCCAATGGCTTATTTTTCACGCAAAGTGCTTATCATTACATTCTCAAT	YES	NO
scaffold3387.292883	Chr02	60651304	A/C	intergenic	CCAGCCCCAGCTCTTTGGCAAAGAAAACCATCCTAATCCCTCTAACTCTCTTTCTCCAGA[A/C]GAAATACACCAGTTTTGGACAAACCTCTCCAAAGAAAAGTTCCTTTCTTTCAAGAATCGC	YES	NO
scaffold3965.143351	Chr02	60825029	A/C	intergenic	TTGATTAAAATAGCCCTCTTAAACTTCTAAACAGAACTAGAAAAAGCAGTATTTTTCAAA[A/C]TCGTAGGCCATCGCGATGCGCCACTATTATGGTGGCTCACTGGAAAAGTGACAATTGAGA	YES	NO
scaffold3965.200753	Chr02	60882431	T/G	intergenic	CACCACTCAATTTAGAAAACAAACTTCATGTGGATATTCATCGAACACATAGTGTGCACT[T/G]AAAGAATTGCCAATTAAGCATTTAAAAAGGATGCACACATTCTATAATCTTCACTTTAAA	NO	NO
scaffold4631.98929	Chr02	61069480	A/C	UTR	AAGTCTTCCCACATTCTTTTATGTTCACATCTTTCCTTTTTAACCTATAAATTAGCACTT[A/C]ACATTTAGCCATTGCTTGCATCCCATCTAACCAGCTCTCCCTCACCTGCCCCACCTTGCT	NO	NO
scaffold6910.11858	Chr02	61090399	T/C	intergenic	GTTGGATGACTCATTTACATAGAGATAAGTTAAGCTTGAGGAACACTGTCACGACTCGAA[T/C]CGGGGCCCTGGTCGTGACGGACATCCCAAACCATGAAGGCTCATACATCCTACTCTATCT	YES	NO
scaffold6910.101677	Chr02	61180218	A/G	intergenic	GAATGTTTGGACAAAAACTATTTTTCCAAAGTCAGAGTTGGAGATGGCAGACTCTTAGAT[A/G]TAAAGGGCAAAGGAGCAGTTGCTATTCAAACTCCCTTAGGTATAAAGCTTATCTCTGATG	YES	NO
scaffold6910.291898	Chr02	61370439	T/G	intergenic	GGCTTTGCCCTTTCATGCAACCTCAGCTTGGTTCGATTTAAACCAAAAAATAAAGCATAG[T/G]TCAACCATTTATCCATCAATCCAAGACATTATAAATCTAATTCAATATTTTTAACCCATT	YES	NO
scaffold7088.209597	Chr02	61582432	T/C	intergenic	TCTAATTAATTCTTACACATGATTAGTCAATGTTTAGCATGTTTAATTAATTTTACAGCA[T/C]GTCTAATTAATTCTTTCTCATGATTAATCAATGTTCAACGTCTAATTAACTTTTCAGCAT	NO	NO
scaffold8030.149610	Chr02	61740405	T/C	intergenic	GCCCAATCAGATTTAAGTGACATGACACACTTTTATGGGCTTTTGATTTCATTAGGCTTG[T/C]TGCATCATTTTGATATGTTGCATGATCCTATCGGCTTCACGCTTGAATTTTCTTGCCACG	YES	NO
scaffold1122.169118	Chr02	61949054	T/C	intergenic	GCTTACTATAGTGTTTCTTGATAGCTGCTTACCGCTATCTAAAATGCTTCAAAAGTGGGA[T/C]AAGATTGTGAATTTTCGGTAAATGAATGGAGAACCGTTGTTTGAAGCTTGGGAAAAATTT	YES	NO
scaffold1122.185539	Chr02	61965475	A/G	intergenic	TGACAACTGAGAAACTGGTCTATGGCATGACATGGGGTAAATAACGGTCCTTTACTAATT[A/G]GGACCTGAAAGTTCTCCATGATATGGTGGCATCACGCTGCAATATTGGAAAATGACAAAT	NO	NO
scaffold1122.308022	Chr02	62087958	T/G	intergenic	TCTTGGAATAAACAAAGATATCATCTATAAATACAATAACAAAAGAGTCGACATACAATC[T/G]AAACACCTAATTTATCAACTTCATGAATGCAGTAGGGACATTGGTTAACCCAAAGAACAT	NO	NO
scaffold1179.697461	Chr02	62822154	T/G	intergenic	AAAGCGAATCAAACATAAGCATAAAGATCATGAAACTCATATTTGCATAGGAATTATTTA[T/G]ATCATAGCTTATAAACATAGGAATGATGGTTCAAAGACTAGCTCAAAAATGTGGGCTATT	NO	NO
scaffold1296.1611073	Chr02	62917113	T/C	intergenic	TATGGGGCAGTAGTTTGATGGATAATTTCATTCTCTACACATATCTTCACAAATGAAGAT[T/C]TGTATTCTCCACCCTATCAGTTTTTATCAATTTGATCTTTTTCTCTAGCTGATTTTCAAC	YES	NO
scaffold1296.877273	Chr02	63650913	T/C	intergenic	ATGCTGATGCTGGTATATTAAAATTTTTTTTTTCTTATGGTTTGTATGGTTTACTTAGTT[T/C]AAGGCTCTCTCTCTTTTGTGACTTTATTTGTGGTTGTGTATTTTAGTCTCAAGATTACTT	YES	YES
scaffold1506.785095	Chr02	65314280	T/C	intergenic	GTTAGTTACATCATGGTTTTAGTGATCAGAGAAGGAACCGATGTTTCAACTATGGTCAAC[T/C]TGGACATATACAGAGAAATTATCCCACGGGTAAGGTTTCTTTGGGAGCCAATAAGGTTCC	YES	NO
scaffold1506.974498	Chr02	65503683	A/C	intergenic	ACATCCTTCAACTAATAAAAAATGAACTCTAATCCCTCTATATAGGTAACATGCATCACA[A/C]AAAAGAACTTTTCTATCCCATCAATGAAATTTTGAGGTTATTCTTTATCATTAAAACTAG	YES	NO
scaffold1860.1864	Chr02	65578835	A/C	intergenic	TAGGAGGTTGATAACCATCAAACATGTTCAAGTTATCAATTCTCTGTGTGTACGACTTTG[A/C]ATGTGTGAGAGAAAATTTAGATGAGGACTCAAATTTATCTTCGATTACTCCTATGATGAA	YES	NO
scaffold1860.507126	Chr02	66084097	A/G	intergenic	TCCTAATAAGTACACACTTCTAACACAACATCCTTATTTTGGCTACTTCAAATTTTAGAT[A/G]TGAGAGTTCTTGATTGGATAACACTCCGCTTAATACAACATGGCTGGAAGAATTGCCACT	NO	NO
scaffold1860.802845	Chr02	66379816	A/G	intergenic	TACAATTTTATCATAAGGTCCATTCTAGCTCAATATCAAGTTGGATGAAGGGATTGCCTT[A/G]ACTTCGAGTACTGGGTATACACCGACATATGCCAAAAAAACAAATTAAGTCCAACAACCT	YES	YES
scaffold2045.297791	Chr02	66920892	T/C	intergenic	ATCTCCTTCTTTGACTTGGAATTAATTCTGCGATGCTTTCTTGGAGAAGTATATGCCTCC[T/C]AGCTTGCACGAGCTTTTGAGGGATCGGTTCACAGGGTTGCAATAGGGGTTTATGTCAATG	NO	NO
scaffold2500.97477	Chr02	67130013	T/C	intergenic	CCCTTAGTTGCAACACCCGAGAAGGGGGAAAGTATCTTTCCAAGAATGCCTCTATGAGCC[T/C]AACCCATGAAATGATAAACCTCGCGAGTAAAGACAGCAACCATAAGACCACTTCTCCTAT	NO	NO
scaffold3142.496612	Chr02	67821239	A/G	intergenic	TTTCTGTTTCTCGAGTGCAACATTTGGTGGTTGAGCACATCCGTTGAGTTGTTGTTAAGT[A/G]GTAAGCTTTCATCCTTTAGAAGGCCTTATCATTTCATTATTCTTTATTTATTGACTCGTT	YES	NO
scaffold3523.1967	Chr02	67827847	A/C	intergenic	TCTCAGTAACTCAGTAATCTCAGTAGTATTCCTCCAGTCAACAGAACTCACTGAACCTAG[A/C]CCAGTCTACTTCAGTTTAGTTTATTATGTTTTAGGGTCTATTCAGATGGGAATAGAAATT	NO	NO
scaffold59.1081896	Chr02	68185252	A/G	intergenic	GATGTGCCTATCTCAAGAAGCAATTTCATTGAGACTCACAGTGGAAGGCAAGCAAACCTT[A/G]ATCATAATACAGGACACCTGCTACCTTGTACAACTAGTAATGGAGGTTCTAAACCATGGA	YES	NO
scaffold59.653759	Chr02	68613389	A/C	intergenic	GTTGATCATCACTTTTAGACTAACAATGGGTCTAAGGCATAAGGTGCCCAGTCTCAAGAA[A/C]GTGGAGCTCAGACAACCCTACCCTATCCTGCTTACCAACTATGTGGTCAGCTTTGCTATG	YES	NO
scaffold1232.236263	Chr02	70072218	T/C	intergenic	TTCACGTTTGAGGTGAGTAGTTCAGTTTTATAATAAGATAAGCTTCAGACACAGGATCAA[T/C]AAGTCCATAAGAAAAATCATTCCCCATCACAACCTTTATTTGAGGAAGAATGGTCCCAAG	YES	YES
scaffold1232.969	Chr02	70307512	A/G	intergenic	CACTAAAGGTTGTTATTTGATGGAGACTTGTCACGACCCGAACCAGGGTCTAGACATAAT[A/G]GGCATCCCAAGTCCAACTAGGACCGAGGACCGCCCCCTTAGCCTAACCCAACCGCCTTAT	YES	NO
scaffold2120.537321	Chr02	70846801	A/C	intergenic	ACTAATATGTATTTTCTACGTTATCATCCTAATATTGTTCATGTTTGTTACTAAAGAAAG[A/C]ATAAATTCATGTATTTGTACGACTTTCACATAGTAATATTGCTCATTCAATTGAAGCCTA	YES	NO
scaffold2305.319159	Chr02	71167236	A/C	intergenic	TGAATATTAAATAATTGAATATCTGAATACTTGGTCAAGCAAACCTGAAAAAGATATAAA[A/C]TGAAAAGGAATTGAGGACTGTGGAATCAAATAACAACTGCCATACCTTAATCTGAGAAAA	NO	NO
scaffold2808.465	Chr02	71517629	A/G	intergenic	CAAACTATTTTTTACAATTATCTCTCATACTCGAATTCGATTATATCAATCCATCATAGT[A/G]CTTCTGAATCCCAACAAGATGAACTAAAGTAGCTACGCACAAGTTATAATTGTAATTTAA	YES	NO
scaffold2808.193488	Chr02	71710652	A/G	intergenic	ATCCAAATCAATGTCAATATTAGAAAGTGAGCCCCAGCTAAAGTAAAGTGCAAGCCCCAC[A/G]GAGGCTAAAGTAAAGAACAAGACCCACGAGGACAAAAGTAAATAAACATAAAAAGGGAAG	NO	NO
scaffold329.1296	Chr02	71977835	T/C	intergenic	GCAAAGAAAAAGATAAAAAAATTAAGGCCCACTCGAGACACAACATGACATACTTCAAAA[T/C]AAAAGAAAATACCAAGGACCAATTTCGAATGACAATGATGCATACACTTATGCTTATATA	NO	NO
scaffold329.856546	Chr02	72833085	A/G	intergenic	TAGAGATAGGAACCCGCTCAATATCTGTTCCACCTCATTGAATATCTTCGGCGGAGTTGA[A/G]GGAACTCAAAACTCAACTGTAGGAGCTACTTGATAAGGGTTTCATTCATCCCAGTGCTTT	YES	YES
scaffold6161.718	Chr02	72835245	A/G	intergenic	CCCCTAGCCCGGCCCAACTTTACTATCTTCCTCCACAAAATAGAAACCCAATGTACAACC[A/G]CATCAATTCCAACATAAAACAACGCGTACTAACACAGAAGCTTCAATAAATAAATCAAAC	NO	NO
scaffold934.156	Chr02	72900395	A/G	intergenic	CAAGTCATCTCAGCACAGTCTTGGAGACTTTAAGGGAGAAACAGGCTAAGTTCTCCAAGT[A/G]TGAATTCTAATTTATCTTTAGTTGCTTTTTTGGAGCATGTTGTTTCTGTAAAAGGGAGAT	YES	NO
scaffold2061.491276	Chr02	73538747	T/G	intergenic	GAGTTTGTTAGGAGTTTGTTATTTTTGTATTTTTGGGAAGGGATTATCACACGGTTAAGG[T/G]TAAATGATAGGATAAGGTAAAATGAGTAAAAGTGATATCGGAGAGGGACAAAATTAGGTG	YES	NO
scaffold2390.184599	Chr02	73552119	A/C	intergenic	AAACCACTTTTGATACAATCAGACGGATGTTTTTAACCAAAGGTGTCTGGCTCGAAATTC[A/C]TCCTACAAGCAGTGAGGAAGCAACCAAGTCTGTTGATTTTTCCTTAGGAAAGAGGAATCT	YES	NO
scaffold2390.666	Chr02	73736052	A/C	intergenic	AATATAAAAAATAATAGATAGTCTTTAGAAGTTTTGTAGAGTGTGAGTTTATAAGCATGG[A/C]AAAAACTGTGACTGAGATAATTTGGTTGGCTTATTCAAAGAACTAAGTGTTGATATTGAA	YES	NO
scaffold2488.540998	Chr02	74278715	T/C	intergenic	AGTGGTTGAATTTTTTGCGCTTTATCTTAGCATCAGTGGACGTAGTAGTGGTGGTTTCTC[T/C]ATAACCTCTTTAGTTGTCTTTTGATCATCACCCTCAAACATGACTGAATCAAGATTAAAA	YES	NO
scaffold2488.843517	Chr02	74581234	A/G	intergenic	GAAAATTGGAAAAATAACAAATTGATTTTGCAATTGATAGCCTTTTCATGCGGAATTACA[A/G]TTAAGGGTTATTTGATTTTAGGGAAGGGAAATAGAATTTGATTTAAATGAGAAAGGAGGG	YES	NO
scaffold7189.130336	Chr02	74725871	A/C	intergenic	AAGAAATCAACCTCACAAGTTCTTGGAGCACACAACTTTGTTTTATCTCTCAATAGGTGT[A/C]GCAAGCGTTGAAAGATCATTTATATTCCAATTAGAAGACTTGGTACCAATTATCACTTGT	YES	NO
scaffold7437.76173	Chr02	74949101	A/G	intergenic	AAAGGAAAATGAGTCCACAAATGACATAGAAAATATTCATTACCCGAAAACAAATGATCT[A/G]ACAACAATCAACAACATGAAAAAATAAATCAACATAGAAATTACAAAAAATATGATCGAC	YES	NO
scaffold1430.2499234	Chr02	74961773	T/C	intergenic	GATTCTCGAAAAATAATTTACAGAATCTATTGTCCTAATTATTGATAATCGAGGTACACG[T/C]TCTCAATTTAAGTTTTAAATTTGATCTAGCATTGGTCAAAGAATAATTTCCATTCTCACT	YES	NO
scaffold1430.5209	Chr02	77455798	A/G	intergenic	CAAAGTTAACTTCCTCCATTACATATTTTGCTAAGTACTACTTTGCGGGTATATGATCGA[A/G]CAAAGATTAAACAGGATTAGGATTAATCATGTCCGATAGAGGATGCAAGTAGCACATGTA	YES	YES
scaffold24391.108	Chr02	77462114	A/G	intergenic	AAGGGAGGCTCACCAACTTTGAACTCATGAAACAATCTACTGCTGCTGCATTGGACCGCA[A/G]GACTAAGCCTCAGATCCTACATTATAAGATAATGTAGCCGCCACGAAGGACGGTCAATAC	YES	NO
scaffold24391.56030	Chr02	77518036	A/G	intergenic	TCTATTCAAATATTCCATGACTAATACAAATATATAGGGTGACAAGGGGTCCTCTTGTCT[A/G]AGACCTCTTTTATCTTGTATTGTATCAGTAAGTACACCATTAACAAGGAAGATGTAGCTT	NO	NO
scaffold511.363917	Chr02	77884945	T/C	intergenic	ATATTTCAGACTCAATGAAACTATCAAAACTTTCATCATCATTTTAACTAAGTGTGGGGC[T/C]CACACCTATAGATTCATTATTCTTGTAATCCATCCAATGCCCCAAAATGTGCTTGAAAGT	YES	NO
scaffold1548.241955	Chr02	78132805	T/C	intron	CCCACAGTTCTTTGAATCTAGAGAGCACTGTAGCCTAGAACGTCAAACAGTCAAGTAAAA[T/C]GGAAATTAGGCAACGATCAAGTAATTCTTATGGAGCATAGTGATCATTTTTCTGAAGAGA	YES	YES
scaffold1770.7545	Chr02	78314907	T/G	intergenic	CACATGAACTTCAAAAGATTTATGACATCAACGCGCAACATATTCGTTCTAGTGATAATA[T/G]GAATGATTTATTCACCAAGTCTCTACCAACTACAACTTTTGAGAAAATGAAGCATAATAT	YES	NO
scaffold1770.2277700	Chr02	80585062	T/C	intergenic	TGGTCAACCTGTCAACAATAACCCCAATCGAATCATGCTGACGACGTAAACGAGGTAACC[T/C]TATCACAAAGTCCATATTCACATCTTCCCACTTCCAGGTGGGAATATTAAACTTTTGCAA	YES	NO
scaffold601.2129894	Chr02	83185597	T/C	intergenic	AAGAGATAATTTGACAAAAATGAACGCAAGCAAGCAATAATAGGACTAGGTAAATTCTTT[T/C]ACAAGCTTATGCAATGAAAATATTCATACAAAATGGATAAAAAATAAAACAAAGATAATA	NO	NO
scaffold191.118180	Chr02	83322255	T/C	intergenic	AGTTCAGGCGATCATGGACACTCAGGTCGTGATCGCGGCATTGCGATCGCGATATAGCCC[T/C]TGTGATTGCGGTATCCTTGCTGCACCAGATGATAGTTAAAACTTGGAATTAATTTTAAGT	YES	YES
scaffold191.228398	Chr02	83432473	T/C	intergenic	CAAATATCAGTAGATCGACTTTGGAAATAAGTTCAAAGTTGAAAATAAGTAGCCGTTTGG[T/C]CATGAAAATTAAAATTTTCCAGAAAATTGTTGGAATTGGAGTTGGAGTTGTGTTTGGTCA	NO	NO
scaffold191.510369	Chr02	83714444	A/G	intergenic	TCTCGGCGAAGATATAAAATGGCTCTCTCGGTGATGATATGAAATGGCTCTCCCAGCAAT[A/G]GCATAAAATGGCCCTCTCGATAATGGCATAAAATGACCCTCTTAGTGATGATATGAAATG	YES	NO
scaffold1242.627546	Chr02	84405268	A/G	intergenic	CCACAAGGTCTACAGAAGTGATTTCCAGAGACACTATGATCGAGAAATTTTAGTATACCC[A/G]TTTGGCTTTGATAGATTTACCTACTTGGGTAGATACTAAGAAAGGATCTTCTAGAGTTTT	YES	YES
scaffold5006.1345	Chr02	85669955	A/G	intergenic	TATAGCCCCTTGAAAAAAAAGCTTGGGACAACTTGGCATACCATTGTCAAGAGTCTTGCC[A/G]AAGTCTATATAATGATTTTTGTAACTTGCAAACTAAAGTTGCAGATGAAAGTGAGGAGAA	NO	NO
scaffold5006.165023	Chr02	85833633	A/G	intergenic	TACCGTGACTGACACTATCATCACCAAGATGTCCCTCGGCTTCACTGAGGATGATGCAAA[A/G]AACTCTCGATTTGTCAAGAGGCATAAGAATTGAATCTCGTCATCCTTAAACGTGTTGCTG	YES	NO
scaffold773.358865	Chr02	86211217	A/G	intergenic	CATTGTTGTGGATCTATGATCCCTTAATGCCAGCCAGGGTCCATTAGGTCATGAACTTTT[A/G]AGTTGGGAAAAATCGGCAAAAAGGGCACTTTCCAACATTATTTAGCCAAATACCCACTAA	YES	NO
scaffold773.1631420	Chr02	87483772	T/C	intergenic	TAGATCCATTTGTGTCTTCAAATATGCCATGTACTGATCATGTTCTTCCTCCTTCTTATG[T/C]TGCACTGTAGTCATACCACCAAACACAGTAGGGCTTGCTACCATAGAATCCCTGGTATGC	YES	YES
scaffold3095.209503	Chr02	87715592	A/C	intergenic	GTTTTTACTAGAATAGCTTATTGAATTTCAGAGATACACCTTACCCGTGAACTATCATTA[A/C]GGACTGTGACAGAAGTGCGCCTTAAGTGTTCAAGATATTCTCTTGATTTCATGATTGTGC	NO	NO
scaffold1897.66490	Chr02	87822494	T/C	intergenic	TTTTTGCACGTCATTGATATATTGTTTAGTTGTAAAATTTTTGAGGTTTCCTTGAAACCT[T/C]AAAAATTCTGCCTTAGTTTTGGCTTTTGGAGTCTTATATTTCTAAGCCACTCAAAGAAAA	NO	NO
scaffold1897.91412	Chr02	87847416	A/G	intergenic	AGTTTGAATCTGTACAGGATGGGACAAGAGGATTGAAGAGGAAATCATAAAAAAATAATC[A/G]AAGGATGATAACAAGATCTATTCTGAGAAGCAACAGAAGAGTAGCACTAAAAGTTGGATC	YES	NO
scaffold1897.102309	Chr02	87858313	T/C	intergenic	TCAGATATTGAATGTTATGCCTATAGAGGAGAAAATCAAAAGAGTAGTTTTTGAATTGAA[T/C]GGTGATAGTAGTAGTGGACCTGATGGTTTCACAGATAAATTCTATCAATTTTGTTGGAGT	YES	NO
scaffold2795.17506	Chr02	88577273	A/C	intergenic	ATCCTGGGTGCTCTTCCCTCTTAAAATGTTTTGGGGTAACAAAAGAATTTCTAATGTATT[A/C]TTTTTAAGAAATATGGTAACTCATTGTTCAAAAAGGGTTTAAATCATATAAGGGTCAAAC	YES	NO
scaffold2795.546413	Chr02	89106180	T/G	intergenic	TGATCTTGCAAGCTAAATGGTATGATGATGCATGTGGTGTGCCTTAGTATATAATTCCTT[T/G]ATTGATGAATGGGTTATGTAAAACTTGTTTTAATTGGGTTTATGTAGCTAAGTTGTGAAG	YES	NO
scaffold2795.822101	Chr02	89381868	T/G	intergenic	GGGTGTGTGTTAATGGTGTGATTCAAAGGTGTATCTTAAAGTGAATATGATGAGTATTTT[T/G]GAGGCCTATCAAAGCCTTATTAGAGAAATATGGTGTGAAGCATAAGGAGGCAACATATTA	YES	NO
scaffold3168.35498	Chr02	89468766	A/G	intergenic	TTGGGGATTTAGTTTAAATTTTGTCCTCTTAACTTTGATAATTTTTAAAGTGACCTTCTC[A/G]AACTAAAGACGTAACTTTTTGAGTAAATTCATGTTCAGGGGTATAAGGAGCACGTCTCGG	YES	NO
scaffold3797.340853	Chr02	89993518	T/C	intergenic	GACCACTTCTGGGAGCACATTCATTATCTTCTAAGGTGGTCATGTTGAACACCTGCTTGA[T/C]AGAACCAGTGTTTCCTTGTCCATACTCTATATTAAAGTAGGGAAAGACTCTATTTAACCA	YES	NO
scaffold39.2724437	Chr02	90476567	T/C	intergenic	CACTTGTGGCATCACTCTTATCATCTTTCTCCATTACATCCACATCTACTAGCTCTTCTT[T/C]ACCATGCAGTATCGGGTCACCTTCACCCTCAAAATCAACCACATCATAGCTCCATTGATC	YES	YES
scaffold39.1841553	Chr02	91359451	T/C	intergenic	TTATGAAAAGAGAAAAGAGCTGCCTCTGGAAATCCTTGACAAATACGAAAATCTCAACCA[T/C]AAGCCGGCTCAATCATGTAAATCCAAAAATTTGAGTTGAACAAAAATCAAAAAATACCCA	YES	NO
scaffold39.1841339	Chr02	91359665	A/G	intergenic	AAAGTTCCAATATAACAATCCACAATTATCGTTTTTCAACAATCACCAACTATTATCAAT[A/G]TCATCAAATGATAAACCAAAATCACCGAATATTCATAAAATCACCCAAAAATGATAATTG	YES	NO
scaffold39.14949	Chr02	93186055	T/C	intron	ATGAGTCACATAATTTAGGACATAAGGAGTACAAAAAAGTTTATGATGTACTGATAAATT[T/C]AGTTCACAAATTATTTAGATCACGTATCCTAGCTAGGCTTAAGATGCTATAAATCGTGCG	YES	YES
scaffold39.7078	Chr02	93193926	T/C	intergenic	CTGAGCGTTTCATTACAAATCAAACAACATATCAGAACTTATCTATATGTCTAACATATA[T/C]CTATGTAATTTGCGTTGCCTCAAACACACATAACAAATACATAATCCAAACCCATTCATG	YES	NO
scaffold384.1829662	Chr02	93391323	T/G	intergenic	GTTGTGCTTTGGATTGAGAAAAATTAGGGGAAAAGCTGACTGATTTGGGTTTCTTTTAAA[T/G]GTTAGAATTAGGTTTGGATGGGGCGGGCGGGTTGTTAGGTTTGTATTATTAATGGGTCGA	YES	NO
scaffold384.92496	Chr02	95128489	A/G	UTR	AAGTGTAAGTCGCACCCTTAATGTTATTTCTGGTTATATATAGGAAAAGGCTTGTGCTGA[A/G]TGCTTAAGAGATAAAAAATTAACTTGCTTCACTGCTGAAAGCTAAGAACGGAAAGAAAAA	YES	NO
scaffold1516.6634	Chr02	95228618	A/G	intergenic	TTTAATGTAGTCTCTTAAAGTAGAATTTTGAGATAGTAGACTTCACTATTACCTCAAAAG[A/G]TAGGAAGACTATTTCCGATAGAACCTCAACTCAAATTAAATAGCTTCGCTAATCAATTCT	YES	NO
scaffold1516.2378596	Chr02	97600580	T/G	UTR	AATAGTTAAAATTCATTATTTGTTTTCGTTTAACTTGTAAGCCTTATCATCTACGCTTTT[T/G]TGTAGTTTCCTTGCTTATTTTAATGCTGCATATTATTTTGATATGTGTCTGTACGCGTGA	YES	YES
scaffold1683.84302	Chr02	98070738	A/C	intergenic	AACCTTCCTTGGTACCTTAAAATACCATCACCCCTAATGTCAAAAACTATCACCTTTTGC[A/C]TACCTACATCATCCTTGATTTGTATCAAGATAGGGTCTAACAACTGCTTCTCTTTTACCT	YES	NO
scaffold1683.931975	Chr02	98918411	A/G	intergenic	TAATCACGGGTAAGGTAATTCTTCTCATGAGACTTCCACTGACGAGAAGCATAGGCAATC[A/G]GATTACCTTCCTATATCAGCACTGTACCCAAACCCACACCAGAAGTATCACAAAACTTAC	NO	NO
scaffold2565.1030	Chr02	99333640	T/C	intergenic	AATATTGACACCTCCCTTAGTGCTCCAAGTCCCCTAACACTATACCTTTATCCCCTTTGT[T/C]ATTCAGAAATCTATAAAAATAAGACGCCATCTCTTCCTAATGAGGGCGTCATCCACCAAC	YES	YES
scaffold2565.73833	Chr02	99406443	T/C	intergenic	AAGTTATCGAATTGTCTCACAAAAGAATGTCACGATCAGTCGTCCTACGACACTTGGCAA[T/C]AGAAACTACTAGCCATTTTGGACTATTATAACTTATACCTCACACGAAACGACCCCTTAG	YES	NO
scaffold4235.217849	Chr02	100032469	T/C	intron	CTCCACTTTATTCATTTTAATTAAAAAAAGCTTGTGGTAACTGACATTTTGAGCTCTTTA[T/C]TATTGGGCTCCTTAGACCTCCATTTCTGACTACCAAAGAAGGTATCAGTGGTCTTTTTCT	YES	NO
scaffold4235.293113	Chr02	100107733	T/C	intergenic	CTTGGTCCGTCAATTGATTCGGCGATATGTCGAAATGCTAATCGCTTGGCTATTTTGTTT[T/C]CTTTTTCTTGTCCCAATCTATTAAGTCATGAGATAGAGAAGCTTAAGCAGCGATCCACTT	YES	NO
scaffold8452.166106	Chr02	100434072	A/G	intergenic	GTTCTATGCTTTACCATTCTGTCAGGAGAAGGTCACCAGATGTTATCATTGGCATGTTTC[A/G]TTCCTTTCACCTTGATTTTTATGTATTGTTAGACCCGGGATTGAATATCTCTTATGTAAC	YES	NO
scaffold871.73525	Chr02	100577997	T/C	intergenic	TGTTATGGTCTTGCATCCAAGAAGGTCGTGGCGACTGTCAAAAAAGCCGTCACCAAGAAG[T/C]CTCTCTCTACTTTGAATAAAGAAAGCGTCACACCTATAAAAAAAAGGCAACTCTTGTTCT	YES	NO
scaffold8149.1977	Chr02	101553444	A/G	intergenic	GAATCATATGTTACAACAGACTATATATCTGTTACAACAGATAAAGCACTTATTGGGATA[A/G]ATGTTAGGTATTAAGGTACCTTTGAAGCTGATTCTAACAGATGAGTGACATATTGCAACA	NO	NO
scaffold1810.9551	Chr02	101610705	T/C	intergenic	AAATGATTGACAAAAGATATTACGTTAGCTAAAAAGATTAATAAAAATACGCTAATAAAT[T/C]CATTGATTCCAAGATAAACCTTGTCACATATAGGTGTGTGTGACATAGGTTTCGTATTAC	YES	NO
scaffold1810.459255	Chr02	102060409	A/G	intergenic	TGAGCAGTTGTACCTATAGTGAAGAGTGTTCAGTCAATTAGGACAATATCTCCCCAACTA[A/G]AGGTAATATAAATGGTCGTAGGGATGGTTCCTATGGTTCTCGAGGGGGTCCTTATGTTGG	YES	YES
scaffold1810.744493	Chr02	102345647	A/G	intergenic	AAGAATACCCTGCGATATTTTATACTCGAAAGACCGATCGTGATCAAGACCTGAGACATC[A/G]GGTAAAGCATAGTTTAGGATAGTTAGAATATTTTAGGTTTTAATTTCAGCATTTCTATTT	YES	NO
scaffold208.93522	Chr02	102626092	T/C	intergenic	CGTGACTTGGGCACCTATACTGGTTTTTTCTCGAGTCACATACTACAACTCATGACTACT[T/C]CTTACAAATCATTAGGTACTAATCGTGATCAGGACAGAAACATGGGCAACCTCATTGGTC	YES	NO
scaffold3734.93306	Chr02	102806861	A/G	intron	ACCAATCAAAAATCTTACCGTCGTAAACTTTAGTGCCTAGTCAAACTACGACCCATAAAT[A/G]AAACGGAGGGAGTAACTTTTTATCTGTTTTGTTGGATAATGATGTGGAATGTTGGTCCTC	YES	NO
scaffold3734.29647	Chr02	102870520	T/C	intergenic	TGGCTAAGCAAGCAAAGTGGTGCGAGGCCCATATACATGCCTTCGTCAAATAGTTTGTTG[T/C]TGCTGTGGACAAAAGAATCAAGGCTGCACTAGAGCTTTTTATGACATTGCCTGCACGAGT	NO	NO
scaffold3139.20136	Chr02	102921302	A/G	intergenic	AAAGATGATGATCATCAATATAATGATAATGGATCAACAATGGGGCATGAATTAATATCG[A/G]CATCTCATCATGATCCTGTGAAAACTATTAGTATTGACAGGTTTCAAATTGGGATGCTGA	YES	NO
scaffold3139.155494	Chr02	103056660	A/C	intergenic	ACGACTCATGTGGTCCAATCGTACCCAAGATAAAATCTAAAGGGATTAACACTAGACAAT[A/C]TACAACCTCCCACCATGACTCATAACCTGTATACACGGCTCTTAGTGAGCCACTCATACT	YES	NO
scaffold3139.257252	Chr02	103158418	T/C	intron	TGCACATATCTTAAGTATATAATAAAGAAAACCTGATGCACTTTTCCCCTTAATTCTACC[T/C]TGTGGATTCAGATCAAGCCACATTACCTGAAAATTGAAGCCACCAGTAATACCATCTACA	YES	NO
scaffold3139.677165	Chr02	103578331	T/G	intergenic	AACATTTATTTCCCCGTCTTAAAAGGGTAAGGATTTGAGGTCCCTAGGCTGCTTTATACA[T/G]CTTAGTTTGCTATATTTGTATCAATTGCTATTCCTTTATTTTTGTTTATTACCTCATCAC	YES	NO
scaffold931.830904	Chr02	104554272	T/G	intergenic	TTGGGTGCTTACAAAATATTTTTAGTTTCAAATGAAAAAATAATCTTACAGGTTTAAACT[T/G]TGAAGTGTGATTAACAATTTGTTTACAAATCAATATGTTGTTTGTTTATAGTGTGAACAT	YES	NO
scaffold931.832522	Chr02	104555890	A/G	intergenic	AAGCTCTTTGTGATTAGTTTATGCCTATGGGTTGAATAAAGTAGGGCTGTTAATGTGGGA[A/G]TCTTTATCAATTTTATTTCACCAGCTTAACAAGAATAAATAATATTGTATTAAGCCCTAA	YES	NO
scaffold1499.72035	Chr02	104768243	A/G	intergenic	CCATATGATCAGTATAATTTTAGAATTTCAATAAAGATTTGACCTTTGATCCTCAGATAA[A/G]ATTTAGAATCCACTTTACAGAATTTCTACAATTTACAGAAAATAGGTTAGCTTTATTTAT	YES	NO
scaffold1883.4260	Chr02	104978707	A/G	intergenic	GTAGGGCCCACCGGACATGCTAAAGTTTTTCAAGACATTTGAAGTCCGTATTTGAAATCC[A/G]CCAGATGCCTATAAATACCCCCATTTTAAACTTGAAAAGTAGAGGAGGTTAGAGAGAAAT	NO	NO
scaffold1883.191910	Chr02	105166357	A/G	intergenic	TAGCAAAATCATCGATGATTAAAGACAAGCGTGAAAAAATCAAGGAAGGACCAGTGGGCT[A/G]GTTAATTCAGATAAACTCAAGGAAATAAACATGTGCTGATTTATTGAATAAGGAGTCTCA	YES	YES
scaffold1883.351390	Chr02	105325837	T/C	intergenic	CCCTCACATAGTTGTGGATGGACGAATTTTGTTTAAGCTCTCTTAATTTACGTCGGGCTT[T/C]GTCAACTACGTTTTGAGGATACAATTGCTCCTTCAATTCGTCCTTAAACTGTTCCCAATC	NO	NO
scaffold3110.180948	Chr02	105659421	T/C	intergenic	GTTTTACCCATTTCTCATAGCAGGTACCAGTATCATGGGTTAGCTTGTCATCACTTGAGA[T/C]CGTATGCACCGTGCGGCACCTAGGGCGTACTCTCAGGGTGTTACACCTACTCGGCAACAT	YES	NO
scaffold3110.5849	Chr02	105834520	T/G	intergenic	ATGATGTCAAACCATGTTCACAAAGTATTAAAATTCATTCAGTTTTCAAACTGCATCTAT[T/G]CACACACAACCAGCTTCCCCCTATCAGCAACATCTCTTTACTCTTTCTTATCATACACAT	YES	NO
scaffold4082.353036	Chr02	105846350	T/C	intron	GGCAGCCCGTTGAGCCCATCCTTCAATTTTGGTCTTGAGCTTGCAAAAAATTCACAGGTT[T/C]GTTGCATTTCCTTCTATCAGTGGCATGCTAAGATCTCTGTTGTGCTAATTTTCTGCTCTC	YES	NO
scaffold4082.109412	Chr02	106089974	T/C	intergenic	ATGTTGGAAGAAATCAAAGGAGCAGCAAAACCTATTAGATAATTTCCACCAGATGATCCA[T/C]CTTTTGGGATAAATTAAAATAGTAGGAAGACTTGATAATTTCAAACATATTAGATATCTG	YES	NO
scaffold4082.8877	Chr02	106190509	A/G	CDS	AAACAAGCCATAACAAGAACAGACGGCCCTACTGTATTCACTCGACCAAGCAGCACGCAC[A/G]TCAATCCAGCCACCGTCTGCACCCCCCACAAACTCCACAACCTCCCTCTCATCCCAAATC	YES	NO
scaffold1649.698663	Chr02	106899048	A/G	intergenic	GGCAGCGAGTGGGTGGTAGAGAGGTTATCTTGATTCTAGGCTAGCTGGATCTCCACAAGT[A/G]ACTTAGACTTAGTTCTGTGAGGTTTTCTTAGGGAAGTATATACCTCGCAGCATGCGCGAG	YES	NO
scaffold610.8282	Chr02	106909619	T/C	intergenic	ACATTGACGTGATTCCTACCTTCCAGTACTAATTCAGAGCAGGGTGAGCTTTCTGTTGTC[T/C]GAGGTTGATCCTCCTCTATCTACTCTAGTTTGTCTTTTGCTCTTGAGTCTGCTTGTGTAT	YES	NO
scaffold1930.5554	Chr02	107309762	T/C	intergenic	GAACACGATGCTGCAGGAAAATCAACACAATGCTTACTAGTTAAGTATCCAAAGTCAAAT[T/C]TACCTTAGCGATCTCAACTTTCAGAGGTACTTCGGGATAAATCTAAAGTAAAATTGACTA	YES	NO
scaffold1930.116286	Chr02	107420494	T/C	intergenic	AGGACTCACCACTGCTACTATTGAAAGCCTAAGAAGTTTAAGCATGATCTAGGAACTGGA[T/C]GTCTGAACCTATTATATGAAATATCATAGTGCAAGAAAAGGGTATGCGATCAGTACTTTA	YES	NO
scaffold1930.351420	Chr02	107655628	A/G	intergenic	CTTTATTTTTTCAATGTGGGACAATTGGTAAGTAACAATCGTCATTGCTTGAGAATCAAC[A/G]ATTCTCGTTGGTCACGACTGGGCCCAACACTTCCTCTTGGTTCCAAGCCACCACTTCAAA	YES	NO
scaffold1491.1413360	Chr02	108826257	T/G	intergenic	GGCGGGAAATTGATGCATGTGTTGATTGATTCAGGGGCTACACACATCTTTATTGATCTA[T/G]AAGTTGCTAAGAGGCTAGGTTGTAAGTTGCAATCTATCCCTTCCTTTACAGTATTCGTAG	YES	YES
scaffold1491.105053	Chr02	110134564	A/C	CDS	TCAGTAACAGAATTGTCATTTCCAATTATATTTATCGCGGTCCCAGAGAAATTCCTCTCT[A/C]CTTGATCACCACCAGCAGTAATATGTTGTCCAAGGAAAGAATTTCTAATGTATGTTTCAT	YES	NO
scaffold3307.540056	Chr02	110780672	A/G	CDS	TTTTATCTTCTCGTTTCCTCTCTTTAAGTCCTTTGACAAAGTCTCCCAAGGCTTTATATT[A/G]ATCTCTGGCCTAAACAATGTTTTTGGAACAAAAAAAGAAGGTTCACTAAAACTGCTTAAT	YES	NO
scaffold3307.1310689	Chr02	111551305	T/C	intergenic	CTATGATAACATACTTGTTTAATAAGTAGGAAACTCCATTGGCAAATTGCTAAAAATTGA[T/C]GCCTGTACCAGTGCAACACTCAGGGGCTGATATGCCCGTTTATGCGTCCAAATATGTTTT	YES	YES
scaffold501.308733	Chr02	111984181	A/G	intron	CAACTTACCATTTAAGGATAAGTAACAATTCTTGATCCTAAGTATTTATGATGTATTCTA[A/G]TATACGTATAAGGATTGCCTCTGTGTTGTTTGCCTCTTTAATTGACTGATTGGAGCATTC	YES	NO
scaffold501.788141	Chr02	112463589	T/C	intergenic	ATCCTATCAACATCAAATTAAATTCTCCTCTTCAAGAAAAAACCATGAATCTAAGTTCCC[T/C]AATCCAAGAATTTCAAGAAAATCTTTCAAGATCATATCCACGGCATTCAAGGTCAGGTTT	NO	NO
scaffold501.958659	Chr02	112634107	T/C	intergenic	GCTACCCGGAACTCGGCATGGGATACATTATCATTCAGTAGGTCAGCAGGCTGAGGTTGC[T/C]GACCGACGTTATTTCTTTGAGTCCGGTGAGGAGGCATATTCTGAAATAAGAGAGCACGAA	NO	NO
scaffold5333.77027	Chr02	112712942	A/C	intergenic	GTATTAAAGCTCAACACTATGATCAAGGGATATTATGTATACAGGGAAGGTCATTTTAGG[A/C]TAAAAGTGGATTAATTTCAAAAACAACCTATGATCCTTTCCTAACCCCTATCCTACAACC	YES	NO
scaffold1799.1278	Chr02	112718781	A/G	intron	ATCATACATTAATTACTTGAACGCTACACTTGTAAATAGCATTCATGGTGGAGATCAACC[A/G]AAATTCATAAAGAGGGCGGCAACCCAGTAGAGTAAGGTATAAAAGAAACTCTCAAAGGAA	NO	NO
scaffold1799.203828	Chr02	112921331	T/C	intergenic	ATCTGACCAACTCTCTAATATACAACTTAGCATAATCTTCGGCTGAGTAGGATGTGTGAT[T/C]TGGCAAGAAATAAGCTGATTTGGACAATCTGTCTACAATGACCCAAAATAAATTATGCTG	NO	NO
scaffold1799.314099	Chr02	113031602	T/C	intergenic	ATGTTAATATGGAAAACACCCAGCTCAAAAAAATGTAAAAAACTATAACTTGTACCTCTA[T/C]AGGATTCAACACCAATTCCACTAACACAATTGAGCCTCAACAATTAACAAATTTCAAGAC	YES	NO
scaffold1839.383058	Chr02	113663226	A/G	intergenic	GATGTATGCACTGGCAAGAAGTGGGCTGATTTTGTCAACCTGTCTATAACCACCCAAATA[A/G]AATCATGATGAAGATGTGAAAGGGGCAAACCAGTCACAAAGTCCATATTCACCTTTTCCC	NO	NO
scaffold1839.649072	Chr02	113929240	T/C	intergenic	GGAAACACAGGGTAGAAAGGAAAGTGTAGAAAAATTGGCCAATGAAACTCACACTAGAAA[T/C]GAAAAACCTGGATGAGCTTCAAATGTGTATGTGTATCGAAATATAAAAATCCGTCAGTCG	NO	NO
scaffold2469.4531	Chr02	113949713	T/C	intergenic	TAACAGAACCAAGAGGAGTTGACATTGTCCAACATACGAGTTGGACAATACAACTCTTAT[T/C]GTATCTCACAGCCCATGGTGAGCCACTCATACTCAGATCCAAGTTACTTTACTAAGTTTC	NO	NO
scaffold3008.3869	Chr02	115306354	A/G	UTR	TGTAATACCAGACTGTTGGAGCCCCATTGTAACACCCCGTAAAAATTCGTGCATGTGTTA[A/G]CCTCTAGTAGTATACTGAAATAGTTGGAAAAATTTGAATATTTTTCTAAGTGTTAAAGGG	YES	YES
scaffold3256.39924	Chr02	116760047	A/G	intergenic	TTCTTAACTTTGATTTGAAGTAACCTAATGTGTTGAAGCCCTGAAGAACCATAAACCCCT[A/G]GCAGTGATTTCAAGCCATAAAACTGCACTCAGTCTCCACTCAGCTTGTACCCAATTTAGC	NO	NO
scaffold1547.1195238	Chr02	118090532	T/C	intergenic	CACATAAAACAAAGTTAAAACTGCCAAAGGTTCAACCTTACAATTTCATTTCACAAAAAG[T/C]TGTCAAGGGAAACACCTGAAAATTATTACAATTTCAACCCCTTACACCGTAGCAAAAACA	YES	YES
scaffold1709.12848	Chr02	118124013	T/C	intron	GGTCTTCAACACTGACTGGTTGGTGCAGCTGCATTGATGAAAAGCAAGTTTAATATAGGC[T/C]CAACGAAAGACTACATCACTAGGTACTCAAAGCAGAGTAAATAAGCATGTAACAATGATA	YES	NO
scaffold1709.165228	Chr02	118276393	T/G	intergenic	TGGAGAGTTGTGTACCCGATCTTCATCAACTTCTACCACAGACGATACACTCTCGGATCT[T/G]CTTCTTTTTGTAAGGGTATTTGAAGTAGAGTTCCCATCATTCTCAACTACATAATCCTAA	YES	NO
scaffold1709.313818	Chr02	118424983	A/C	intron	CTTCTGATCTTGAAGAATCCATCCTGTCATCATGGAGATATATACATTCATCATTTGGAC[A/C]CAACCTTATTATACAATGGAGTTTACCTTACATGCACTGACGGTATACGATATTCGTTTA	YES	NO
scaffold1822.137875	Chr02	118584131	T/C	UTR	ACAATTGTCAGGTTGGAAAATGATTCCGAGTTATGCAACAAAAGACCCGAACATTATCAT[T/C]GTGATACCATACTTTTCATGAAAGAAAATCAATTAGCAGAAGGTCTCCCGAGCCTTAAGA	YES	NO
scaffold1822.207743	Chr02	118653999	T/C	intergenic	CATGAAATTGCACCACTATTTAGTAAGAAGGCGTAACCGGAAGTTAATTTTCTATCATAC[T/C]GATCACCAGCCCAATCAATATTTGTATAACCTCTTATGGATAAATCGGATCCATTATAGC	NO	NO
scaffold1.41946	Chr02	118796551	T/G	intergenic	AATTGCAGAACTTAAGAAAGCTCAAAAATATCTATAAATCTCAGTAATCTTAGCAATTTC[T/G]ATAATATTTGTATTGCTAGTAATCTGGCCTCGGTCCTGTAATAGGCTTAGAGCTAATAGT	YES	NO
scaffold1.1905640	Chr02	120660245	T/G	intergenic	AGCTTTAGGCAAAAATCGTTTAGATCATTGAAATAAACTTTAGCCATATAACGAAAAATC[T/G]TTAAAATAGGCATATAACGCAAAAATAACTACACGTTAGCCATATGATACTTGTCATAAG	YES	YES
scaffold3107.159165	Chr02	120877797	T/C	intergenic	ATAATAAAAATAAATATATCAATCTGAAGGAACACTAGGCAAGTCCATCGGAAACACATC[T/C]ATAAACTCATGGACAACACAGACATAATCCAAGAAAGGAGGCTAAACAATAATAGTGTCA	YES	NO
scaffold169.321798	Chr02	121211474	T/C	intergenic	ATCATGCATCCTTGATATGGAGGAAACATTGTGGGCATGTTTGCGTGAAATATGGCTGAT[T/C]CAAATAAAGCTGATCAATGATATGATAGAAAATGGTAAAGGCTTCTCCCTTTCACAGAAA	NO	NO
scaffold169.1044	Chr02	121532228	T/C	intergenic	GGGAAGAGGGGTGATGTGGTGATGGTGTCTTGGTGGTCGCCGGAGCTCGGCGGCAGGTGG[T/C]AGTGAGCTTTAAGAGAGGAGAAAAGTGTGAGATATGATTATGGTATATGTGTGTATTGTG	YES	NO
scaffold23561.1997	Chr02	121536268	T/C	intergenic	TGTTAGGGATTTTTTGTCCCAGAGGTCCGGTATCCAAATGTTTACAAAGAAGTTGAAACT[T/C]TGTGAGGTTTTCAGCTTGATATGTATTGAGCTGATTTAACTCATATTGCAATTTTCTTGC	YES	NO
scaffold23561.28866	Chr02	121563137	A/G	intergenic	ATAAATGAAATGAATATTAAATATATTGACAATACAAAGAATGACTCATGTTAGAAATGT[A/G]TGTTGGAGAAATAGTCAACTTTGTCTTCATGCAAAAATTAGTACATTTGAAGTACACTCT	YES	NO
scaffold4491.1128292	Chr02	121625170	T/C	intergenic	ACCATCTAATGGATGTTCGAATGGTTCCTTAGCACAGATTTTGACGTATCCACCCAACAA[T/C]AAGAACCTTTGATTTTGATGGGACTACACGGCTTGCAACCATATACTTCTACCAGAGTAA	YES	NO
scaffold4491.571916	Chr02	122181546	T/C	intergenic	TCTAATTTTATCACGGAGTTAGCCTAAACAAGAAAATTAACAATAGATTGATTGATGTGT[T/C]TATTAGATTCGATTGAAGAAGGTCATACAAATCGTTCAAGGAGACAACTTTGGTATTACA	YES	NO
scaffold4494.137253	Chr02	122866309	A/C	intergenic	TTCAAAAATGACATAATATAATTAAGGGAGGGGTTAAACAGTGAAATCACACAGAAACAC[A/C]CATTTCATATATTTCATCAAATTTTCAAGTCGTTACAACTAATTAGGGTTTGCTTGATAG	YES	NO
scaffold4494.41135	Chr02	122962427	T/C	intergenic	TTCTCCTTTTCTCTTTTATTGTTTCTCAAATTCTTGATAACGAAGGCAACCATTTTTTCC[T/C]GACAATTTGGCTTCCCGACAAAATAAGAATGCATCTCAGTAGTGTATATGAGATGATTTT	YES	NO
scaffold4494.7884	Chr02	122995678	T/C	intergenic	TTTTTGAACTCTTTAAAGTATTATATTTAAAGCAACAATACATAGACGACACAATTGAAC[T/C]AGAAATCACATAACACAGCTTCAATCATAAAAAGAGTGTTGTTTCTGGTACACATCTATA	YES	NO
scaffold1233.875881	Chr02	123880442	A/G	intergenic	TTTCAATAGCCAAAATAACTATAACAAAGATTTATGTTGAGAAATTTAATTGAAGTACAA[A/G]CATCAAAATGTGGCAATTAAAGAAACAAGCTCTCCTAATTTAGGATGGCTTAAATGGAAT	NO	NO
scaffold801.324163	Chr02	124036447	A/G	intergenic	TTATCTGAGTGATTTAGCTAGGATTGTGTTAAGGGTGTATGTGGCTGAAAAACTGAGAGC[A/G]AATGAGAATCAGAATATAGAAGAAGAACAAGACATGTTTGATGATAAATTAGATGATCTG	YES	YES
scaffold801.45920	Chr02	124314690	A/C	intergenic	GCCTCTATAATAGTGACAAATCTATCTGAATTTCTTCCAAGCCTTATACATTGTATTAGA[A/C]TTTCTTTCCACCGATTCTAAAATTTTAGCATAGATGAGCTTTGAATAGATTTCATGGTAG	YES	NO
scaffold2296.189911	Chr02	124551520	A/G	intergenic	TCTCACTTAAGTGGTGCCCTCATGTGAATTCACCAAGGCATCCCAGATTTGCTTTCCAGT[A/G]GTGTAAGTAGACGCTCTGTTATACTTAGCTAGACCTAGTCCACACACTAAGATGTTCTTT	YES	NO
scaffold6663.24595	Chr02	124577093	T/C	intergenic	ATATTCAAGTCACCAAGAGCGCAAATTGGAGGATAAGTGACTAATGTCGTAAGTGCTAAG[T/C]TAGAAGCTCGGAACTTTGAGCTGTAAGTGACAAAAGAGTTTTAAAATGAGGTGTGGGTGG	YES	NO
scaffold6663.694	Chr02	124600994	T/C	intergenic	AGAAGTTTGTAAGCTTGTTGCTCTTGTCGAGAATCAAATATGGGTTCTTGTTGAGAATAC[T/C]TCATGTGTTAATTTTGATATGGACCTGAATCTTGTTCATCTACTCTGTAGTTCTATTGAT	YES	NO
scaffold750.301886	Chr02	124904573	T/C	intron	TCTCCATAAGGTCAACCCACCTCTGAACGACATCAATTTTGTCTGAATTCATGGTGGGCA[T/C]ACCATACATCATCAGACCACCAATCCTATCAGCACATTCAAGCGCTAGGACACTATGACC	YES	NO
scaffold750.384922	Chr02	124987609	A/G	intergenic	ATAAATATATTTGTTTTACTGAAGCTATGATGCACCACTGAATTCTCCAACTTCTTCAAC[A/G]TTAATATACATAATTCATTATGAGATAAGCAAGTGAATTGACAAAGTTTCAAATATTGCA	NO	NO
scaffold7771.98586	Chr02	125225336	T/C	intergenic	TGTGTCTAACTTTCCACGTGACATATGTATTTAAGACCACAATATTAAAAGATATTTTGA[T/C]ATAGTCTACATGTTAAGAGCACAAGATTCAAAGTCTCTTTTACTCTTTTCAAGTAATTTG	YES	NO
scaffold2067.170383	Chr02	125417503	T/G	intergenic	AAGTACCTTGTAAAGGGAGGTCAAATAATTTCATATCTTAGATGGTATTTGAGAAGCTTT[T/G]CATGGAGTTTGATCTTCGGATGCAATCATATCTTTCACTTTCAAACCTTCATACATTGAA	YES	NO
scaffold2067.216907	Chr02	125464027	T/C	CDS	TACAAGACGAAGATGTCACCACTGTCCAGATCAAAAAAGAGGGGAGGAATCATCTCAAAC[T/C]AACCCTTCTTGGAAGGTCAAGGAAATCATGTAGGATAACCCACTCCCAATAACTCCATTG	YES	NO
scaffold2067.239376	Chr02	125486496	A/G	intergenic	TATTCGTAAAATTTACTACCTACGAAACAAAATTGACATCATGTTATCAGATTGATAATG[A/G]TTCTAACGCCAGTTTAGCTAAATCTTTTTTGATAAAAGACTGAAAGATTAATAATGTTAA	NO	NO
scaffold282.384519	Chr02	125861194	A/G	intron	GTAAGTGAACCTGATATATACAAATTCCTGGTATAAATACACTATTGTTATTGCGACTCA[A/G]ACGATTTTTTATTTTTCTTTTTGGTTTTCAAAAAATAATTCAGAAACTTCAGGGATTTGG	NO	NO
scaffold282.320974	Chr02	125924739	T/C	intergenic	CAAGGTTCTGTATTGTACGAACAAACTCCAAAATTTGGGATTTTGTATTTACAGATTTTT[T/C]GTTTCAGTGTATATGTGTGTAACTGTTGTTGTTTCTGTGTAAGATTACGTTTTATGTTTA	YES	NO
scaffold282.49653	Chr02	126196060	A/G	UTR	CTCATTCATAGCATCTTGCACATCCTTAATCAACCCGTTGATATAGAAGGCAATAGTTAC[A/G]AAGTGTCTGTCATGGGAGATGTGTGTTGCCCTAAATTCAGTCACCTGTTTGAATCGTCAG	NO	NO
scaffold1145.36071	Chr02	126282783	T/C	intergenic	AATCAGTGTACTATATGTGTGTTTCCACGATAATATTATCAATAATACGTACCTCCCACA[T/C]ATGAAGTTGTTTCATATAAACGCAGCTTATTCCTCCAAACCCATCTTTACTATAACCTCT	NO	NO
scaffold1145.122052	Chr02	126368764	T/C	intergenic	AGATCTCCATAGATCTGAGAAATCTTTTGAGTTGGTGACTGGGTATATTTCAAGACTCAA[T/C]CTTATAGGCAATCTACTATGTCTACTCAACCTTTTCATAAACTTGTTGCTAGATACTATG	NO	NO
scaffold12267.16792	Chr02	126696458	A/C	intergenic	GGCGCCATCCCGATCTCACCATTGCTCAACCCAAGACGCCGCCCAGGGTTCTCCCCCGGG[A/C]TAAGCAAGGTACCACCCAGGGAATCGCCATGGGCCAAAATTCAGTAGTTCAATCCATGTT	YES	YES
scaffold3526.41987	Chr02	126755612	T/G	intergenic	TTCCTTTTAGTATATAGAAAGTAGAGGTTATTATTACTATTATATATAGCTGGCATTTTT[T/G]CACAAGACATGAAGGTATGGTTACTTGCTCATTTTGTTCAATGATCTGAAAGTAGCTTCT	NO	NO
scaffold6262.39605	Chr02	126798301	T/C	intergenic	CCGCTTCGTAACATCTATCTTTATGTTCCCTTCACTCGATGTTTGCCCTGTACTTCTTTT[T/C]GTTTCGTAGTTATTTGTCTATGTGAACTGGTCTGACTTCATGTGTAAACCAAAAGACTTC	NO	NO
scaffold6262.50920	Chr02	126809616	T/C	intergenic	AAAACTTCCATGATTTCTATTTTTTAATTGTTTCCTTTAACTAAAGATATTATTCCCATT[T/C]AGAACCTTCCAGTTCGAAGCTGTCTATCAAATTCCAGTTCAGGAAAGAGGGAAATTCAAA	YES	NO
scaffold883.23374	Chr02	126840721	T/C	CDS	TCTTTGCGGTTAGATTGTGAGGTAATAACCGTTTTAGCCAATCCTTGCAATCCAACACAA[T/C]AATCTTGACTAGGTAATGTAGCTCGGCCTAGCAAAAAAGTAAAACAAGAAATTAATTTTG	YES	NO
scaffold883.667306	Chr02	127484653	T/C	intergenic	TAATATTTTTCTTAATGGATGTGCCAAGTCCATAGGCGAACTAATACGAAATGGAGGGAC[T/C]ATTAAAAAAAGGTGAAGAGTCATAACTTTTTGTCTAACACATTTAAAACAGCTGATGAAC	YES	NO
scaffold2101.4027	Chr02	127505538	T/G	intergenic	TTTGAGAACATTTGTTGGCTTGGCTTATGTCTATGTCATTTAGTGGTGGTGTTGGAGAGT[T/G]GATCGTTTGAGGTAAAACTTCGGGAGTAGAAACATGAGAGTTCCTTCGGCTCTTCTTTTG	NO	NO
scaffold3228.23279	Chr02	127711277	A/G	UTR	TCACATGGAACGTGACCATGTGAGAATGCTTGAGATTGTGTGGAATAAGAATCTTTCAAT[A/G]TTTTTACTGATCATTTCTTAGTGTTTGTTTAAATAATTAATAATTAAGTAGTGGTTGTTT	YES	NO
scaffold3228.24365	Chr02	127712363	T/C	UTR	CTTGAGACATTGTAGATCTCAAGTAGGATTTTATTAGTTTTAATTTTGAAAAACTTCTTT[T/C]CACTGAGACAACTATCACAGGATCAGTTAACATTATTCTATAAGCAATATAAGCATTCGG	YES	NO
scaffold14075.14305	Chr02	127730530	A/C	intergenic	ATTACCATTAATAAAGCCTATGCAATGATTATCTTAGAAGAGAGCAGGAGAACTATGTCT[A/C]ATCAATCTCACATTCCTGAAATCAGGGGAGGTACAACCCTATTAAGTGGAAAAGGTACAG	YES	NO
scaffold4870.74843	Chr02	127856103	A/G	intergenic	CCACAAAATAACTTATTTACAATATTCCCCCTTGGATGTTCATGTAAAAAAAATTCTAAA[A/G]AAAATAAATAGTTGTTTGTAATACGCATTGTTTGCTGCCTCATCAAAAATCTTATCAGAA	NO	NO
scaffold4870.127281	Chr02	127908541	A/G	intergenic	CTAGAACTACAAAACCCTCAAGCTATTCCATGTAAATTTCTTCCTCCAATTCTCCATTTA[A/G]GAATATAATTTTCACATCCATTTAATGGATTTCAAGATCTTATACCTCCGCCAAGGCAAT	YES	NO
scaffold27026.14515	Chr02	127928064	A/G	intron	TATCCACATTAGTCCATTTGGAAATAGTCTTCCTTGAAAATGCAAAATTACCAAGGCAAA[A/G]TGTTTAACCTAATTCAGAGAGAAGGTATAGCACATAGCACATAGAGATGATGAAGTCCAC	YES	NO
scaffold15117.29177	Chr02	127976592	A/G	intergenic	TTGTCTAACTTAATATATCTCGATCTATGTGGGTCAAGTTTTACAGGTCAAATTCCTTCT[A/G]AAATCTCTTAAGTTAAACGTTCTTCGTATCTGGAGTGAAGATCCATATATGCTTACATTT	YES	NO
scaffold15117.428	Chr02	128005341	T/C	UTR	TCTTGAACGACATTGTTTACACTAGAAGATTTTTTTTCTCTTTTTTTTCAGCCATACCGA[T/C]TTATAAATATGCGGATGGTGAAGTGCTGGTACGTTGCATCTATCATAAAGGTAATGGTTC	YES	NO
scaffold21020.19620	Chr02	128026388	T/C	intron	TTTTTATGACACGTTGCCTCTAGGGAGTTGGGTTGAGTGGCTTTTTTCTTTGATGGTGTA[T/C]GTTCATTGGTTTTAGTCGAGTAGTTTTGCTTAACTGTTACTTTAGACTCTACGTGTGTTA	NO	NO
scaffold21020.22666	Chr02	128029434	T/C	UTR	GTATGTATTTCATATAATCCTATCTAAAGGAGGGACAAGCGTTTAATTTGAGTGGTTGGT[T/C]GAGGCTTCTTTTCTTTCAGGCATGGAATTCCTCCCTTTCCAGATCCAAACAATAAGAACT	YES	NO
scaffold4438.8466	Chr02	128047191	T/G	CDS	GTCCCCTGAACTTCATCAATCTCATTTTGATGATTAATTCGGTCATATGGCAAGTTAGCT[T/G]GATCAGGATGCAGCTCTGAAGCAGCAGGAGGCTCCGAGATAGACGGCTGACTAGCAACTG	YES	NO
scaffold4438.187600	Chr02	128226325	A/G	intergenic	TAAGGCATTTAGTTATTTATTCTTGCATTGATGGCCATAATGGTACTTTTCTCAGCACTT[A/G]AAATTATTAGGGAATGTAAAGTTTTGATGATAGACATATGAATGAAACATGTTGTGCAAG	NO	NO
scaffold4438.378516	Chr02	128417241	T/G	intergenic	CATCCTCCTACTTCTTGGATATGCAAGAATAAAGCACATATAGAAAATCAAACTTGAGTT[T/G]AAAAAGATGTTTCATTATTTCAATTTTTCTTGTTCTATGAAATGAAGCCACTACAAGGAC	YES	NO
scaffold1734.689319	Chr02	129302757	A/G	intergenic	TCCCTCACTTCATTAGATAGTATGACACCCCTCCTGGATTTTAAATCCTCATGAGCTTCA[A/G]CAATAGCCTCTAGCTTTTCATGGAGTTTATCATCTCTGTCCTTGCACACTTTGTATGTGC	YES	YES
scaffold1734.932743	Chr02	129546181	T/C	intergenic	TAACTTGACCTACTATTGCAGGTTACCCAATTATTTACATAAAAATTAAAAAATAAATAA[T/C]TTGGTAACCTGCAGTAGCAAATCAAATTCACCTGATAGTGTAGAATATTTTCTACATTGA	YES	NO
scaffold2025.998297	Chr02	130617397	T/C	intron	GATAATGCTTATTGTCATTATGATTTTCTATTGTTAGTATCTTTGTTTTTGAGTGGTTAG[T/C]TGGTGATTGGAGTAAGAGGTCTAGACCCTTGCAATCTGTTTTTACTTAGACATGTTAATC	NO	NO
scaffold1522.1154681	Chr02	132019498	A/C	intron	AAAGAAAGCAAAAACACAACATTTGAGAAGATATAAGCAAAAGCAGGACAGTAAGAAAGT[A/C]GAGGCATACAAGACAACAAGTAGTAATAGATAAATAACAATAATATGAAAATACTAAACT	YES	YES
scaffold755.796644	Chr02	132830078	A/G	CDS	TAAGTTGTTTGGTGTCATAAATCAGTCTGATTTTCCACCAGCTTTGCGTTTTGATGCTCT[A/G]AGAGCTTTATGCAAGGTATTGTCTCTTGCTCTGTCAAATTTACGATATTATAATCATGCT	YES	NO
scaffold755.897231	Chr02	132930665	A/G	UTR	ATTGAGTTCTTGTAGGTGACTGTTGATTCCATCCATGATCCAAAAGTGGGTGTGCTTTTT[A/G]ATCCCAAATCATTGATTCAAGCACTTTACAATCTGTTGACGGATGAATGGGCCTGAATGC	YES	NO
scaffold3144.329706	Chr02	133452950	A/G	CDS	CTCCAGTATTCACCGTAGGGACTAAAGCCAATATCCTTGGAGCCATAAAAGAGTCTATGC[A/G]CGATGCTAGATTTAGGTCTACTTGAGCATGCGAGATCGTGAGTTTTCATGATAGCACGAG	YES	NO
scaffold1915.15716	Chr02	133581992	T/G	UTR	ACACACATAGGTTATTCCCTAAAAAAGAAGCTAGATGTTTGATTAGTCTTTTTTAGTTTG[T/G]TCAAGCACTCCTCTGTAATTATTGTTGTTTCTTTCTTAGAATTTATCTGCTCCATAGATC	NO	NO
scaffold1915.193897	Chr02	133760173	T/C	UTR	TCAACACCTGGACTGTAGTGCACATAGAGTTGATGTATCTATAATTTTGAGATATATTCC[T/C]GGTATCTAACTTCTGCTTCATGGATCCTCCTCCGACATACACTACATGATATTGTACTAG	YES	NO
scaffold1915.197977	Chr02	133764253	A/G	intron	CTGATGTAGAACAGTGCACAACTGAATTTTATATAACCGGCAATTTCTCAGGAATGTTGC[A/G]TGCTTTATTGTCTGTTTATGACAGTCTTCTTTTGGCTATCAACAATTGAACTCCTATTTG	YES	NO
scaffold10380.92917	Chr02	134010393	A/G	UTR	GTATAAAGTATATATTATTTACACAGTTTGTATATATTTTATAATCTAGATGACCGAATG[A/G]TTTAGGTTTGTAATCTTCCTCAAAGAAAACTGTTATTTAAGAAAAAAATTTCTTTTAATC	NO	NO
scaffold2287.446417	Chr02	134504415	A/G	intergenic	GTGAATGAAAAATATTCTTATGAATATTCCTTTATGTCGATAGTGAGGCAAGAGGAAGAC[A/G]AACCTCACGTCGTTGTCGTTTGCTCGACTTTGGCTTTGGGTTTGTCCAGGGATGGACCTA	YES	NO
scaffold2441.1669	Chr02	134549539	T/C	intergenic	ATGACTGTATGATACGAGATCAAGTGAGAAGACACTATATTCAATAAGGGTCTTGTCGAA[T/C]GGTTCTAGGTTTTAAGTGATTATTTAGTTTGTTACATTGAGAAAGAGGGGTATATTTGTA	YES	NO
scaffold2441.210405	Chr02	134758275	A/C	intergenic	CCTTTTAAAAGCTAATTTTCAGGTGATTATAATGAGCAATAACAATGATAATGATTAAGA[A/C]ATAAGTAACTGAAGTTACTGGAATTAAAGCACATGTGCAGGCCAAAACGAATGGAGTGGA	YES	NO
scaffold2441.481261	Chr02	135029131	T/C	intergenic	TGATGTGTAAAGCTGTCAACTGCACAACTATAACTCTGATCCCTAAAATAGCCCACCCTA[T/C]TAGAGTTACAGATTACAGGCCTATATCGTGTTGTACCATACTCTACAAAATTATTGCTAA	YES	YES
scaffold2441.519030	Chr02	135066900	A/G	intergenic	ACCATTTATTATTCACTAAATTCATTAGTTTTTACCAGCAAACAACTCAAATTAACAATA[A/G]TTAATTCGTCTTCTCGGTCATTTGATAGAAATGCAAGCTCAATGTGAGGAGATTGTCCAT	YES	NO
scaffold6673.42149	Chr02	135189863	T/G	intergenic	ATCAATTCCTTAGATGAATTTCGATTAATACAAGAATATAATACATTACAATTTTAATGC[T/G]AATACTGGAATTTCCTTCATTGCGCAATGAAATCAGTAAAATTTTAGGGGTGTGGTTATT	NO	NO
scaffold1818.274041	Chr02	135465313	A/G	UTR	TGGGCTGAAAATCGATCGGGGCGTGCCAGGATAGCGGCCTAGTGTGAGCCTTGGGTGTCG[A/G]CATGGCCATTTAAGTGGTTAAACGGGCGAAAAGGCGCCAACAAGGATGTTTTCGGGCCAA	YES	NO
scaffold2501.1061767	Chr02	136555768	A/C	intergenic	TGTATAAAGAAGGAATTGACACTAGAGAGAGATATGCTTAGCTGGAAGCTGGCGCGGCGA[A/C]CAGCAACAGCATATGGCCTATGGGCTTCAACATCTGCCAGCTTTCAACTCATAAATATTT	YES	NO
scaffold5857.141388	Chr02	136793611	A/G	UTR	TGTTTTCTAACTTTAGCCATATGATTCAATGTTTCATGGTTAAATTGGATTTTAAGATCT[A/G]CCTGGAAATTCCGCAGGCATGTCATATCACTAGAATTAACATAAAATGTACTGTATAAAG	YES	NO
scaffold5857.288692	Chr02	136940915	T/G	intergenic	ATGGAAAACTTAATGCAGAAGAAACATGAAAGAAACTGTGGCAGCATGAAAGGAACTGTG[T/G]CAGAAGAAACTAGTTTGTACCCACATTGTTCAGGTTAGATGCACCACACTATATTTTGCT	YES	NO
scaffold6770.9305	Chr02	136951446	T/G	UTR	AAATTATGATTGCGGTCTATAAATGAATTGAGTTGTACATATGTACAATGAGGCTCTTTA[T/G]CACTGGAATATTTCCCTTATAAATAAACTGCTGCTCATTTTGAATTCCAATTTTTTTACA	YES	NO
scaffold6770.198781	Chr02	137140922	A/G	intergenic	TGCTCAATCGATAACTCAACTTTTGATCAGACCCTAAACTCAACTTACGACCCTATACTT[A/G]ACTCCTAACCCTAGCCCAAAACGCAAAATCTAACCTCAATCCAGAACTCAACTCTCAATT	YES	NO
scaffold5937.115325	Chr02	137337803	T/C	UTR	TTGTGTATTTATATAAGGCAATCGAAGCCCACAACTACTTCTCTTATGTGCATTTCCAAG[T/C]GTAAGAAAATTGAACACCACATGCATCAGTCCGCCACATCCTCATACTCATCTCGCCGAA	NO	NO
scaffold5937.210216	Chr02	137432694	A/C	UTR	ATAAATAAAAGGTTAATTTTATTATGTCACACTTTAAATATAACAAATTCAACTCTTTGG[A/C]TAATGCACTGGTAGTGACTATATTTAATAACAAGAGTAAAACAGACACAAAATGACAAAT	YES	NO
scaffold5937.253944	Chr02	137476422	T/C	CDS	TCTCAAGTGAAAGCCAAAGACGATAAGGAATTTGTTCAAGTTTGTGAAATGACAGACTTG[T/C]CAGCAGCACCACAACCACCACCTCCGCCTCCACCTCCACCAGTACTCAATTCTTCATCAG	YES	NO
scaffold13846.84875	Chr02	137567338	A/G	UTR	TTGTGTTGAGAATTTTGATGAAAAAGCGAGAGAAAAGGGGTTGACGGAATAGAGAGAAAT[A/G]TGAAAATTGAAAGGGAAAAAAAGGAGGGAAATAATTGATGAATTTATGGTTAATGATAAG	YES	NO
scaffold3963.72219	Chr02	137698877	A/G	intergenic	ACTGTTTGACAAGATAGTGACCGTAAGTTTTGGCATTTTACATGTCTCGGCAAAGTGAGG[A/G]ACATGTTGTTTTGGGCTACCTTTGCCCTCAAATTATTGAAATTTGGGGGGTTGATAGCCA	NO	NO
scaffold3963.92600	Chr02	137719258	T/C	intergenic	TTTTTAAATACAAATAGCTCAAGTTTGAGATTTTATCAAAAAGTGATCCGTCGAATAAAG[T/C]ATTTCCACTTTATATTCATTTCCTAATTTGGATCATTTTAGCCTATGTAATTCAGATACA	NO	NO
scaffold36.516787	Chr02	138265894	T/C	intron	CATTGTGAATTTGGTTTGGATATCCTAGCAAAATGGTTTGACATTTTCGATATGATTTTC[T/C]TTATCTATCAGCATCAAGAGGTGTAGCTTGTGTTTTTGCTGCAAGAAAGCGTGCTTTGGT	YES	YES
scaffold36.12392	Chr02	138770289	A/G	intergenic	AATCCCTTCTTGTTGACTAAAACCTTTTTTCACTAGTCTGGCTTTAAATCTCTCAACTTC[A/G]CCTGTATCCTTGTATTTAATTCTATACACCCACTTGCAGCCTATAGCCTTTTTCCCTTCA	NO	NO
scaffold862.15372	Chr02	138799052	T/C	intergenic	AGAAACAGAATACAATATCTAGAAGTTCAGCTGAAGCGGAATACAGAAGTCTAGCATCCA[T/C]AGTAGCTGATTTAATATGGATTCTGGGATTATTCAAGGAAATAGGAGTACAAGTCAGTCT	NO	NO
scaffold862.408415	Chr02	139192095	A/C	intergenic	TTGTTAGGGTGTGGATATTAATATATATTGAAAATGCTAGATCGTGCATAATAATATAAG[A/C]TGCTCCTACTTGAACAGGATATCTAGATGTTACTATTCTTATTACTTTGTTCTATCGCGG	YES	NO
scaffold862.892853	Chr02	139676533	A/G	intergenic	CCTCATTAAAAATCTGGGTTATTACATTCTCCCCCACTTAAAACAGCGTCGTCCTCGAAT[A/G]GGTCTTGAATTATGTAGAAACTACCAACCACTATATGACCTTTCCATACACATTTTGGCA	NO	NO
scaffold3660.313849	Chr02	140046874	A/G	UTR	TTAGAGGTAAATTTCATTTATGATAGAGATAACAAGAAATTAAACCCTGAAGATATTTCG[A/G]TGTTCTATTCTGTGAATGTTTTATTTCATATGGAGAGTGGATTTGCGCAAATTAAATTGT	YES	NO
scaffold12742.45508	Chr02	140338171	T/C	intergenic	TACCAAATAAAGCAAACATAGTTTAGTCGTTGCTCTATGGGCATGGAAATAACATTAGTA[T/C]ATCACAAACGGACACTGAAACCAGAAAAACCACGTTTCTTCATAGCGATCCATGCAGTAG	YES	NO
scaffold28618.57676	Chr02	140380411	A/G	intergenic	AGTTGTTGGGTTCGAAATTGAGAGGGTGTCCTGCGGAAGCTATTAGTTTGCAAATCAACG[A/G]TGATAATTCAGATGACAAATTAAACATATATTGAAAAGACATATTATTAATATGATTCGG	YES	NO
scaffold28618.1153	Chr02	140436934	T/C	intergenic	CGAAGAAATCCTCCATTTTTGGCACGGTTTACAGTCCCAATTTTATTCTTGGGCCTTGGC[T/C]CAATAATATGTACAATACAAATCAATTGTTTAAGGGAATGCACAAAATGCATGCTTTTGA	YES	NO
scaffold4447.50418	Chr02	140519382	A/G	intergenic	AAACATTGAAAGTTTTGGGATTGAATTTATGACATCAAGAGGTGGGTGATCAAAATGGGC[A/G]CTCCATTTATTTAAAACATCAAAGTATGTCATGTATTTAAAATGATATCAAAATAGACTT	YES	NO
scaffold4447.7840	Chr02	140561960	T/C	intergenic	ACTAGTTTAATTTTATGGACTTCATTCTCATCCTCAAGAATAAAAATATCCCTATTAATA[T/C]AAGCTTGAGATCTAAGAAAAGGCAAACTATCATCCGAAGAGAAACGAATATTGTTGGATG	NO	NO
scaffold3298.116939	Chr02	140687738	A/C	UTR	GCAAGCAGCGGCCCAAATTTCCCACCTAGGTGGCTTGTTCTTACCTACTGCTGTCACGTC[A/C]CCCCCATGAATTTGACTTGTTGAACTTCTAAGTTTCAATTTGTCAATTGCAAAGATATAG	YES	NO
scaffold3298.180655	Chr02	140751454	A/G	UTR	ATTTCAATACCTTTTCTCTAGCTCCCTTTGCTCTTTCAAGCTCTTGCAGTTGTAGTATTT[A/G]TTGAACAAATTACATATAATTCAACATCCAATTACCATCAAAATTTGCCTATCGATCACT	YES	NO
scaffold3298.218314	Chr02	140789113	A/C	intergenic	GCCAAATACAATTCGTCTTCCTCCAGTTTGGGGTTGTTGTCAAGGCATAGGTGTTGATGT[A/C]TTCTAGTGCATAAAGTCCTCCTTTTCTAGCCCCCTTGCTATTTATCTCCCTGACTTTCTA	YES	NO
scaffold1942.135650	Chr02	141023932	T/C	CDS	AACTCAGTCAAATACTAACACATAGTTACAATGAATGTAGCATATAACATACTCTATCAT[T/C]CTAATTTCTTGTTCTGATATGCCTGTGGATATCCAGGATCAGGTTTTTCAAAGAGAGCCA	YES	YES
scaffold1942.234193	Chr02	141122475	T/C	UTR	GTACATGTTAGGATATATATATAACAATAAGGCTGTATTTTTTATTTGAGCTCTTTGCTT[T/C]AAGGGTTTATTATCATTAAGACAAATCTATATGTTTTTGGAAGAAGTTTTGTTTGACTTC	NO	NO
scaffold1942.541757	Chr02	141430039	A/G	intron	TATGCTTGTCCACATAGAGTTTCCACTGCACTGCCCATCCCTAGCTGCAACAACAAGGGA[A/G]AAATGAAAAGAAAAAAAAGAAGAAGAAAATTGGAAAAGTTATACATGTAGTGTTGTTTTG	YES	NO
scaffold3724.259072	Chr02	141741908	A/G	UTR	AAGGAAGATCATATTTTAGTACTACTACAATGTAGGGCAATTTTAGTGTTCCATAAAAGT[A/G]TAGTACGCCAAGTACTGTTTGGCTAACGGGCGCGACTTTTATGGATGCTTTATCTGAATT	NO	NO
scaffold3724.272391	Chr02	141755227	A/G	UTR	TAAAAGGTCTTTTTTATTTGTGTCTTTTAGTAATGTTTTACTTAAGAGTTGGAGAATTCT[A/G]TGGTGTCCTGATCAAACTAGAAATTATCAATGAACCACGCATAGCATTTACAAGGGAGCT	NO	NO
scaffold3724.311314	Chr02	141794150	T/G	intergenic	TTCAAGTTTAGCTCACCAGAGCCCTTAATGTCCAAGTTTTGACCCATATATACCTCTATT[T/G]CCATTAATTGATACTCGAAAATAAAACAAAAGAAATTGTAGTGTGTGTTGGGGTTGGGTG	NO	NO
scaffold1093.4719	Chr02	141825094	A/C	intergenic	TGATGAGACAATATGGATTTATTGAGTTTATGAATAAAATATTTTCTTTCCGGATATGGG[A/C]TCTATTTACATTTAATTTGCATTCCATAACAACAAGTCTTTTGCCTTTGATGATGGGTAT	NO	NO
scaffold1093.740522	Chr02	142560897	A/G	intergenic	ATCATCTCTCATTTCATGAATCATGTACAACTAGAACAGGTAAAAGACAATACAGTTAGG[A/G]GCCGGTTGGTTGGAAAATAAATTATTTCGAGATTATTAATTTGGAGATTAGTTATTCCGA	YES	NO
scaffold4112.168116	Chr02	143127542	A/G	intergenic	TATAAATGCAGTGAATTTAAATAAAACTACGACCCCTTTTCCTTTGGTGTATCAGTATTA[A/G]CAGCAGCTGGTTCAGACTCTAGAGGGCCAGGGCATATGATAAGTCTCTCAACAGGGATCT	YES	NO
scaffold1660.1691	Chr02	143654679	T/C	intron	AGGATGCCTACAAGCTTATAATTTGTAATTCGAAGTCAAAGCTTATGATGTCAGTCGGTA[T/C]TCAGATTGATGATTCTGAACTCAATTTATCAAAGTAAATCCACATCCAAATTATCATCAT	NO	NO
scaffold1660.324089	Chr02	143977077	A/G	intron	ATTAAGTCTATGCTTTGAACTACATTTTTTTTTCTTTTAAAAAAGAAAGTTATTCTTACA[A/G]AAGTAAGGGATTGAGCGCATCTTTCCCCTTTTTATAAGTAGGAAGGTTATCAAAAGACTT	YES	NO
scaffold1660.814193	Chr02	144467181	T/G	intergenic	AAAAATTATAAAACGGATATCATTATATTCATATTTTTATGGGGATTATTTATTGGAACA[T/G]ATTTTGATAAAACGAAGTGCAAGGCGCTTGCGGACTAACTATATTCGGATTCATTGGTTG	YES	YES
scaffold1763.119386	Chr02	144612496	A/G	intron	TTGTGCTCGCTCATGTTAGTTTTATTATTTTTACCAGTTGACTGAAGAGATGATATTCTT[A/G]GTGTTGATGTTGTTAGTCAAACGATAGCTAGGAGTGTTCTTGTTGGCAGCTATTGTTCTT	YES	NO
scaffold7347.11204	Chr02	144637217	A/G	intergenic	CTGAGCAGAGGGCACACTAGAAGTGCCAGGATAATATTGTTATGGAGTGAATCCTGGCGC[A/G]TGTTTCGATGAATTCATGGAAGCAGCGAATTCAGCCTGAAAAAACGGTGGGCAGTTAGAG	NO	NO
scaffold7992.7380	Chr02	144662510	A/C	intergenic	GACGCTGAGTCCATAAGGTGGGTGTATGTAACACCCCAACTTAGGAAGGATTACCGGGAC[A/C]AATCTCAGTCCTGAGTGTAGGCAAATCCCATTCGGTGGGTAAACCTCAGCGAGGACGCTG	YES	NO
scaffold6742.19428	Chr02	144702841	A/G	intergenic	GAAATAGCTAGTATGAAAATCGAATAAATGTAACTCCAACTTTCAAATCAATTTCTTGAC[A/G]TGCATCTACAATCAATGCCTCATATTTGTTGGGTTCAACTAGGCTACTCATTGCTTTAAG	YES	NO
scaffold6742.406772	Chr02	145090185	A/G	intergenic	TGTCTTTAATCTGTCAGTAAGTGGTTGCACCTCCCACCCCCGAACCTCCCTAATGTGTGG[A/G]ACTTTTGGCACAATTCAAATTTAATTAATCGAACCCAATACGAATATGGAAGATTGAATA	YES	NO
scaffold274.570807	Chr02	145431907	A/G	intergenic	AAGGTGTCTGCCCCCAGTGATTATCTGGTCGTGCGACTACTGCTGCTTCAACAACTGCTG[A/G]ATGACTATACAAAATTCTTTCCACCTCTACAGTTCTTATGTTTGACAGCCAAATCACCGG	YES	NO
scaffold274.87763	Chr02	145914951	T/C	CDS	GCTTGAAACGACGTCGCGGCTGTTCAATTTCATCTTCAAATGCTTAGCTCTTGGTGACAA[T/C]ACACTTCCGGCGAAGGGCATTGCCGCCATTCCGGAACAATTGGCGGCAAAATTGCCGTCG	NO	NO
scaffold1837.124083	Chr02	146013100	A/C	intergenic	AAAGGCTACTACGGGCAAACTCTTTGTATTTTTTATTGAAAGACTTCATCTTCAGCTTCT[A/C]ATGAATTATGTTTAGCTCTTGCTATCTTTGGTATTGTGGATGATGTGGATTGTTTTAAGT	YES	NO
scaffold1837.36779	Chr02	146100404	A/G	intron	CGTTGGTTTTTGTTCATTCAACTTTGAACGTTCTCTTGCAAGTATTGAATAGGGTTATCT[A/G]AAAGGTCCCTAAGTAACTTAAGTGCAGGGCTCTCGCTTTTGTTTCAATTGAAACCAAGCT	YES	NO
scaffold1544.169273	Chr02	146307455	A/C	intergenic	CCATAATCATACTTGTAGAAGGAGCTGTAGTGGATGGGCGAGTAGCATCTGAAGATATGA[A/C]AATTGGCTCTAAGGTCGAAGCCAAGGTTGATGAAGAAATAGTTGGTTTCCCCTTGCCCTG	YES	NO
scaffold1544.989247	Chr02	147127429	A/G	UTR	ACTTTTCAAACGGTATAACTTGCTCTTATATTTCTAAACCTTGAATAACGCTAGCCAACA[A/G]TCAAATGATCCATCATCCATAGTTTATGGATTTATGAAAATTTGATACTTTTTGCTAAAG	YES	YES
scaffold20844.5635	Chr02	147180646	A/G	UTR	ACAACAATAGTAAAATGACACTAAAGCTTTGGGAACAAAGCATGAAGGCTTTCATGAAAC[A/G]TTTACTCTTGTAGACATTTTATCAAACACTTGTAGTTCATAGCTTAGTCAAATCATGAAA	NO	NO
scaffold20844.6272	Chr02	147181283	T/C	UTR	CAATTGGGAAACTGGGCGATGGCGCGATGCGGGGAAATCGTGGTCCTCACTGATTGGGGC[T/C]TGAAAGTTCTCCACAATGTGGTGAAATTATGGAGAGATACTGGAAACTGCCAAATGCTAA	YES	NO
scaffold1171.655466	Chr02	147257920	T/G	UTR	GTATCATTTTTTTTTATATACATAGAAGAACAATCGGTGAGGGAAAAAATGAAAAGAAAA[T/G]GGTAGGTGCACATCTTTCATTGAAATTCTACATACTAAACTCCAATTTATGATTAGGTAC	YES	NO
scaffold1171.416702	Chr02	147496684	T/C	UTR	CTAAGCTTGATGGCGGAACCGAATCCACCATTGACAGCCATTGAAGCTCCATTAAAGCTT[T/C]GATGTTTAGATTTTAATTTTTTAAAATTTTGAAATTTCGCAAACGAACTTCCCCGAGAGA	YES	NO
scaffold1171.254819	Chr02	147658567	T/C	intergenic	GTATATTTACATAATCTTCAAATAATTTATGTTACTCTCTATGTCTAATTTTATGTGAGA[T/C]TGATGAAGTTTAGAGAGTCCATTAAATTTTTTACATATAGTTTTATATATTTTGAGTTGC	NO	NO
scaffold9386.71200	Chr02	147985585	A/G	intron	AGTTTGCTCCTTTTCCTTTTCTGCGGCGGGAAAAAAGGATACAAGTGTTAACGGGTCATT[A/G]ACCTGCCCAAATTTGTATATAAAAATGAAATAAAACACATAACTAAAATGCTGATTTTTT	NO	NO
scaffold2116.474108	Chr02	148066451	T/G	intergenic	GTAATGAACAAGGCCATTCATCATTCCTGTGAACAGGCAAAGATATGATTCTGAGTTTAT[T/G]AATTTTGAATTTTATGCGTTTGATATATATTGTTTATAAGTATTAAACAGATTGTTTTAA	YES	NO
scaffold2116.254712	Chr02	148285847	A/G	intron	CAATCTCTACCGTCTGATCAATCCCTGACCTCCCACAGAGCCACATCTCTTGACATACCA[A/G]CCACGTTAGTGACTTACATCTACTCAACAGACTCACACCTTGCATCAAATCCTTTCATTG	YES	NO
scaffold2116.177815	Chr02	148362744	T/C	UTR	ATATATCCAGATGGGAGTAATCATCACCCATTATAAATTTATAATCATGGATGCTCTTTC[T/C]TTCCGCAATTGGTGGTCCAAATTATCTGTTCCATGACATAAAATGATTGTTTTCGTTAAT	YES	NO
scaffold1036.112798	Chr02	148654356	A/G	CDS	TTTAGCAGCAGCTGGAACTGTTCTATTTCTGCTTAATACTGGCTTTCCTAATATTGGAAC[A/G]CTAGGCTCCTCTTCCTCTTCCTTAATCAATACTCCATATCCTCTATAGTCTCTTCGTGTA	NO	NO
scaffold3770.571484	Chr02	149234853	A/G	CDS	CTTGGACGGCAGATCTGATGATTCGTTCGGCATTTTCGAGGAGAAACTAGCAGCAAAGCA[A/G]TATGGCTATGAGAATGTGTCTTTTACTGCTGGAGATATGGGACTGGGTTCAATTTCCCCT	YES	NO
scaffold5824.28088	Chr02	149723814	T/C	intergenic	TCCACAAGATATATGGAATCTGCCCTTAACTCGATAGCTAAGCACCCAACCCAAGATTGC[T/C]GCAAGGGTCGAAGTCTCTGAATCTCTACTACGCCACAGGGCCGTCGCCAGCATACAAAAG	NO	NO
scaffold5824.64654	Chr02	149760380	A/G	intergenic	TTAATGTAATTTATCCCGGGATATATCTGGTATAATAGTTATGGGTTCAAATGAGCCCCT[A/G]ACTTTTAACCTAGACATGAAATTTCAATGTGAAATACACTGAAATTGTTGCACTATGAAC	YES	NO
scaffold6503.8065	Chr02	150154383	T/G	intron	TCTTGAAGCCTGCAAAGCGCACAAGTAGTACTACTATACTTACAGATTATTCCCTTGCTA[T/G]TTTATGGATTACTGATCCAAACTTTATACAGCTATCCCTTTGCTGAAGACCAACCAATTT	YES	YES
scaffold637.20898	Chr02	150220490	T/G	intergenic	CATTTGACTTGAATTATCTTTTGAATGAGGATCCGATGATAATTCCAAACATATTTCATA[T/G]CTACTAATAATCTCCCCTTATGTTAGAAAAACTAACGTTTATCCCCTATCTTCATTGAGG	NO	NO
scaffold637.733002	Chr02	150932594	A/G	intergenic	TGAGGGTTTGGTGTAGCTTGGTTGGTAGGTCTAAAGGTGGGGGAGGGGGGTCCATTGTCT[A/G]TTTGTATACTTTGTTGTTGTGTCATTTTATTCCTGTTGCACGCTTTTGACGTTTTTGTCC	NO	NO
scaffold637.1144468	Chr02	151344060	T/C	intergenic	AATCGATTACCTGGAAAGTGAGCCCGACTTTACTTTTAAAATCCAACTTTATGCTCGAGG[T/C]AAGCTGCTACGCTGGGACATCTTTCTTTAAGGGCATTGAAGTAGTCATTAAATTCTTCCA	YES	NO
scaffold2637.239422	Chr02	151587984	T/C	intergenic	ATTTTATTTTTATTTTCTGAAAAGCCATCGGATACATACGACAAAACTGGTTACCATTTT[T/C]TGCGTTATTAATATTTTTGAGGTGCTTGATTTAATATACATATAAGTGGCTATGTCTATG	YES	NO
scaffold2637.540735	Chr02	151889297	T/C	intron	CGGTTCGGTTCGATTTTCGGTTTGTAAACACACTAAATCGATAATTGAACCAATAAGATA[T/C]TCGTTATCGATTTTTGGTCTTTATCGGTTCTATTTTTGGTTCAACCGATAAGAAAATACT	NO	NO
scaffold2423.483922	Chr02	151941200	A/G	intergenic	AAGTTACATAAGCAAAGTTGATTTCTTTTTTAAAATTTGGCAGTAGAGTTCTAACAATGC[A/G]TGTGTAGGCTAGATGGTGAGTAGCAACTTAAAAATAGGACATTATTGGTATGGGAAAATA	YES	NO
scaffold2423.318945	Chr02	152106177	T/C	intron	AAAATTAGAAAAGCCAAATATGCATATAAAGTTAAAGAAGGAGGATACTGCTAACATTTC[T/C]AGGATAAATTGATAGTAGGAGTCTGCAAATTACTAGTGCAAACACGACCAACAGATGTGC	YES	NO
scaffold2423.26843	Chr02	152398279	A/C	intergenic	AGCATGACCAGTAAAGGAGATCAATTGAAACTTTAAAGAGTTAAGATAAATGTTCTAATA[A/C]GGAGAGTGCATTAGACAAATTGCAAAGGAGTAACAAAGTTAAGAGAATCAAGCAAAGGGA	NO	NO
scaffold3043.13349	Chr02	152439470	A/C	intergenic	TCAGGAGGTTTTCTTGTACTCGAACAGAAAACATCTCAATTAAGGTAAAAGGATCTCAAT[A/C]ATCTCACTAGCTAGCTAGCTACCGCCACTTGGTGTTATATATGTCCGTTGATCTATATTA	YES	NO
scaffold3043.572739	Chr02	152998860	A/G	UTR	TATCTCTGCTTTCTCCGCCAACACCGAGGAATTTACTAGTCTTAAAGAATATGCTAAGCC[A/G]TATTCGTCAATCTATAAGTGGCCGGCCAATTAATTATTGGGCATAAATGCATAATAATGA	YES	NO
scaffold3341.237723	Chr02	153020364	A/G	intergenic	ATTTAAGAATTTGGCTGTTATTTGAGTTATCTTCTGTCTGGGCACCACTAAACCTCCCAG[A/G]TGTATCATTTCAAGAGCAGTGCGAATGAAACATGTTCGGGATATGATTCTCAAATGATCA	YES	YES
scaffold3341.100280	Chr02	153157807	A/G	UTR	AAACTGCTTCTACGTCAGCCTTCTCTCTTCCCATATTCAGGTTGGTGTACAAATCTCTTC[A/G]ACCTTTAACACTACAAATTGCTGAAAATTTGGATCTTTTAAACATTGTTTCCAACCCCTT	YES	NO
scaffold1538.347585	Chr02	153263101	A/G	UTR	CTTACTAGTTTTGAAATTATTATAAATTTGATATTTGTGGAAAGACAAGGAACCGACAAG[A/G]GTTGTAGTAGATGGATAGATCTTCTATATTTAATTAGAAGTTTTAGATTCGAGATTTGAA	YES	NO
scaffold1538.117055	Chr02	153493631	T/C	intergenic	CTGTTCTTCAGTATCTGGATATATTGGTGAGTTATCTATATTTATCTTCTTTTTTGGATA[T/C]TCTTTGCTTGATCTTGGATATTGATCACTTCAACATTTATTGAATCTAAAAGCGCACATT	NO	NO
scaffold1538.45182	Chr02	153565504	T/C	UTR	CATAAATAGGAAGAATATTATTTACTTTACGATTTGAGTCTGTTTGGATAGGATTAAAAT[T/C]TGACCAAATCAGCTTATTTGAATAAGATTAAAATCTGGTCAAATCAGTTTTTAATTTCTT	YES	NO
scaffold2933.484967	Chr02	153673876	A/G	UTR	CTCTAGTGAGGTAGAATAGATGTTACTTTAGATAGCAACTTGGTCGGTTATCGAGCTCAA[A/G]TTAGCTTAGTAATTTAATGAACATTGATCTTACAATAAAGTGTTACAATGAGTTGTATAG	NO	NO
scaffold2933.33567	Chr02	154125276	T/C	UTR	GATCGATAGACAAATATATTTTTCCTGCAAAAATAATGTATGCTATTTTTATACTGTCAT[T/C]TCTTTCCTGATTGTTTCCATATTGGATGAGCCTATGGTCAATTTTACCTTTTGAGTTATA	YES	NO
scaffold1986.18142	Chr02	154177984	A/G	intergenic	ACAACTTTACTTTCTGTTTATTGACAATGGAAATGTAGTTAATCGTATCACGATTGTGAT[A/G]GAGCGATAAGTATTCCTTCATTTTTAATAAAAGGTTTCTAATTTGTGTGTTGAATGTCTA	YES	NO
scaffold1986.446911	Chr02	154606753	T/G	intergenic	TAATTGAGTTATGCTTGTAACATTATCTTTATAAGAAAAGTTCACACATCATGTGAATAT[T/G]TTTTGGGGTTTTAGCTAACTATATTTTTGACTAGTATCTATGTAGATTTGAAGAAGTAAC	YES	NO
scaffold1986.887609	Chr02	155047451	T/G	intergenic	TACTTTGGTATCGACCTTGATAACGCTCAAATTATACTCTTCATGCATTTTTTTCTACAG[T/G]TTACTTATTTGCCACACTACCGCCACAAATAGATACATAGTGGTCACACCAGATGCACTT	NO	NO
scaffold3402.231016	Chr02	155447671	A/G	UTR	ATCTCTTTAGGAAGCCATAAACTTCAAATCCAGAATCCATTACTAAAGCAACCATTTACT[A/G]TTCTTAGTTGACAAGATAGAGAATAGTCCAATCTTTACATTTACATTCCAACTTCTCTGC	NO	NO
scaffold3402.104449	Chr02	155574238	A/G	intergenic	ATTCAAAGGTTTAACGGCCAATGTGTTTCTCTCACGTTTTTTGCCATTAGATTAATTTTG[A/G]CTATGTACGCAACGTTTTAATTAGCCTTTAATTCTTAATATTTCTCTGCTGATCGATTTA	YES	NO
scaffold3402.50596	Chr02	155628091	T/C	intron	AGTGTCATTCTACATTGGTTATCTCTTCCCACCCTCGTAGCTGACGTCCCCCAGCACCAC[T/C]CAACTTCTTAGAATTTTATCCTAAATGATATACAAATGTTCTTTAATTTGGGTAAAAGAA	YES	NO
scaffold4337.19144	Chr02	155698830	T/C	intergenic	ACTGAATTATTTTTTTAATAAATAAACATGCCCCTTTTTTAAAAAAAAATGTCACGTCAG[T/C]TTTAGAGGTAAAAAAAGTACACCTTAAAGCTATTAAGGAGGTAAAATAAACGGAAGTTAA	NO	NO
scaffold2459.231053	Chr02	156069159	T/G	intron	CTTGAAAATTTTAATGATTTTTTTCCCGTGTATAACTACGTTTTGTTCTGAAAATATTGG[T/G]TTCGATTGAATCCATTGAGTGAAGGGGAGCCTTAAAGTAACCGGTAAAGTTGTTCCCATA	YES	YES
scaffold2459.335248	Chr02	156173354	T/C	UTR	TTGGACATGACTCCTTTTTCTTTTTAAGTGTTTGCAAAATTTTATATAATCTGTAATCCC[T/C]TGTTAAAACTTAGCAAACGGCGCAAAATGGCTACTAGAATCTAAAATCTAGAGAAGAAGA	YES	NO
scaffold2459.540844	Chr02	156378950	A/G	intergenic	AATAAAGGTGGAGGAGAAAGAAGAAGAATAGGCAGCGTTGTTGTAAGAGGAGGAAATGAT[A/G]GTGATGATGGTGGATTAGGAAAATATATTAATATTGGTGGTGGTGATGGTGGATGAAGGG	NO	NO
scaffold3337.475687	Chr02	156856726	T/C	CDS	CTGGTGTTGTCCTTCTCCCAATGTGTTTCAGAAGAGCCTCAAAACACAGAATACTTTAAA[T/C]AAGCCTAGAACTCCTCTTCCTACAGCTCAAACCCCGGGTCAGAAGAAGCAAACTTCAGTA	YES	NO
scaffold2321.165385	Chr02	157167917	A/G	intergenic	TCTTTTGTATTTATTCTTTCATTGTTCCGTTGCTTCTCATCTTTTTTCTATCTTTTGACT[A/G]GCGTTCTTATCTTCTTTTGTTCTAGTTGAACTTCCGGGGTAATATTATCTTCTCTATTAT	YES	NO
scaffold2717.184527	Chr02	157356391	T/C	intergenic	GAGAAAATGTTTTTTTTTTTTAAAAAAAAAAACATAAAAACATAGAGAGTAAAAAACTAC[T/C]CATTCCGTTCGCTTTTACTTGTCACTAATTTTCTAATTAAATTTCTATTTTTACTTGTTA	NO	NO
scaffold1266.28175	Chr02	157388269	T/C	UTR	AAACCAAATAAACAACCAAAGTGCTCAAAAGCCAAAGGTGGAAAAAACAACCCTTTAGAC[T/C]AACCTTCATCAGATATTCAGACGTTTGCTCCAACAGGCTTGAAGCAATCAATATTGCACA	NO	NO
scaffold1266.964923	Chr02	158325017	T/C	UTR	TCATCATACATCATCTTTCGATGAATAAACAACAGTCGAATTGAAGGTGTACCTCTTATC[T/C]GCAAAAAAATTGCAGACTTGCGTTACTTGATTTTTGGATTGGAGGGCATCTGTTAGAATT	YES	NO
scaffold1266.2384830	Chr02	159744924	T/C	intergenic	TCATCTCAATGAAGACATATAGGTTCCTTGATAGTTTTGGTTGTGTTTGACTTTGATGCT[T/C]TTTGTACAATAATATTCCTTTTAACAGGTTGTATCCTAAATCTTTTGAGTTGTTTGTATT	YES	YES
scaffold98.48342	Chr02	159848576	A/G	intergenic	CTTTTCTAGATTCCATACAAAGTAATAAGTTCAATCAAAATCGAAGCACATGCGTCTATT[A/G]TGATCATTGCCATATGACAAATTACATAAAAGGAGATTGCTGTCAACTTGTTGGTTATCC	YES	NO
scaffold98.2104235	Chr02	161904469	T/C	CDS	TGCATGGTAATATAATACATGAACTTAATAACAAAACCTGGCTTAGGGATAAATCATGGA[T/C]GAAAGGGTCCCCTGTTAGGCAGTCATTTGCCAAAACAAATATCTTCTCTTCTCTGGTTTG	YES	NO
scaffold362.6326	Chr02	162004354	A/C	intergenic	TAACCGTAACCGTTGAAATTGAGTTTTGGATAGCATAAAATTTGTTATTATATGATCGAT[A/C]GGTCGCATATTCAAACCGTGAATAAAATTAACAATCGATATTTGCATTAGAACAGACCAC	YES	YES
scaffold362.185590	Chr02	162183618	T/G	intergenic	TGAAGCGAGAAAATTACAAAGAGTGTCAGCTTATGCAATTCAAACTGATTTGCTTTTAAA[T/G]CATCTCAGTTATTAATAGTTACCGAAGAAGATTGAGTAAACTGATTAATTAAGATTGGAG	YES	NO
scaffold5135.180515	Chr02	163728235	T/C	intron	TCACATAACGTGCATGTTACAGAATTCGTCCTTGATAAGATAAAATTAGAATCCCTGTTC[T/C]GTTGGAGAGTACCGCAACATTACCATAATAAAGGCAAGAAGACAGAATATATGAACCATC	YES	NO
scaffold5135.414175	Chr02	163961895	A/G	intergenic	ATTTGTTTGTCTCAAATTCATGTAGAGTAAATCTAACCGATAAAAAGATTCACCCAAGTT[A/G]AAATTTATCATATCAAATTGACAAAGAACAATATAAAAAACAATCAAAGACCATAACAAA	YES	NO
scaffold1650.547789	Chr03	547789	T/C	CDS	CTTTTTGCCATTACAGGAGGAGTTACAGCAGTATGCCTCCTCATTTTCATAGCCAGCTAC[T/C]TCTACAAGTACAGAGATTTCCACCGGAGAATCTCAAATTCGCGAACCACAATTTGGTCAA	NO	NO
scaffold1650.1388605	Chr03	1388605	T/G	intron	CAACTTATTAGCCCAATTCTTAGATGAGTGTGGCTAAAGTGGACTGAGCTAATAAATGGG[T/G]GGGTCATGTTTTCGTGGGCTACTTTTGCCACCCCAACTCACTTCCATGTATCCTAAACCC	YES	YES
scaffold2440.14138	Chr03	2166332	A/G	intergenic	TTCTTTTCTTCAAAGGTTGGTCAGTTGATTCAAAACCAGCCTTTATGGGGATTTCCCACG[A/G]CGGTATAGTGCTGAAATCACCAAATTCTTCAGCAATGGTACCAACACGTTGTTGAAGTAC	NO	NO
scaffold2886.16859	Chr03	2289035	A/G	UTR	CTCTACTACTAGAAAAAACATTCGGTCTTGCTATGTATGAATATGGGAAGATAGAATCAT[A/G]AAAGTCTATTATATGCTTCTGTAAGAACAGATTGAAGTTGTGATTTCTTAATAATTTATT	YES	NO
scaffold2886.17256	Chr03	2289432	A/C	UTR	TTCCTTTTTTTAATTATTACCACTTTCTTTAATTCTGTTTTATTCCGAGTAATATTACTA[A/C]AAATTTTAGATATGTCTTTCGTCTCTGTTTACTTAAATATCTTAATCGGCTCGTTACTAA	YES	NO
scaffold2886.168532	Chr03	2440708	A/G	intergenic	TCATTCCTTGGATAGCAATTTTCAGCTACCTGGGTAACCCATATTATTCGTTACAAAACA[A/G]TCTCTTCTTTTTTGATGCCTGAGCGGATTTAGTGTTGTATTGCTTCTGGCTAGGTAAAAT	YES	NO
scaffold2886.171441	Chr03	2443617	T/G	intergenic	TTCACTGTCAGTAGTTTTTATGAAAATTATTTTCTCCCAGATTGGTAAGATGGAGAGCTC[T/G]GCTGGTACAAAACGCAAAACATCTCCTCCTGGCTTATTCTTTTGTCATGCTGGACATAGG	YES	NO
scaffold2886.386192	Chr03	2658368	T/C	intergenic	ACGTAGTTAACTATGTTACACCCAACAATATTTAGAGCCCGAATCGAAGGTTCAAAACCA[T/C]GGCAAACTTTCAATAAAACCCTAAAATACAACTAATTAAAGCCAACTCTTAATCAGTTAG	NO	NO
scaffold1928.236869	Chr03	2947811	T/C	intron	TGTTCCTTTTCCTTGTGATTACTCTAGCTGCTAGTAATGTTCCCTGGCCATACCTTAATT[T/C]GACCGGTTAGAATAGTACAACTGCATCAACTGTATTTGGCGAATGATTGTTAGTTATGAT	NO	NO
scaffold1928.346845	Chr03	3057787	A/C	intergenic	TCATGACGAAGAAGCCCCTTCTTTTCTATGTTGATGATACTCTCTTTACCGCTTCTTCTA[A/C]ATCTTTACTCAAGTGTTTAATTCAAACTCTTAAATATGAATTTTCCATGAATGACTTAGG	NO	NO
scaffold3057.65010	Chr03	3145904	T/C	UTR	ATGTGAGGGTGATAGACTTTTCTTAGGTTGGCCGGGGATGCTTTCGTTTATCGGATCGAT[T/C]GCGGTCGTCAAGTTAGGACTCGACATTCTCATTCATGTAACACCCCAACTTAGGAAAAGT	YES	YES
scaffold3057.180451	Chr03	3261345	A/G	CDS	TTCTTGAGGTGAATCAAATTTTCCTGAACTCGACGACGAACCCCCATCACTATTTTGCCT[A/G]CTATTCATCAGAGAGTTGTTGCTTTCTCCTAATTTGCCGCTCTTTGAACCTTGAGATACA	YES	NO
scaffold3057.190219	Chr03	3271113	T/C	intergenic	ATTTTTAGCGATTAAGTTTCAGTGGACGTTTAAACTTAGGTCAACTTTTATCGATCATAA[T/C]TTTTTGTATATATCAAATTAAAGGGCCTATTATATATCAAATAAAAGTTATTCGAAGTAG	NO	NO
scaffold3057.270851	Chr03	3351745	T/C	UTR	TTGGTTTTTCTTCTTCAATTTCTGTCTAATTTTTACTCGTTTCCATCCTCTGATCATTCA[T/C]TGTGTGTGCGTATTTTTCTATTTACTGTAAGATGTTGGTGTCTGCCTATGAGTTCATTGA	NO	NO
scaffold13094.7515	Chr03	3414268	A/G	intron	ACTATCACGTCATCTCTACTTATTGTAGTCCCTTAATCTGGTGGTGTATATAAGATCAAA[A/G]ACTGTTGTTTTCTTCAGTTAATTGTATTGGATGTTAAACAATAACAGCAACATACCCAGT	YES	NO
scaffold13094.8902	Chr03	3415655	A/C	CDS	GATGGAGTTAAAAGTGTAATGGGACCTGTACCAGGCATCAAATTCAACCAAGAAAGGCAG[A/C]AAAAGATATGGTTCAATAGCATGGTAGCTGCTTATACTGGGTGGAAAGATGCTAGAAACG	YES	NO
scaffold1275.9103	Chr03	3497126	A/G	intergenic	TCATAAATAAAATTATCTCAGGAATATAATTCCCGAGCTATTTTATACCATATTGGGGTG[A/G]CATAAAATAGTCTCATGATTGATGGGATAGTATAGGTTATACCAAGACTAGATGTGGTAT	YES	NO
scaffold1275.29184	Chr03	3517207	T/G	intergenic	CTTTTTGACAAATACTTATACAATCTGGTGAGTCTTGTACCCTTTCCATCCCCAAATTCC[T/G]TTTTGCTTGGTCTTCGCTTTATGTCTCTAGGGATGAGCCGGAATAGGTGGTGGGAACTGG	YES	NO
scaffold1275.255484	Chr03	3743507	T/C	CDS	TCACATAAATTGGTACGAAGGGAGTATTAACTTACTTGTCAATTCGACTTCTGAATTTTC[T/C]GAGAAACTTTTCATTATCTTCCTCAGCAACTCTGAAAAACCGATCAATAAACTCTTGACG	YES	NO
scaffold2279.56241	Chr03	3869360	T/C	UTR	CACTTTTGATATATTTTCATATGAAGATTCATGCAGTTACCAATAATTATTAGTTGTTCG[T/C]CGTTAATTATTCAAATGTTATATGAAGTGTATGTTATTATTTCATATTTAACGGTAATGT	YES	NO
scaffold2279.250870	Chr03	4063989	A/G	CDS	GACGATGAAGACGAATCGCAAGGCCAGTGTGTGAAAGCTCCATCGCCGAACGACGATTTC[A/G]CTAAGGATGCTCTTATAGGTATTACGGAGGGTATTACCGACATTCCAGGAAAATGTACTA	NO	NO
scaffold6718.74471	Chr03	4659600	A/G	intergenic	CAAATAAATTCATAAATACAAGTTTAGGATTATCATATACAAGGGTAACACAACAAAAAT[A/G]CAATAAAAAGAATTAAAGAAAAACACATGATTTGCAAGGTGTGTTGGATACCAAGAAAAA	YES	NO
scaffold2271.376144	Chr03	4684903	A/G	intron	ACAGCACTTCTATTAACTAGAAAGCTAAATAAATTCCAAGCCCTGTCATGGGTACCACAC[A/G]TTCCACCAAGTAAATTTGCATCTTTGCTTATCTGTTCTCCAATAAATTAATAGCATGAAA	NO	NO
scaffold2271.164189	Chr03	4896858	A/G	intergenic	CATTTCTAGCATTCGATGTATTCTTTGTTGTTATATGTGTTGCCGTGGCATGTCCCATTG[A/G]AATTGTTGTTTGTTGTTGTCTACCATGTATTATTGCTATTTTATATGCAGTGAAAAATCA	NO	NO
scaffold2271.5338	Chr03	5055709	A/G	intergenic	GGAAGGTTTAGACTATCAGAAAACTTTTTCACCTGTTGTAAAAATGGTAACAGCCAGAGT[A/G]GTCATTTCATTAGCAGCTGAAAATGGTTGGAACATCCATCAAATGGATGTGTTCAATACT	NO	NO
scaffold14388.58642	Chr03	5120688	T/C	intron	AATATTCTACCTATTCTTTATTGTCAATTACCTAATTGAGATCCTCAAGTTTCTATCTTC[T/C]ACCATGTAGTATCAAGCTGTATTATTTGATTTTTTATTTTTTTTCTAATTTGGACCCAAA	YES	NO
scaffold46524.28172	Chr03	5128446	T/C	intergenic	ATATGTGATTTTTTAACGCTCAATAGGTAGGAGCGAAGCCAATGTCATATAACTGAAAAG[T/C]GTGTAGCAACTTTTTTATAACTATCCTAATTGAGGAAATCTCATATCTTCTAATGCCTTT	YES	NO
scaffold46524.26551	Chr03	5130067	A/G	intergenic	CTGTCTCAAAAAGGGTTTCTTTCTATATTAAGTAAGTTTTTAAAACATTCTACATGACGA[A/G]TTTGACCACAAATTTAAATTTAAACCTACATGCTCTATCCGTCCATTATTAACTGTTCGC	YES	NO
scaffold594.71709	Chr03	5229326	A/G	UTR	TGAACTAGTCGATAAAGTTATTTAATTTACCGTGTAATCAGAAAATTACGGGTACAAACC[A/G]TGAAAACAATCTCTTGTTGAAATGCAGAGTAAGATTACATATAATAAATTCTTGTGATCT	NO	NO
scaffold10046.14314	Chr03	5277583	T/C	intergenic	ACCGCAACAAATTAAAATGTATTAATAGTATAAATAAAGTTTACATCGTGAAGACAGAAA[T/C]TGATAAGGTGAATTGTTGGAGAACTGGCTCATGGGGCTTACAAGAAGTCAGGGGCATTAA	YES	NO
scaffold2646.21558	Chr03	5347141	T/C	intron	CACTCGTCCTTTTCTCTGGTATTTCTGCATCCCTTCCATGCTGAATATCAAACTAATTTG[T/C]TGCAGAATGCAATCACAAGCTGTTGAACTGAAGAAAATGATAGAAACAGTAAACAGGGAA	YES	NO
scaffold2646.212313	Chr03	5537896	T/C	UTR	GCCCTTTCACTGATTGGATAAGAATTCAAATACAATAGGAATACTCCATAAGGCAGTTCT[T/C]ACTTGCACGCAATCATCATCTAAGCTTTCAATTGGATCGTACTACAATAACTACGTGTTA	YES	NO
scaffold3.11147	Chr03	5578581	T/C	intron	TTTGATAAGACAGATTTTTGGGGCATTTAGAAATATAATTTTTGGGGTTTTAAACTAGTT[T/C]TGTGTTGTACAATTTTGATCCTGATGTATGCTTCCCATCAATTTCTTCATATTTTTCTCT	NO	NO
scaffold3.3547403	Chr03	9114837	T/C	intergenic	ATTGTGAATTGTGATTATTTGCTTTGTTTAATATGTAAGAAGACCTAATTAACTGATGGT[T/C]CAAAATTCATATCTTATCACATGCAAAAGAATTTGAATGACAATTGAAAAAGGATAGAAG	NO	NO
scaffold1879.4356	Chr03	9189828	T/C	intergenic	ACGTACAATAAATAGTTAGTGTAGTATATAAGGAAGATTTGAAAAGAATAAGATCCTCAA[T/C]TTAATAGATAGGATAGAAAGATGATTTTCACTAGATTCTCCACACAAAAAGAGATATTAT	YES	YES
scaffold1879.106842	Chr03	9292314	A/G	intergenic	ACTTACGGGCACCAAAAAAGGGAGAAAAAAGACATATACAGCCATACATACTTTTTGCTG[A/G]TGGAGTAGTGCCGCATGAATCCACATTGTTGCCTTTCAATCGAATGGATCGGCGCAAAGG	YES	NO
scaffold3572.35126	Chr03	9452424	A/G	intergenic	CACATTTTTTTTCATATTTTCATTCTTATTTAGTCACATCTCTTTCAATTTTCTATGTCT[A/G]AATTTGTCAGGTACAGACATATGCGTGAAGCCCAGTCAAGGAGACTCGTACTTGGGAACA	NO	NO
scaffold3572.171476	Chr03	9588774	A/G	CDS	CCCCCTAAATGTCCCAAAAAGATCTGCGTCATGGAAAAGACCTTGTGGAACCGATTGACT[A/G]GATGGAAGAAATGGTGCTATTGGAGAAGCCAGCTCTTCAAAAAGTACTCCACAATCCAAA	YES	NO
scaffold3054.261734	Chr03	9649945	T/G	intergenic	GAGAGATTCAGTACGAGATTAGTTTTCGGAAGAAATTAAAGAAGAATATTTCATTGTGTC[T/G]ATAAAAGGATCTATTGTTTATTCAGTTGATGTTTCAGCATGCGAAAAACCTTCTAGCTCT	YES	NO
scaffold3054.258073	Chr03	9653606	A/C	intergenic	TTTAATTAGAAACGCGTCCAGAAGTTGACACACTACTGGATATTATTGAAGGATATATAT[A/C]TATGGTTCCATACTTGAACACCATTCATTCCCGTGCAGCAACATGCAAGGTCGTCATTAC	YES	NO
scaffold3054.237721	Chr03	9673958	T/C	intergenic	TGTCTAGATTGACTTACCCGAGCGGACACTCGAGCCGGGGAGGGACAACTTGGTCGGTAG[T/C]AGGGTAACACTGCCTCCGTTGTCGATTCAAACCCTGTCTAACATGTGTGACTATAATCCT	YES	NO
scaffold7727.16000	Chr03	9928678	T/C	intergenic	ATAAGTAATTTCTCGTTAGGTTTGAGTTAGACTTGTTTTACTCTACAATATAAGTTTTAT[T/C]CTTTGTTTGGATGATGGTTTTTCATGATTTTCATAATATACGGTACTGTATAGTATGGTG	NO	NO
scaffold3013.218861	Chr03	10178774	T/C	intergenic	TGTCTCTTTTCGGTACTTATGTCCTTATTGTTAGATAGTAATTTCTTATGTTCATGCTGC[T/C]TATAGGTCACTTTTCTTCTTTATAGGACATAAATTTTGTTGTCCTCATTTTATATTACAA	YES	NO
scaffold3013.274468	Chr03	10234381	A/C	CDS	TATGAATGATTTGACCTACAAATATTATAGATTCAAAGGGCGCAGCAACATGGGCAAGTG[A/C]AAGTGCCCGTAGCTGACGACGGCAATGACGCAACCAGCACCCATAGCCCATAGCCCACAG	NO	NO
scaffold1853.436947	Chr03	10288841	T/C	UTR	ACAGTCTGTCTGTTTCTTCCTTGGATAGGGAAATAATTTTCATCCCATTATCTAAGACTT[T/C]AATATCGTTAGTATCATTTGAGCTATCTAATGCCAAACATTCTTCCATATGCAAGGAAAT	YES	NO
scaffold1853.298696	Chr03	10427092	A/G	intergenic	ATAATGCTGCAATTAGCTACTACAGCTAATAAGTCTAGAGTAATGCAAAATAAGACGTGA[A/G]CAGTTAAGTTGATTAATAGGGGCAGTAAGTTCATGAGGAAAAGAGGAAAAAATGTAAAGT	YES	NO
scaffold1853.36348	Chr03	10689440	T/C	intergenic	TGTAATTTATATTTCATATTAAAAGAAAATAGAATTAAACTCATTTGTTTGCGTTCACAC[T/C]ATTAAGAACATTTGTTTTTCATTAAAATTTTGGTTTTTAATACTTCCTCCATCTCAAATT	YES	NO
scaffold2354.22987	Chr03	10749774	T/C	CDS	AATAGTAGAATCCACTGTAATGGAAGCAGAAGCGATAGTTCTACTCTTTTTCTTCACTAG[T/C]GAACTGGTTCTCCTCCTCTTGCAGATATTGTCATCTGCAACAGTTGACTCACCCGCACTG	YES	NO
scaffold2354.69583	Chr03	10796370	T/C	intergenic	CTTTCTCCCCGATCTGGACTTTTCAGTGTGTGGTGTGTGTGATTTTGTGCCTTGTCTCTA[T/C]GTATGTGCGTGTATATGATGGTGTATCGATGTGTGTGTGCTCAAAAATGAAAAAAAATGG	YES	NO
scaffold2354.216484	Chr03	10943271	A/G	intron	TTTGTGGAAGCGGTTACTGTGGAATATTCTTGCTTCATTCTGACGCTTGCTGAATCTGTC[A/G]TTTTTTGAAACCATACGTTTGGTATATTGGAATTAACTTGGATGACTCTTTTTCTTAGCG	YES	NO
scaffold6877.2135	Chr03	10976055	T/G	intron	TTAAAATTATTTTTTGTGCATATATTAGATGTTTAAACCTACTTTGACCTCTTCGTATAC[T/G]TACTTTGAACGTCTTAGTGAAAATTCTAGCTTTGACAAGGTTGAACACATCGATAGGTTG	YES	NO
scaffold6877.64864	Chr03	11038784	T/G	CDS	AATTTTCAATTCCACGCAAGGTTGTTAGAGCATTGTTCCTCAGAACAAGCTTAACAATAT[T/G]ACATGAGACCTGCAGTGACAAAACTTCCATAAACCAACATGTTGATCACGTTCATGTCAA	YES	NO
scaffold2160.112796	Chr03	11690779	T/C	intergenic	GGTCAAAGAAATTCACTAAAGCTCAGCTCAATGATGATTTTTGTGACTGCCCGGATAGGT[T/C]TGATGAGCCAGGTGTACGTATGTTTATAAGTAAAAAATATGCTCTTATGGTGCATTTTAA	YES	NO
scaffold2160.104466	Chr03	11699109	A/G	UTR	TTTTAATAGATTCTCGACTCAAAAGAAATGAAATCAAAACTAAATTGAACCAGTGAGACT[A/G]TTGATTATGTGGATGTTTGTTCCTATGTGGTCATACAACCGAAAAATGAACTAAGACAAA	YES	NO
scaffold2921.5095	Chr03	11809669	A/G	intergenic	TCTCTGTAATTAAGCTCTAAACTGATGAGATTTATGTTGTTTTTCCAAAAAAAAAAAAAA[A/G]AAAGCAAAACCCAATTTGGCAATGCAAAAGGTATACAAAGAACAAGCTGATGAACAAAAC	YES	NO
scaffold2921.132851	Chr03	11937425	A/C	intergenic	TATTAGGACGTGGGCTTTCGTGCAGCAATTTAAAATTATTATTATTTGAAGAGAAAAAGA[A/C]TTTTTTTTTTCCTCTCAATTTATCCTCCAAATTTATTTTAATACTTAAACTTAACTTCTA	YES	NO
scaffold6498.31644	Chr03	12005517	A/G	intergenic	TAGTTTTTAATAATTATTGGACCCACAATGCCACGTGTCAGCTTTCAATTGGTTCTTTTT[A/G]CTACATCATCGCGCGTGTATTACACACACATGAGTTTTTAGTTGATTGGACAAAAAAAGC	YES	YES
scaffold6498.237479	Chr03	12211352	A/G	intron	CTTGCCATTTTCTTGCATGTATAGTTCATGTTAATTTTTTGTTTATCCATTCTCCCCTCA[A/G]TCTTTCAAATGTTCGAGGCCTCGAGGGTAAATACATGGCCTTGAAGGGAGCCTTGAAGTA	NO	NO
scaffold6498.453201	Chr03	12427074	A/G	CDS	TATATTGACTTGTCTATGAATACAATTGGAGGGTCCATTCCTGCAGACTTAGGCCAATGT[A/G]AAAATCTGAGATTCTTGAATTTGTCACATAATATTATTGATGGGGAGCTGAATTTGACTG	NO	NO
scaffold3197.240894	Chr03	12706598	T/C	intergenic	TCTTCTAACTAATAGGCTTTTCATTTCTTTACAAAAAAAAAAAAGATCTTAATGTGGATG[T/C]AGATGACCTAATAATCTTTGGTCCATTAGTGCTAGTTAGTCAAGTAGTAGTATGTAATAA	YES	NO
scaffold3197.271328	Chr03	12737032	A/C	intergenic	TCAACCCAACAGCCTATATAAATTTAAATTAATCACAAAACCACGAAAAGAATTGACTTG[A/C]TCTAAACCAATTGACATTAATATAGTCGTCGCAATAATCTTTGGAAATTAAAATAATTTT	NO	NO
scaffold3197.343777	Chr03	12809481	A/G	UTR	TTTCATCTTCAATTAGAGAGATCAATGAACACAATCAAGAACCATTTAACATCAACAAAT[A/G]AAAAAGGAAATTTTGGTGGAAAGTCGAAGTTGAAATTATACCTTTTTCTGAAATTGCAAA	YES	NO
scaffold1193.727273	Chr03	13566689	A/G	intergenic	TCCCTGGACAAGAAAGTGTTTCTCCAAGGGATATAAGATGATGATTTTTTACCATGATTT[A/G]ATTATCAAACCTACACATCAACATTTCTTCCTGCATTTGTTAAAGTAAGGCATTGCAGCC	YES	NO
scaffold716.199216	Chr03	14088282	T/G	intron	CAGTATTAACTTTGAATCCTTTTGATCATGAAAATTAATTATTTTATCGAGAATTACTGG[T/G]TGGTTATATAGTTTCAAATTTTCACTTGGAGTTGAATCTCAAATTTGAAAAGTGGTTCAA	NO	NO
scaffold1100.64437	Chr03	14191915	T/C	intergenic	TCATATTTTTGGTGGACCCGTCGCCGGAGCTACCCCCAATATCATCGGAATCAAGCTAAG[T/C]AGGCCGATTTCAGCTAGCTTGATAGTTGATTTATGTTTTCTGACATTGAGAGGAGCAAGC	YES	NO
scaffold1100.64921	Chr03	14192399	A/G	intergenic	AGAAAAATATCCCCCCTCCCGAAAAAAAAGAAAAATCTTTTTTGTCTGTATTTGTATATT[A/G]GTTAAAAGGAATAAAAAATGTAAGGGTCGGGGTGAGTGAGGTAGGTAGGGTAGGGTATAA	NO	NO
scaffold3953.13197	Chr03	14376566	A/G	intergenic	TAAATTATTTCACCGCAAAGTTAAGATGCGTTCCTTAGATTTCACTATATCTGAAACTCC[A/G]AATCAACCAAGAAAAGAAAGAAAAGTTATGGCACCACAAAATCCAAAACTTTTTGGTTCA	YES	NO
scaffold3953.119364	Chr03	14482733	A/G	intron	ACCAAAAAACAAAAAGAGGGTTCCATGGAAAATAATGCACTTGAAAATTGAAGGGGAAAA[A/G]ACATGGGACATTCCAGATTCATAGAAGTCCCGTCAATAGGGGAAAAAATGTACATGAAGA	YES	NO
scaffold3953.271076	Chr03	14634445	T/C	intron	TTTCTGCAGAGCACAACGGCCCCCCCTTATATTAACTTTCCAATCTAAGCAATTTTAATT[T/C]ATCAAAGGTTTGGGGAACCATAAGACTAAGATGAAATTGATATTTTGTTTTTTTACAAGT	YES	NO
scaffold787.678656	Chr03	14671093	T/C	intergenic	AAAAAGAGGGCCCCACAGATTTCCTTCCATTAGCAAATACCCTCATAAGTCAATCTTCTT[T/C]ATATACACAATCTTCATATTCACACACCAACACACAGATCCATATATCAGTTGCGCACAC	NO	NO
scaffold787.374200	Chr03	14975549	T/C	intergenic	ATAATTTCGATTTGTCTACGTTGTTCATGGCAATCTTTTTAACATCAGGGGTTGACATAG[T/C]TCTTTACTCTCTGCAAGCTGGAAATCATTTCCTTATGTTTCCAGTTTTTGTGGGATATCA	YES	NO
scaffold4158.73176	Chr03	15423924	A/G	intergenic	TAAGACTAAAAAAGGTAGTCTGATCAACTAAAGTTATCGTTATACGCGGTGTTTGAAAAA[A/G]GGCCCCACCATAAGAGTGTATTATATATACCGCATTTCTGCCTGAGGATGTATTCAAGAA	YES	YES
scaffold1778.64466	Chr03	15634551	A/G	intergenic	TTCTTTTATAAAGCCCTCTTTAATTGAACTATGCATGTTGCACTGTCTTCAAATATGACT[A/G]TGGGAACCTCAATATCGAGCTTCAAGATGGAATGTATCACTGATCTCATCCATATGCATT	YES	NO
scaffold1778.191809	Chr03	15761894	T/G	UTR	GTACACTGGCCATTGGGTAGTACCGGGGCGATTACACATGACTTATGCCAAAACCCCTAG[T/G]CCCTAAGTCCTAACCATCATCACATTCTCCTAATTAATATGCATCATGACTGCTCAACTT	YES	NO
scaffold1261.32790	Chr03	16246115	A/G	CDS	GAGTCAGCCGAAAAAATTGGTATCCCGAGATACTGTTTCTTCGGTACGAGTGTCTTCGCT[A/G]CTACCCTGTGTCAAATTATTCGGATAGAACGTCCTCATTCTAAAACAATTTCACCAGACG	YES	NO
scaffold1261.537159	Chr03	16750484	T/C	CDS	ACGATGATAAGTGGTCCATGAGCAAAACATCGTTATCAAATTTGCGGACATTTACCCAAT[T/C]TGCAAAAGCAATTTCCACCAACTTGTGTGCATATGCCTGTTTTAAAATCCAAAATTGAAG	YES	NO
scaffold13213.64807	Chr03	16791753	T/C	intergenic	CTAATTTGTTGCATTTGATCGTTAAGGGTAGTTTTTTATGAGCTCTGCATTAATGAAGAT[T/C]CACGAACTAAGAGAAGGATATATTTGTTTGTGTTTGCATGTATGCAAATTTATTTTTTCA	YES	NO
scaffold13213.4398	Chr03	16852162	A/C	intergenic	TTATCAAGGTATTCTATTTAAACGATATTCAAATTAAGTAATTTTGATCCAATCAAGCAC[A/C]TCAAATTCCCAATAAACTGCTCCAATTTGATAAATTCAATTCAACTTTTTGAAAACTTTT	YES	NO
scaffold1330.70200	Chr03	16927759	A/G	intron	TTAATTAGATGATCATCTTACAAGCTAGTACGTATATATGACTCGATATCGAATCAATCC[A/G]GGCTAAAAAAAAGTACTCCATTATTTTTTCAAGTATCTTGGAACGAACAGAAGACATAAA	YES	NO
scaffold1330.204194	Chr03	17061753	T/C	intergenic	GCTATACTCCAGAGAAAACTATTTAAGTTGAACAACGTCGTTAGGGTGAAGGTCTTGGTA[T/C]AATGGGCGAATTTAGGACCAGATTCAACTACTTGGAAGGATTGGGGTTACATTTCAAGTT	YES	NO
scaffold1995.19733	Chr03	17094275	A/G	intergenic	AGATTCATTTCATATATGTTTCAAACGAAAGATTTGATGCGATTCAAATTGACAAGCAAT[A/G]GTCATAGCATAATAAATATCCGGAGGACAGACAGAACAAAATCTGCATTCAAAACCAAAA	YES	NO
scaffold1995.965866	Chr03	18040408	A/G	intergenic	CACAAATATTTTTGAAATAAATTAGTATGTTTGTCTATATGTAATAAGTTAGCTTGTGTT[A/G]AAAATCAATCGGTAATCTCTGCTCTCTGGTACTTGTAGTGGTAACAAATGTAAGCATGGT	YES	YES
scaffold1995.1575201	Chr03	18649743	A/G	intron	TAACTTCCTCTATTTGTTGACAGCTACTCTCTCTTTAATTCAAAATTTTCACACGCCGCT[A/G]CATATCAAAAAATAGCCAAGTTCGAGCAACTAAACTACTGATATAGTTTAGGTAAATTAA	YES	NO
scaffold14915.41121	Chr03	18708635	T/G	intron	ATTACTAAAAAAGTGGCACTGTTTGAACAAAAGAAAATACCAAGCAAGGTAATTTTAAAA[T/G]CTCTAATCGGGTTTATTTCGTGATTCATACTGTTAAGCTTTAACTCCACTTGCGTGAGCT	YES	NO
scaffold123.33488	Chr03	18755183	T/C	UTR	AGGAAATCCCAAAGAGGTAATTCTATGCTTTTAAGAAATACCGTACATTTATATTATTGA[T/C]GCTGTATATGTGGTGCGCCACTGTGCCTTCACCTCACTAGTGAGGTTCTGGAGTCATATA	YES	NO
scaffold123.281963	Chr03	19003658	T/C	intergenic	GTCCTTTATATACCTAGTTTCCAATATAATCTTATGTCTGTTTCAAAGCTCATTACTCAA[T/C]TAAATTATTTTGTACTCTTTACCAAACTCTCTTGTTTTATTCAGGCCCCTTCAATGAAGA	NO	NO
scaffold123.814389	Chr03	19536084	T/C	intergenic	TAATGAAAAATGAGAAATCAAATTAGAAAATTTGAGACGATTAAAATAAGATGGAGGGAG[T/C]ATGTTAGTGCATGAAATTATTAGTCCATCACAAAAGGGTGTGGTGAAATCAATGAAATTG	YES	NO
scaffold494.497507	Chr03	20221365	A/G	intergenic	AGCAGTGAAGAAATTTATTTCCATGGCAATTCATTTTTATGCAAAGCAGATGTCCAAATA[A/G]TTGATATGGTTTTATGAAATAGGATGTCGTTCACGGTCTCGACGTGATGATTGACAAGGC	YES	NO
scaffold2399.745884	Chr03	20824307	A/C	intergenic	CCCACCAATTTTATACTTAATTCAAGGTTTATATTATTCCTTGAGGTCAATTAAATATTA[A/C]CTAGCTCTTTCAAGCTTAATTCATCTCCATTAATGGAGCTTTTATGTTAAAGGTCTCATA	NO	NO
scaffold2399.202658	Chr03	21367533	A/G	intron	AAATACACAGACAGAGAGCAGACTGTAATATTAACACAAATATAGAGTCAAAGAGCAGAC[A/G]GTAACATTAACACAAATACAGAGTCAGAGAGCAGACTGTATATATTTACAATAGAGACAG	YES	YES
scaffold639.960711	Chr03	21577201	T/C	intergenic	AAGCTTTCCTATTTGAGCACACTTTCCATTTTTAGTGTGAACTCAATTTCCCTCCACTTT[T/C]CATTCACGCATACACCTTGAACCCAACATATAGTCCTACAAAATGAGTTCCTTCCTTGTC	YES	NO
scaffold639.612605	Chr03	21925307	A/C	UTR	TCCAAACTGTGTTAAACTACAATCTCAATTCCCCTAAACTCAACTTATACTTTTGTTAGA[A/C]AACATGTTGAGCTCCTTACAATGGCTAGAAAAAAGTACCTATCTGTCGTATGTCTTAGCC	NO	NO
scaffold639.612065	Chr03	21925847	T/C	UTR	TATTGAATTGAAGGGGTACCGATCTGCCGGAGAACCACAAAATTCAGCATGGGTCCGTCA[T/C]TGGGTCGTCGACACTATCAATAGCAGTCGATGATAAATTGATAGAGCATCCATCAGTATA	NO	NO
scaffold3265.19251	Chr03	22558162	T/C	intergenic	ATACCTGAATATCTAAATCCAGCATAACTAATTTTTGCATAAAATAATACATAATCTCGC[T/C]CATAACCTCCGTAACCCAACCCTTAGTTTGAAGTAATATAATTCAAAAATCTTATCTATT	NO	NO
scaffold3509.150742	Chr03	22715381	A/G	intergenic	ATTTATCCTCCTCCTTAACCCAACTTCCGATATGAACACATCATTATTATGGGTAGGGGT[A/G]GGCGTTCGATATTATCATAATTCGAATTTGGTAATTTGATAATCGGTAAATGAAAGTACA	YES	NO
scaffold3509.328092	Chr03	22892731	T/G	intron	GGCAGGCCATTTACTTGTTAGCAGCCAGCACCCTTGGGGTTGATCCTTCAAGGTACTACT[T/G]TACACAGAAAATTTATACTGGAATTAGGAAATTATTTACTGAAGCAGATAGTAAATAATT	NO	NO
scaffold2422.30932	Chr03	23032727	A/G	UTR	AGCAACATGTTTGAACTGTGATCCTAATTAACGCATTTGGCTCCTCTCCAATTTCCCCAA[A/G]TTTTTATTTGGATTGAAGACACATGTCATAATTTAAAATTAATGATTATGATATAATTAG	YES	NO
scaffold2023.259327	Chr03	23517977	T/C	intergenic	AGTTCCTATGGTCTGATACTTGCAAGGGTTGCTTTGAAAATTTGAATGATAAGTTGACTT[T/C]AGCTCTGAGTTTTACCCTACCCGAGGGTACCAATGGCTTTGTTGTTTATTGTGACCCATC	YES	NO
scaffold2023.977537	Chr03	24236187	A/G	UTR	CAGAAAAGGTGGGAAAATTCTCAGTTAAATCATGTTATCAGTTTACACTTATGCAAGAGA[A/G]TGGATGAAGTGGAAAATTGGCCATGAAAAAATCACTTGGAAGTCAAAGGCACCACCAAAA	YES	YES
scaffold2023.1150102	Chr03	24408752	A/C	UTR	ATGCCAATACGCCAAAGTTGTATTATTCAATAATGTTACCACATAAATAAAAGGTGCCAT[A/C]TATTGCTCATGGAGATATTAGCAACCACTTCCTTCCTCTATGTGACATTGTTAATTAACC	YES	NO
scaffold2898.4293	Chr03	24443439	T/C	UTR	TTACTGATCAATGAATTCTTTTAATTTAAGTATGAAAGAATAAGTAAGGTGTCTCGATCG[T/C]AGAAGGATGTTGATTTTTGTTATTAGAATTGATTGAGATCTTACCTTATATAAATTATTA	NO	NO
scaffold2898.531609	Chr03	24970755	T/C	intergenic	CAATAATCAACTTGAGCAATTTGGCCCTTTTAAAAATACTAGTTTAGGATACGTGCGTTG[T/C]ACGTGTAATTTAATTAAAGACGTTAAGCCAAAAAAAAACTAAAATTATAAATCAAAGTTA	NO	NO
scaffold66.10610	Chr03	25003977	A/G	UTR	ATGTTATACGAAAAGAGGCTTTGATCAATCAAAAACTCACACATTCAAAAGTTGAAGGTG[A/G]CAGGGATAAAATGTTGGAATGAATGTGTAGACTTATTAGGAGAGATCGAAAAGATTTGAG	YES	NO
scaffold66.172995	Chr03	25166362	A/G	intron	TTCATATGAAGATACACGCCAGGTATGTCAATTCATTTTTTTGTCCTTTGCTGATTTACA[A/G]CTCCTTTCTTGCTTTCGAGTCGAACTTGTAAATTGAACTCAATGCATTTTGCTGCCAAAA	NO	NO
scaffold66.761330	Chr03	25754697	T/G	intergenic	GATATTGTTGAGTGAATTTGACATAGTCTATGTCACTCAAAAGGCGGTAAAAGCACAGGT[T/G]CTAGTAGATAATCTGGCCGAGAATCCTGTGGATGATGAGTACTAACCACTGAAGACTTAC	YES	NO
scaffold4206.92716	Chr03	26393681	A/G	intergenic	CATTGAGTGGAACTTCATTCTTAGAGTGAGTCTCGTGATTATCCCTATGTGTATATATGT[A/G]ATTTCTAAGATGAGAGAAAAAGGGATTTCTTTGCTGTGAGGGTACACAGGTTATGTTGCT	NO	NO
scaffold2374.182609	Chr03	26617804	A/C	intergenic	ACAAAATATAAAGTCCCTTTTTTTAGGAGGGTCCTGAACAGAAAACAAAGTTCCATATTT[A/C]AGGAGGGACCTGAATAGAATGCAAAGTCCTATTTTTTTGGAAGGTTTTGAATAGAAAGTA	NO	NO
scaffold5027.180278	Chr03	26662709	T/C	intergenic	TGAGAAGTTTGTTGTAAAAATTGTCGATATTACTTTCAAAGATTAAAACAAGGCCTATTT[T/C]GGATATGATAATCCTTTTTTTAGGTCTCTCTCTTAGGAGCTGAAACAACTGGAGAAGCCA	NO	NO
scaffold5027.10600	Chr03	26832387	T/C	intergenic	CATAAATAAAAAAATAAAAGGTAACCAATTTGTAATTACATCATCTAATTATCAGCAATT[T/C]ACAGCTCATGAGAATTAGAGAGTGTAACTAATTACATCCAAATACATGCCAACAAGTAGT	NO	NO
scaffold2302.613283	Chr03	26898779	A/G	intron	CAATCCAACTGCAATCTGATTTTCATAGGGCAATCTACAAACCTTGGAACTGTTCTGGTG[A/G]GTTTACTGTAGTTGCTTCTTCTGGCTTCTGTACTTGGGAGAGTGATGGTCATTGACAGCA	NO	NO
scaffold2302.544956	Chr03	26967106	A/G	CDS	TCCCGGCGTTTGAGACAGTATTTTTTGGAAATTTTTGTTAGGTTAGGTTCGCGGAGGCTT[A/G]ACGCACGTTTTGGCACTGGTCCGCCACTATTAAGGTCACCGGAATACAGACTCGACCTGT	YES	NO
scaffold2372.8691	Chr03	27521752	T/C	intergenic	CGATGTTCAATATCTATATTGAATCTCGATTAATCTGAATCGCGCATTGTAGGGTCCATT[T/C]TGGGGGTGATGCTCCCAACAAAATTTTCTTCGTACCAGACTTGAACCCAAGACCTCTAAT	NO	NO
scaffold2372.400441	Chr03	27913502	A/G	intergenic	GTTTGGGGGCTAAACTAATCTCCAGAACCTGGCACTGCGTTAAGCAAGGTTGGAAGGACA[A/G]CATTACTGGCCACAATTGGATCCCTCACATGGGGAATAGGATTAAGTTCTATGAGGATAG	NO	NO
scaffold4779.32659	Chr03	27964116	T/C	intergenic	CTTCTACAAAATTTATGATCCCTTTTCACATTTTTATTTCAAAAAGAGGTTCTTTTGTGC[T/C]AACTCTATCATATAGGCCCATCTACTTCGTGAGTGAATGTTACATGACAAATTAAAAATT	NO	NO
scaffold4779.281503	Chr03	28212960	A/G	UTR	GCTTAATAATGAGTGAATTTATGTTTTACCAGAACATATGCACATGGACATAATGTGTCA[A/G]CTTAAATTATGTATCTTTAGAAAATTTTCAACAATAAAAAATGAGATGAATTATTTCTAG	YES	YES
scaffold4779.543054	Chr03	28474511	A/G	intergenic	ATGTTTAGATTGAAGCCATTGCTCGAAAAACTCCACTGTCTCTCTGATATCCAACCTCCC[A/G]CACCTCCTCACTGGGGCGTCTGCGCATCTCCTTTTTACATGCCCATACCATCTATCCTGA	YES	NO
scaffold2110.24433	Chr03	28501311	T/C	intron	GTCCATGCTAAAAGTAATCTTTTCTCCCTTTTTTCTTTACCCCTCCCCTTTCTCTTTCTT[T/C]TCCTAATTAAGTGTAAAAGCACCTTTTCGGGGCGAAATATCAAGTGAAGGAATTGCTCGA	YES	NO
scaffold5939.125501	Chr03	29681979	T/C	CDS	GTGTTGCTTTGTACAACTTTTCATGATGTTGGGATTAGCCTGATGAGTAGCAGCCGCGGA[T/C]GACAATTTTTTTAGTAACGTACTGGACCATGGCGTTGTGCTGAGATTCGTGTCGCTTGAT	NO	NO
scaffold1473.1840	Chr03	29686354	T/C	intergenic	ATCACCCGTAACGACAGGAAATGATTTTCAACTTTATTTAAAGGGGTACTTTGGTCATTT[T/C]CTTTACTCCCTAATTAAAAATACCGTCCATAAAACACCTTTAGAGCTTTATTTTCATCCT	YES	NO
scaffold1473.630910	Chr03	30315424	A/G	UTR	CCCTCTGGATGGGCAGGGGACTATAGCTGTATACACCTGTAGTCCAGAAGTTGAAACATA[A/G]ACTAGAAGGAGTCTAGATGCTACTTAAAAACATGCGATACACTTGTTTGTCTTAACAGAA	YES	YES
scaffold1128.1139512	Chr03	31537942	A/G	intergenic	GATATTGAAGCCTAGGGTTTTGGTTGAGGGAATTTTAATGAGTATAAGCATATAATGCTT[A/G]TAATCGGCTTAAATCTTGTGTTAGGATGGGTTTGGGGGCTTGGAAATTGACCAAAATACG	NO	NO
scaffold1128.1902296	Chr03	32300726	A/G	intron	TAAATTTTAAATGATGATAGTTTAGGTATTTAGTCCATATCCATTTTCTAATTAATCAAC[A/G]CCATTTAATTCTGTTTTTTTTTTAATTAAATTGCAGGGACGTGTAATAAGGACCAAAAGT	YES	NO
scaffold3444.1919335	Chr03	32317029	A/G	intergenic	ATATTTTTTAAAAAACCGACCACACGTGGTCGATTTTTAGAAAGCTACCACAATTTTACC[A/G]ACCACGCACTTTAATCGATTTGTGGTCGGAATTTGAGAAAAACCGACCACTTATGGTCGA	NO	NO
scaffold3444.514923	Chr03	33721441	A/G	intergenic	AGAGCACTCACCTTGTTGATTAACTCTGGAAGCACTCATAGCTTTATTGATCAAAACACT[A/G]TTATTGAAGTTGGCTATCAAGGTAGCTATTGTGCACCAGTAAGGATAACAGTAGCTGACG	YES	YES
scaffold3444.5827	Chr03	34230537	A/G	intergenic	TAAAAATTTATCAATTGAGTCACTTACATCTCTTTCTCAAGAGATCGCCAACATTCAAGA[A/G]TTTTATTGTTCCATAATGCTGATTTGGAATGAGATAAATATGATTGATGATACTAGTATT	YES	NO
scaffold5639.55716	Chr03	34293079	A/C	intergenic	AAACAATATTCTCAAAGAAAACCTATTTATTAGATAAGTAGCAGCTAAGAGACAATCTCC[A/C]AATATTCAATAGGTAGTTGAGATTGATACAATAAGGCTCTAGAGGTTTCCAACAAATGTT	YES	NO
scaffold4883.48972	Chr03	34369790	T/C	intergenic	TGAAAAATACATATACAGACCTGTAAATATATATGCAGACCTGTAAATACATATGCAGAT[T/C]TGATAAATACATATGCAGAACTGAAAAATACAAATGTCAAACTGAATTTGAGTTTTTTAA	YES	NO
scaffold3778.275392	Chr03	34679316	T/C	intron	ACTTTTGCTTGCCTTTTCTTTTCCTTTTGTGGATCAAACACACCTCTTTTGAACAATCTT[T/C]CTTCTTCAAGACACGAACATCATCAAGAACACAACAACAACAACAACAAACCCAGTGTAT	NO	NO
scaffold3778.454201	Chr03	34858125	A/C	UTR	TAGTGTTCACCAGTTCGAGTTAGAGCTGAATCCACTCATCAGCAAAAGCTTGTCCCCCTT[A/C]GTTGTAAGAAAAGTGTAGGAATGATCAGAAAGGCTCAATCTTTTGCTGTTCTGACTTTTA	YES	NO
scaffold3778.586014	Chr03	34989938	T/C	intergenic	ATAAAGTTGGATGTTGAAATAGCAATAAATTGGATTTTTGCAAGTCATAAATAAATACCC[T/C]AATCTACCAAACCTATGTTTTAAATGGATAGTAGCTAGGGGTAGGCATTGTATGATATGG	YES	NO
scaffold203.57702	Chr03	35059614	T/G	intergenic	GGTAATTAAATAAAGTAAGTAATACTTTTGATATCAAAAGTTTGTCAATATATCCCTACT[T/G]TGACTGTACGTTTACGTGGAGATGACTCGGCATTAGTCTTGCATTAATTACAAGTTTAAA	YES	NO
scaffold1452.303812	Chr03	36123683	T/G	intergenic	TTTCAATAACCTTAGTTGGGGATACTGGTCATCTAGAAAGCTGATATTTATCTCCCTTTT[T/G]GTCATCAATTTTGAATTTCAAATGAGATAATTATTTAATCTTGATGTGAAATGTTGAAAT	NO	NO
scaffold1452.791702	Chr03	36611573	A/C	intergenic	GCAAACATTAGAATTTGTCTTACTTTTTAACTTGCTTGATCAGAGAAGTATCCAGTAGGA[A/C]ACAAGATTAACAACGAAGATTTGAGGCTACCAACCCTCATCTAATAGCGTGAGCCTTAAC	YES	YES
scaffold31.1545233	Chr03	38172430	A/G	UTR	GATAATTAGGAACCTTAAAGGTAATTTCTAGATCTGTCTTTCATCACTCCAGCGGTAATG[A/G]AATGATGTATAAGAATGTTGAGTGTGATCTTAATGGGAGGATGCACTTGAGTAAAGCAAT	NO	NO
scaffold31.4341172	Chr03	40968369	A/G	intergenic	GATTAGTCAAATTGACTTTCTTGAAACAAAAAGTGACAAGTAAAACTAAGTAGTCGTTTG[A/G]CCATGAAAAGTTTTTACTTTTTTCCGAAAAATTATTCTACTTTAGTGAAAACTGTAGGTG	YES	YES
scaffold1607.367271	Chr03	41221093	T/C	intergenic	AATTGGTCAACCCAAGAGACATGACCAAGAACTCATAATGATCATATCGAGTTAAAAAAG[T/C]TGCTTTTAGAATATCCGAAGCTCTAATCCTCAACTGGTGATAACGAACCGCAAATCAATC	NO	NO
scaffold1607.142471	Chr03	41445893	A/G	intron	GTCTAAACCTTGGTAGCAGAGTTATTTGATACTTTTAACTGGTGGAGATATAGTAGGTAC[A/G]CTGTGGAATAGTCTAGATGTGCGCTAAAAGGTCCAAATACCAGTATACCAGCGCTATGAA	YES	NO
scaffold3413.37787	Chr03	41627150	A/G	intergenic	CACCATCAATGGCTACGGGCTAGTGAGGAATCATAGTTCTAAGTTTAGTGTCGTCAACTC[A/G]ACTTATTGATTGTGGACTTCATCAATCTATCATAGTAACTGATGATTGTTTCTCAAAATG	YES	NO
scaffold939.970	Chr03	41971174	T/C	intergenic	TACGTCTAAAATTTATTGATATTTTATCGGACTCTTTATAATATTTTAATGTCAAAGCAC[T/C]GAAATGAAGTCTAGTGATTTCATCCAATGCTAATTCAAGTTACAAAGTTAAAAAGTAAAA	YES	NO
scaffold7462.50151	Chr03	42757479	A/G	intergenic	GAAATTTGCTTGAATTTTGAAGTTCCCAATTGAACCCTAGGTTTCTTCTTGAGGATTTTA[A/G]AGAGGATTTCAACACAAGGAGTATATTTTGGTGCAATTTAGTCTTAATTTCATGTTATAG	YES	YES
scaffold7462.222376	Chr03	42929704	A/G	intergenic	ATTAGTATAATCAAAGCCAACTATGCTTCAAATCATAAGTAAATGTGGATTCCTATCTTG[A/G]CTTAGTTCAAATGATCAATTTTCTTCATTAAAATTGAAAATAACTATTAATGAGATGCTT	YES	NO
scaffold7462.371654	Chr03	43078982	T/C	intergenic	TCCACAAACCCTGCAAAATCTCTATTCATCACACTCCACTAATATATCTCCCGTAAGTCG[T/C]GGTACATATTAGTGGCCCCTAGATGAAGAGAGTATCACACACCATGCACTTCTGTAAGAA	YES	NO
scaffold2566.6715	Chr03	43086987	A/G	intergenic	TCACTTTAATTGAAAATACGCCTCGACTTCGACCCATCGGACGAAAAAAGGATGTGATAG[A/G]AGCTGATGGTTTTGGTCTTCCTCTCTCATGGTAGGCATATCATATAATTAACATTCATTG	YES	NO
scaffold7197.104812	Chr03	43670179	A/G	intergenic	AACAGTGTTAGGTGGTTACCCGAAGATGGTGTGAGTTCAAGCAACTCTTAGCTTGAAACC[A/G]TATTTTGTCTATACGGGTAGATTATTATTGTACGCTGGCGACGGCTGTGTGGCATAGTAG	YES	NO
scaffold3439.718	Chr03	43697750	A/G	intergenic	GTCTATAATGTTGTTCGATCAAATATTCTCATGATGTCTTCGCTGCCTAATGTACACCAG[A/G]CGTATTTTCTTGTTATTCAAGAGCAAACACAGAGACAAATGACACTGGAATCAACAAAAA	YES	NO
scaffold3439.664258	Chr03	44361290	T/C	intergenic	TGTTAAGACTTAGTTATTTTCAAAGCCCCTTAAAATTTGATGATTTTATTTTTGATCTTT[T/C]CGATAATGGAATGTTAAATTTTAAGTTGATTAATGATTGGGGTTGTCGAAAGTACATCTC	YES	NO
scaffold305.181951	Chr03	44590484	T/G	intergenic	TGACAAGTCAAAAATACCTATCAATGATTTGAAATGGAGCTGAGCATGACAAGTGCAAGA[T/G]TCGTCGCCTTGGTAGCCAAAAGCCGCAAATCAACCACCATGTTTTTTAAAAAACTCACAA	YES	NO
scaffold1326.99885	Chr03	44844815	T/G	intergenic	CTTCGGAAGAGGAATCCCCTTATCCAGTTACTATTCTATGTCGGTCTAGTAGAATAAATT[T/G]CCATGCTCCAGAATGACATGGCTATTCTCCAGAGAAATTTGGTAAGTCCTATGCCTTGCA	NO	NO
scaffold1326.1360526	Chr03	46105456	T/C	intergenic	CACCTTTCTTTGCCAAGGATGATTTTACCTTCTTCCAGCAACAATCTCTATGACTACTCT[T/C]ACTCTCATCTTGAGGTGGTCATTTATTGAAAGCCTGTTGAGTCAGGATAGGCGACTTCTC	NO	NO
scaffold1326.1725940	Chr03	46470870	A/G	intergenic	TTCCCTATGTCTTAGACTTCAATTCATACTTATTTTTGGCTACTGCCGAGGGCATGTCCT[A/G]ACAACTTATTGGTATTCGATTTTGTTAGAGGCTTTGTGGATGACTGTGAACTTGAGTTTA	YES	YES
scaffold3458.22820	Chr03	46501693	T/G	intergenic	TAAATAATTAGTTTTAGTTGTATAACCCTTTGATTTAGGGGCGGCTCTCTCTATTTTATA[T/G]TGGTTAGATAATATTTTGGCAAAACTTATAGATTGTATGGTGGTGTGTGAAGAAAGTGTT	NO	NO
scaffold3458.255863	Chr03	46734736	A/G	intergenic	TCGTCAAGAATGAAACCTGAACCAATAACTCCAGATGTAGGCATCAATTTCTAAAGTCTG[A/G]CTTGCATCGCATGCCTTCTATTTGCGGTTCTATTCAGGTCAATTATAGTAGAAACAAAAA	YES	NO
scaffold3458.447248	Chr03	46926121	T/C	intergenic	TCTAGTAAAAAAAAGTTTTGATTTAGTGATAAAAGACTACGAATAATGGTAATGGACTGA[T/C]GGTATGGTATCATAGAATCCGACCCCCTTGAAGTTATTATATTATGCAAGTGTCTCACAC	YES	NO
scaffold7072.9137	Chr03	46956058	T/C	intergenic	TGAAGTCCGATATATTGTTGATGGAAACTCACCTCGCTTGCTGATCCGTAATAATATGAG[T/C]GTAAAGCTATATATAGAGGTAAAAAAAGCGTGTCCGAATTTAGGATGTATCTGTTGTGTA	YES	NO
scaffold1523.14340	Chr03	47110202	T/G	intergenic	GTAGTAGGTGTCATTTTTAAATTAGCGCATAATATATAAACGTGTCTATTGGCTTCCGCT[T/G]ATATCTATGTTCTTCTTTTGATGTGCACAAATAGACACTTAAACTATAATAAAATTGAAT	YES	NO
scaffold1523.5785087	Chr03	52880949	A/C	UTR	AGAAGCAGTTAGCTACTCAGTTAAGGAGAAGTATCACAGCTTACACATACAGAAACGTAT[A/C]TCTCTTGTATGGCATTGATTTTCCTGCTAATGATCATTGTCTTCTTCTTTTTCTCTCAAC	YES	YES
scaffold1588.93211	Chr03	52975445	A/G	intron	AAGTCATGAAATATTTTAATTCTGGAGAATCTGTTGCTTTGCTTCAGGAACCAAGTTACT[A/G]AATGATTTCCTATTACAAACTGAAAGAGGGAATTGGTATTACCTAATACAAAGGCGGCCC	YES	NO
scaffold532.1756510	Chr03	53482883	T/C	intergenic	CAGTAGGGACATTAGAAGCCAAATTTGAGAGGACAAGTATGACAACAGCAAGAACTGCTA[T/C]ACCACCAGCATGGTCTATCTTGGCATATGGTTCCATAAAATCCCAGAAAGCACTTGGTAT	YES	NO
scaffold532.256430	Chr03	54982963	T/G	intergenic	TTTCCATTGTCACTCTATTGATGAAATAAATATGAGGTTTGAAAAATTATTTCATGAAAG[T/G]CATTTGGAGTTGGACAACTCACCAAACAGACATATTCTTTCAATGAAAAATAAATATCAA	YES	YES
scaffold1324.703634	Chr03	55944026	T/C	intergenic	TTATAAATATCTAGTACTATTTAATCATGTCCCCAATTATAGTTTGGGTGTGTCGAGGCC[T/C]TGTCTCTGCCATCTTCCCTGGATCAGTTATAGTTCTCTTAGAGGCTTCGCAGACAATTAA	YES	NO
scaffold1324.703642	Chr03	55944034	A/G	intergenic	ATCTAGTACTATTTAATCATGTCCCCAATTATAGTTTGGGTGTGTCGAGGCCCTGTCTCT[A/G]CCATCTTCCCTGGATCAGTTATAGTTCTCTTAGAGGCTTCGCAGACAATTAAGTTGTCAC	YES	NO
scaffold1324.1003711	Chr03	56244103	A/G	intergenic	GTTGATCAATTTTTTATGAAAAACTTGAATCGTCTTTCTAGAGCACTCGTGAGACCTAAG[A/G]TTTGTGTGCATGACCATAAAAAGAACTTAGTAGTATCGTGGAGGTTCTTTAAAATCAAGG	NO	NO
scaffold194.1265295	Chr03	57511147	A/G	CDS	ATTCCCTGTATGCTGCATTGGAGAAAATTGAACAATCTTCGGTAGAAGTTGTGGTTGCAG[A/G]GACAGGGTGGCCAAGTGCCGGTGATGTTTATGCAACTAAAGACAATGCTCAAACATATGC	YES	YES
scaffold6676.99365	Chr03	57612112	T/C	intergenic	GGGATGCCCATTATGACAAGGCCCTCGGTCTAGTCGTATCAATCCACCACTAGAACTCTG[T/C]AAGGCCTTTTGCACTGGCCTACCCTGATATCCACGAAAACCTCTAAAATCTCTAACACGA	NO	NO
scaffold2884.5453	Chr03	57649469	T/C	intergenic	AATTTTTTTTTCTTCACCAAACAAGCACACACACAAAAAATATTTTTATACTTTCCTTAA[T/C]GTTGTTTTTCTCAATTTTGATAAAATCTGTATTTTTCAATAATAACTTCAAACACATGTT	YES	NO
scaffold6474.155	Chr03	57679549	A/C	intergenic	ATAGATGGATAATCATTCGAGCAACACCAATACAGTTCTTACCACTGGTTTATAGTGTTC[A/C]AATAGATGACCAATTTGTTTCAACAATTGGTCCATATGTTGAAAGAAATCAAAAGTCTTG	NO	NO
scaffold2562.240730	Chr03	58091809	A/G	UTR	CATATACCTTAAGAGAGGATGATAAGTACTACTTACCTGCTATATGTGGACCTTTTATGT[A/G]GCAGAGTGCACAGAGAGAAATAGAGAGAGGGGATTAACAGGATAGGATAGACACATGAGG	NO	NO
scaffold2908.877195	Chr03	59928428	A/C	intergenic	AGCATCAGACCACAAGAACTTTACCTTTCTCCGAGTCAACTTGATCAAAAGAGAAACAAT[A/C]GAAGAAAAAATTTCCACAAACCTCCTATAATAATCGGCTAAACTAAAGAAGCTACAAATA	NO	NO
scaffold2908.26875	Chr03	60778748	T/C	intergenic	ACTTTCTCTTCTCATGAGAATATCGGCTGCAATAACCCTACATCTCTATTCAGTTAGCCA[T/C]ACAGATAGTACTAATCAATGATCATTTAATCTGGTTGTCTCTTTTTTTCTCCTTACCCAA	YES	YES
scaffold1015.957876	Chr03	60950316	T/C	intergenic	TCATCCCACATCACCACAAACTGTACACGGTGTTCTAATATAAAGAGAAAACAAATACCT[T/C]AACATAAAGTACAAGGTGACCAAAGTCAACCAAAAGCTAAAACAGAGAAACTCTGATGAA	YES	NO
scaffold1015.664284	Chr03	61243908	A/C	intergenic	GTCTTAGGTATGGTCTTGAGGAATCTGTTCAAGATACGATTTATGGGTACTTTTCATACC[A/C]TAAGTTATGACTTAAACCAATATGGTTGTATGATGGTCATCATAGGGGACCATGGTGGGG	NO	NO
scaffold3208.69499	Chr03	61978690	A/G	intergenic	CTCCCCTTTTTCATTCCATATTACTTGGTTAATTATAATTGATTAAGACTTTTTTAACAT[A/G]ATATTGAGTCTTCTTCAAAAATGTTTTCCCTTATTATATTGATTTTGGAGAATAGTGTTG	YES	NO
scaffold3208.73602	Chr03	61982793	A/C	intergenic	ATTGTGCTACCTGCATTGTCTCCCGAGATGATGTTCAATAGTAGTAGAACAATGATGCAA[A/C]TGCTACATCTAAAAGGGTTATTTGGTGGACTACCTAATGATGATTTGAATGTGCACTTGG	NO	NO
scaffold3507.196	Chr03	62202532	T/C	intergenic	TAATGCGGCGGGAATACTAAATAGGGTAGTAAACTTAATTTAGAGTAAATAGGATAGGGG[T/C]ACTTTTGGAATTTAAATAACTGGGTTTTAATATAGGCTGGAGATGCTTCGGTAAGTTCAC	YES	NO
scaffold4161.485	Chr03	62424981	A/G	intergenic	ATTCAACTTGTAAAATATCATGATTAGAGAAATCAAGGATTCAAAAATATTTGTCTCCAA[A/G]TAATAATTTTAATACTTCTTCCATTTGCTAGCACAAGAGACTCGAACACTATCACTATGA	YES	NO
scaffold2363.59516	Chr03	62736953	T/C	intergenic	AAATACATGCAGGATCATCATTAGGACCATCATACTTGCCGACCATTGATGTATAGCCTA[T/C]GGATATGGGGTTGGCCTATTTTGGGCGTGCTTTGGGATGAAAATAGACTAGGGCATGGCA	YES	NO
scaffold3760.132949	Chr03	63680544	T/C	intergenic	TAAGAAAGAATACACTGATAAGCTCAACTTTTTCTATTGAACATACCTTTCTAATGCATC[T/C]GTATCTAACTGAACTGACGTATGAACGTATGATTGAATATGCAATAATAACTAATGTAAA	YES	YES
scaffold3760.32732	Chr03	63780761	T/C	intergenic	GTTTAGGCGATCTTTTCAGAGGGGTTTAGGTACCTAGGTAAACCTTAGTACCATATTCCT[T/C]CCTTAGGAAGATAGGCAAGCAGAACATACTATTCAGACCTTAGAAGATATGTTGAGGGCC	YES	NO
scaffold2660.127898	Chr03	63942390	T/C	intron	ATTTTGTTTGCTAAGTCACCCATTAAGGGGGTATTTCTTCTTTGATGAAGTAAATAGTTT[T/C]GGGGGTATTGATTCACTTTAGACTATAACAAGAGGTCCAGAGACGCCCGTAAAGTTAAAT	NO	NO
scaffold2175.12080	Chr03	64010912	A/G	intergenic	TTATACTATATGTTGTTTTAAGACTTTTTTTTCATTTTATTGTGCTTCGTATTATATGGT[A/G]TTTTTAGTTTTGACATACTTTATTTGTTTCAAAATAGTTAGCATTCAGTATAAATTTTGC	NO	NO
scaffold2175.169865	Chr03	64168697	A/C	intergenic	TCGAGATTGAGCAAAAGGGGACGACGGGGAAGAAATTTTTGATGAATTCTCGCTGGAAGA[A/C]AGCATCGACACCGGTAGTTTAATCCAATTCTTTGGTTTACACCACCACCTGAGTTTGTCG	NO	NO
scaffold3156.110572	Chr03	64285014	T/C	intergenic	CTCTAGATATGTGAATCCAAAATGGGTCAAGAAATTCAATAACAAAGACAATAGACACTT[T/C]ATATACACAAAAAGAGGAGGGGAAAAGAGGTTCAATACAATCAAAGCTAATACATTTGCT	YES	NO
scaffold5425.221312	Chr03	64801383	A/G	intergenic	AGGCTAACGCAATGGTGTCGCATTGCGACGATGGTCCAAATGGCATTCCAATAGATTACC[A/G]CGATTGGCCCATGTCGTGGAGAAAGTCCACTTCTTAATTGTCAAAATCCAGTGGGTCAAC	YES	NO
scaffold4024.26878	Chr03	64889529	A/G	intergenic	AGTACTCAACCTGACACATCTCCTCACAAGGGCATCTGCGCATTTCGTCTTAACATGTTC[A/G]AACCATCTCAATCTCACTTCTCTTATCTTGTGAACCACGAAGGCCAATTCCTAACTTGTT	YES	NO
scaffold4024.347185	Chr03	65209836	T/C	intergenic	TTGCTCGGATTTGTGATAAAGGTAATGAAGTAAAGTTCAGGTCAGATAAGTGCATTGTCA[T/C]AAGTCTTACATATGGTGAAATAATATTGACTGAATGGTGGAACAAAAATATATATTCTAT	YES	NO
scaffold4024.541645	Chr03	65404296	A/G	intergenic	AGATGCTGGGCCCATAGAATGGGAGGAGTTTGCAGTTGAATTTCTGGATAGCTTTTTCTC[A/G]CTAGAGTTGAGAGAAATAAAGGTTTTAGAGTTTATAAACCTGAAGCAGGGCAATCTTACA	YES	NO
scaffold104.719455	Chr03	66419569	T/G	intergenic	TACTATTTTTGGCTTCCACATTATTCACCTTGTTTTATTTTATTTCCTTTTTAGTTATTC[T/G]CTTTTTGGACCACATGTGCGATTTTATTTTCTTCAACTTTTCTTCTCTTTATATTGTAGG	YES	YES
scaffold104.2179397	Chr03	67879511	A/G	intergenic	TTGTGGGAGTTCAATGTACCCCACAAGTTGTTTATTAAAATATTTTTTGGGGATTCCTTT[A/G]TACCCACAAGGATTTTAATTTACCATAACCATGATCACTGAACCATTCCATTTAACCATT	YES	NO
scaffold5548.14115	Chr03	68139102	A/C	intergenic	CAATAAACTCTTGATATCTAACTGAGATATGTGTCTAGGCCATTTTCTCACTTCTTTGGT[A/C]TTTTGAGAATCAACTCTAATGCCATTACCAGAGATAATACAACCAAGAAAAGTTACTGAC	YES	NO
scaffold5548.133866	Chr03	68258853	T/C	intergenic	GACTTCAATTGATAAAATCTACAAAGATGATGGTGTGCGATCCGAAAAAGGAGAAAGAAA[T/C]TAATGAAAATGGTCATGCCAAAAGATTGTACATAAGTACAAAAATGTGAGACTAATTTAT	YES	NO
scaffold1169.1544588	Chr03	68330134	T/C	intergenic	TTTCCCATCCAAATAATTTTGTCCTTTTAAATAAAACTCACTTAATGCATTCAACATACG[T/C]GTGACCGATTGCACAAATTATGTTTACCTTCTTTATTTTTAATTCATTTTTAAAAATTTA	YES	NO
scaffold1169.2558	Chr03	69872164	T/G	intergenic	TTTTCTATAATTGGTCCAAAAAAGAAAAAGCTCCTTTACTAGAAAAGCATAAAACAGTAG[T/G]TCCGGGATAGGAGAGATCCGAGGAGACACAATATCTGATGAACTAGTTCATGTGTTTGAG	YES	YES
scaffold2819.172202	Chr03	70047923	A/G	intergenic	TTTACTTTCTAATCCGAAAATAGGAATTTAGTTTTCGTTTAGCACTTTTCCTGAAAAATG[A/G]GACTTTACTTTATGTTCAGGACCCTTTGGAAAAATGAGATTTTACTTTTTGTTTTGGACC	YES	NO
scaffold2597.13601	Chr03	70067867	T/C	intergenic	AATTGAGATTTATCAAAACTTATACATTATTACAAGGAATAAAATGACAACTCTAAAAGA[T/C]TTTTCATTGAAATTCCTTGTGTGTCCTGCCGTCTTTGTGATTTCTTCAACATCATATTAA	YES	NO
scaffold2597.562288	Chr03	70616554	A/G	intergenic	TGACTATCACGATAAATACTAACACCGGCTAGAAACTATAGTTATGCATGAAGGTGTAGT[A/G]TGTCTCAATCCTGGAAGCTCTCCTTATATTGTTTACAATCCAAAAATTCATACTATCATT	YES	NO
scaffold2597.950347	Chr03	71004613	T/C	intergenic	TATTTTAACTTGTCCATATATTCAGATAGTTGATCATAGACCTATAAGTTGGTGAATAGT[T/C]GACTTCTCGAAAAGTCGATAATCTATCTATCATGTGTAGAAATCACCAACGACGTTACTA	YES	NO
scaffold3133.2496	Chr03	71009026	A/G	intergenic	TGAAAAATGGGACTTTACGTTCTGTTCAGGACTCTCCTAAAAAATGAAACTTTACTTTCG[A/G]TTTAGGACCTTCATGAAAAATGGGATTTTATTTTCTGTTAAGGACCCTCCTTAAAAATGA	YES	NO
scaffold715.137788	Chr03	71224158	T/G	intergenic	AGTTCATGATATATTTTTGTTGAAGTAGGATCAATAGTGTAGCGCAACTCATGCGCCTCA[T/G]CCAATATCCTCTCTCGCAATCCATCTATGTCTAGAACACATAACCTTTATTGGTACTTCA	YES	NO
[truncated: 6,201 more rows]
