# Supplementary material for: Development of a SNP array and its application to genetic mapping and diversity assessment in pepper (Capsicum spp.)
Source: Sci Rep. 2016 Sep 13;6:33293. doi: 10.1038/srep33293 (PMC5020730; doi:10.1038/srep33293)
Supplement: Supplementary Table S4 [file srep33293-s3.xls]

## Sheet: Sheet1
Supplementary Table S4. The genetic and physical positions of 5,672 SNPs used for genetic mapping.
SNP name	Linkage group	Chromosome	Genetic position (cM)	Physical position (bp)
scaffold40864.23850	LG1	P1	0	301016091
scaffold37365.4732	LG1	P1	0.025	300969014
scaffold4390.66786	LG1	P1	0.638	300922228
scaffold64817.5473	LG1	P1	1.252	300833046
scaffold22649.35082	LG1	P1	1.354	300700835
scaffold22649.28421	LG1	P1	1.354	300694174
scaffold19586.17032	LG1	P1	1.405	300658012
scaffold12351.52334	LG1	P1	1.481	300238422
scaffold12351.127543	LG1	P1	1.507	300163213
scaffold22854.10409	LG1	P1	1.66	300116353
scaffold2658.57417	LG1	P1	2.039	300014571
scaffold18738.5188	LG1	P1	2.306	299950967
scaffold18738.28751	LG1	P1	2.306	299927404
scaffold9177.112	LG1	P1	2.306	299885768
scaffold6922.21988	LG1	P1	2.306	299872135
scaffold6922.20567	LG1	P1	2.878	299870714
scaffold4721.88868	LG1	P1	3.465	299843790
scaffold4721.1248	LG1	P1	3.5	299756170
scaffold2528.101860	LG1	P1	4.118	299732896
scaffold5782.728	LG1	P1	4.626	299629309
scaffold10474.64859	LG1	P1	4.703	299535340
scaffold10474.2727	LG1	P1	4.703	299473208
scaffold540.12655	LG1	P1	4.805	299286918
scaffold10068.19189	LG1	P1	5.328	299254075
scaffold5856.22145	LG1	P1	5.533	299181901
scaffold10068.21177	LG1	P1	5.738	299252087
scaffold5856.46376	LG1	P1	6.371	299157670
scaffold31705.10416	LG1	P1	6.602	299115938
scaffold562.240061	LG1	P1	7.182	299103209
scaffold562.202069	LG1	P1	7.601	299065217
scaffold447.167960	LG1	P1	8.071	298763767
scaffold3922.29917	LG1	P1	8.461	298590731
scaffold3922.28064	LG1	P1	8.461	298588878
scaffold16430.325	LG1	P1	8.461	298559490
scaffold16430.29672	LG1	P1	8.732	298530143
scaffold562.48318	LG1	P1	9.289	298911466
scaffold1791.47811	LG1	P1	10.283	297817581
scaffold13255.32265	LG1	P1	10.569	297733660
scaffold13255.11057	LG1	P1	11.28	297712452
scaffold4021.51095	LG1	P1	11.956	297681850
scaffold102.14140	LG1	P1	11.986	297522355
scaffold10048.16374	LG1	P1	12.037	297483733
scaffold2181.141515	LG1	P1	12.088	297457617
scaffold2181.2847	LG1	P1	12.215	297318949
scaffold2337.148802	LG1	P1	12.253	297303998
scaffold5230.4390	LG1	P1	12.284	296995068
scaffold2260.7187	LG1	P1	12.556	296982492
scaffold2100.2644	LG1	P1	12.626	296913161
scaffold1274.34610	LG1	P1	12.961	296810966
scaffold6291.122283	LG1	P1	12.962	296653074
scaffold6832.34832	LG1	P1	13.193	296572191
scaffold6832.21219	LG1	P1	13.193	296558578
scaffold6291.190634	LG1	P1	13.269	296584723
scaffold5075.44834	LG1	P1	13.371	296534540
scaffold5075.40441	LG1	P1	13.456	296530147
scaffold2301.185911	LG1	P1	13.492	296467552
scaffold16471.26192	LG1	P1	13.608	296279875
scaffold25108.4394	LG1	P1	14.202	296222322
scaffold9233.5336	LG1	P1	14.654	296189543
scaffold9233.2180	LG1	P1	14.654	296186387
scaffold6253.227667	LG1	P1	14.943	296161570
scaffold3820.88038	LG1	P1	15.517	295846369
scaffold3820.634	LG1	P1	15.571	295758965
scaffold2802.73896	LG1	P1	16.177	295730457
scaffold2802.15773	LG1	P1	16.177	295672334
scaffold27463.8234	LG1	P1	16.227	295638491
scaffold27463.422	LG1	P1	16.227	295630679
scaffold2113.257620	LG1	P1	16.386	295472665
scaffold1788.26998	LG1	P1	16.473	295213812
scaffold14366.19798	LG1	P1	16.49	295177251
scaffold6149.224971	LG1	P1	17.146	295100147
scaffold6149.224697	LG1	P1	17.146	295099873
scaffold6149.188000	LG1	P1	17.248	295063176
scaffold22976.14372	LG1	P1	17.496	294859805
scaffold6693.113840	LG1	P1	17.752	294800413
scaffold22976.61738	LG1	P1	17.753	294812439
scaffold207.166719	LG1	P1	18.684	294482767
scaffold15.376168	LG1	P1	18.684	294028915
scaffold15.208145	LG1	P1	18.695	293860892
scaffold13535.844	LG1	P1	19.344	293575121
scaffold4635.37413	LG1	P1	19.602	293208236
scaffold1907.98733	LG1	P1	19.602	289379494
scaffold4604.363228	LG1	P1	20.231	289275751
scaffold4604.199129	LG1	P1	23.886	289111652
scaffold116.280902	LG1	P1	27.599	288872135
scaffold4345.197491	LG1	P1	28.822	288444270
scaffold4345.107892	LG1	P1	28.906	288354671
scaffold3818.651196	LG1	P1	29.21	288191012
scaffold3818.481876	LG1	P1	29.951	288021692
scaffold1701.25929	LG1	P1	30.834	286195051
scaffold8558.158606	LG1	P1	31.81	286167544
scaffold8152.25063	LG1	P1	31.81	286000534
scaffold8152.11839	LG1	P1	31.81	285987310
scaffold3752.157974	LG1	P1	31.968	285926982
scaffold2737.512507	LG1	P1	32.162	285767481
scaffold2737.509041	LG1	P1	32.163	285764015
scaffold8558.4059	LG1	P1	32.461	286012997
scaffold241.15717	LG1	P1	32.586	285238258
scaffold241.671078	LG1	P1	33.257	284582897
scaffold7053.4737	LG1	P1	33.586	284482719
scaffold7053.7906	LG1	P1	34.103	284479550
scaffold2448.19571	LG1	P1	34.928	284443786
scaffold1624.77828	LG1	P1	35.099	284365524
scaffold1624.67566	LG1	P1	35.099	284355262
scaffold8250.2045	LG1	P1	36.119	284037090
scaffold6403.40490	LG1	P1	36.517	283988168
scaffold6403.12216	LG1	P1	36.517	283959894
scaffold1338.99	LG1	P1	36.81	283598893
scaffold1974.73439	LG1	P1	37.293	283524356
scaffold2497.419300	LG1	P1	37.661	282095916
scaffold2497.224481	LG1	P1	37.723	281901097
scaffold1904.690651	LG1	P1	37.751	281630968
scaffold7629.31688	LG1	P1	37.778	280923766
scaffold7629.27313	LG1	P1	37.779	280919391
scaffold873.425088	LG1	P1	38.415	280833247
scaffold873.423669	LG1	P1	38.415	280831828
scaffold2546.116988	LG1	P1	39.363	280406627
scaffold2546.101484	LG1	P1	39.363	280391123
scaffold1381.568315	LG1	P1	39.726	280234893
scaffold5591.74975	LG1	P1	39.777	279606879
scaffold5591.1001	LG1	P1	40.086	279532905
scaffold4033.2536	LG1	P1	40.449	279408937
scaffold3990.80214	LG1	P1	40.516	279379330
scaffold3681.35000	LG1	P1	40.551	279168360
scaffold31085.26710	LG1	P1	40.914	279115197
scaffold31057.30917	LG1	P1	40.914	279086524
scaffold16637.32139	LG1	P1	41.223	279025666
scaffold16637.252	LG1	P1	41.223	278993779
scaffold16102.24422	LG1	P1	41.249	278968106
scaffold15624.25973	LG1	P1	41.274	278846655
scaffold14017.52977	LG1	P1	41.299	278765841
scaffold14017.19318	LG1	P1	41.299	278732182
scaffold13546.25365	LG1	P1	41.613	278647869
scaffold12023.5841	LG1	P1	41.895	278582942
scaffold12023.42553	LG1	P1	41.895	278546230
scaffold10648.29674	LG1	P1	42.216	278540174
scaffold15624.26396	LG1	P1	42.487	278846232
scaffold3440.78530	LG1	P1	43.093	278293494
scaffold3440.258763	LG1	P1	43.682	278473727
scaffold12822.19375	LG1	P1	43.742	278188585
scaffold5305.15802	LG1	P1	43.879	277915241
scaffold51545.3429	LG1	P1	43.93	277895011
scaffold51545.23258	LG1	P1	44.118	277875182
scaffold40002.4561	LG1	P1	44.294	277868391
scaffold22012.12970	LG1	P1	44.466	277807154
scaffold22012.10063	LG1	P1	44.466	277804247
scaffold18589.20417	LG1	P1	44.798	277783244
scaffold3956.30358	LG1	P1	45.355	277687635
scaffold3056.43250	LG1	P1	45.5	277639933
scaffold12027.4869	LG1	P1	45.59	276413559
scaffold3756.146363	LG1	P1	45.791	276246441
scaffold2907.785322	LG1	P1	45.791	276094544
scaffold2907.341180	LG1	P1	45.791	275650402
scaffold2295.43822	LG1	P1	45.792	274879128
scaffold2295.428833	LG1	P1	46.197	275264139
scaffold9829.11467	LG1	P1	46.67	274822840
scaffold4874.38597	LG1	P1	47.206	274754672
scaffold4874.32774	LG1	P1	47.252	274748849
scaffold4481.23149	LG1	P1	48.114	274710271
scaffold3905.264	LG1	P1	48.451	274644244
scaffold3781.10443	LG1	P1	48.457	274472873
scaffold9829.11984	LG1	P1	48.474	274822323
scaffold3058.109	LG1	P1	48.588	274119539
scaffold3058.10562	LG1	P1	49.251	274109086
scaffold4872.25006	LG1	P1	49.685	273351486
scaffold9014.1204	LG1	P1	49.711	273289711
scaffold7109.1127	LG1	P1	49.736	273199171
scaffold6369.2900	LG1	P1	49.736	273194145
scaffold6369.219609	LG1	P1	49.736	272977436
scaffold5343.1085	LG1	P1	49.736	272924745
scaffold4016.9707	LG1	P1	49.951	272764913
scaffold3700.43563	LG1	P1	50.419	272620572
scaffold396.342474	LG1	P1	50.887	271329382
scaffold396.245412	LG1	P1	50.887	271232320
scaffold9643.27417	LG1	P1	51.358	268838105
scaffold462.785	LG1	P1	51.377	268840385
scaffold4465.91962	LG1	P1	51.514	268799519
scaffold3562.3675	LG1	P1	51.738	268670998
scaffold2871.61118	LG1	P1	51.877	267911718
scaffold2277.919192	LG1	P1	52.45	267111590
scaffold2277.6175	LG1	P1	52.87	266198573
scaffold2277.1655848	LG1	P1	52.891	267848246
scaffold7017.61643	LG1	P1	53.084	266092969
scaffold5695.36135	LG1	P1	54.036	265708757
scaffold5695.33154	LG1	P1	54.551	265705776
scaffold5458.602	LG1	P1	54.957	265580683
scaffold4750.4184	LG1	P1	55.264	265574898
scaffold4384.35972	LG1	P1	55.632	265476007
scaffold4384.112363	LG1	P1	55.662	265399616
scaffold3261.848	LG1	P1	55.759	265392864
scaffold3261.219479	LG1	P1	56.375	265174233
scaffold2170.92299	LG1	P1	57.216	265167667
scaffold2170.127	LG1	P1	57.294	265075495
scaffold1964.2334	LG1	P1	57.657	265032884
scaffold15468.6492	LG1	P1	57.675	264990717
scaffold15468.35072	LG1	P1	57.701	264962137
scaffold14340.1746	LG1	P1	58.063	264931043
scaffold1078.423625	LG1	P1	58.412	264913605
scaffold1078.247	LG1	P1	58.438	264490227
scaffold1078.171540	LG1	P1	58.812	264661520
scaffold995.25492	LG1	P1	59.824	264487719
scaffold8687.39530	LG1	P1	60.424	264447390
scaffold7848.961	LG1	P1	60.94	264379222
scaffold7848.45094	LG1	P1	60.94	264335089
scaffold6618.207331	LG1	P1	61.329	264237975
scaffold6618.1114	LG1	P1	61.329	264031758
scaffold6589.544735	LG1	P1	61.665	264025243
scaffold6177.31568	LG1	P1	61.665	262145755
scaffold6022.5346	LG1	P1	62.108	262072607
scaffold5752.46180	LG1	P1	62.366	262063642
scaffold4750.55869	LG1	P1	62.545	265523213
scaffold4707.44668	LG1	P1	62.545	261858582
scaffold4594.23545	LG1	P1	63.213	261786336
scaffold444.160872	LG1	P1	63.272	260960626
scaffold4207.105718	LG1	P1	63.382	260772936
scaffold3530.306	LG1	P1	63.49	260147307
scaffold3530.160008	LG1	P1	63.544	259987605
scaffold3397.170992	LG1	P1	64.295	259761917
scaffold32346.20572	LG1	P1	64.379	259521907
scaffold29.4320152	LG1	P1	64.879	259498489
scaffold2727.482	LG1	P1	65.3	255176856
scaffold24585.23244	LG1	P1	65.527	255141934
scaffold20566.8522	LG1	P1	65.981	255102019
scaffold1760.30443	LG1	P1	66.156	255091733
scaffold1760.254	LG1	P1	66.243	255061544
scaffold1743.1660	LG1	P1	66.693	255058631
scaffold16932.8248	LG1	P1	67.094	254751599
scaffold160.301439	LG1	P1	67.487	254569072
scaffold1444.136661	LG1	P1	67.502	254256624
scaffold13743.2593	LG1	P1	68.024	254004281
scaffold1371.19024	LG1	P1	68.461	253743728
scaffold1369.294207	LG1	P1	68.961	253497736
scaffold13550.22734	LG1	P1	69.753	253178672
scaffold12852.3210	LG1	P1	70.447	253119755
scaffold1175.23279	LG1	P1	70.981	253082495
scaffold10254.20770	LG1	P1	71.292	253054463
scaffold16150.1906	LG1	P1	71.765	252850204
scaffold9195.29548	LG1	P1	72.058	252846915
scaffold8492.31026	LG1	P1	72.177	252815821
scaffold8492.1186	LG1	P1	72.179	252785981
scaffold8063.16793	LG1	P1	72.181	252768794
scaffold7612.472	LG1	P1	72.183	252693271
scaffold7180.58709	LG1	P1	72.185	252662294
scaffold6739.7252	LG1	P1	72.379	252402904
scaffold652.63902	LG1	P1	72.545	252385560
scaffold4271.43455	LG1	P1	72.563	252318739
scaffold4271.17652	LG1	P1	72.614	252292936
scaffold35770.15132	LG1	P1	72.669	252116254
scaffold3140.357564	LG1	P1	72.67	252096966
scaffold3140.1537	LG1	P1	73.248	251740939
scaffold3140.139374	LG1	P1	73.252	251878776
scaffold3134.37023	LG1	P1	73.486	251737830
scaffold3134.1892	LG1	P1	73.691	251702699
scaffold2852.8232	LG1	P1	74.283	251679517
scaffold25318.9537	LG1	P1	74.292	251652703
scaffold2419.7408	LG1	P1	74.301	251507693
scaffold18903.748	LG1	P1	74.308	251439372
scaffold16465.49314	LG1	P1	74.41	251436170
scaffold16465.44329	LG1	P1	74.41	251431185
scaffold11940.5835	LG1	P1	74.486	251331299
scaffold10705.64789	LG1	P1	74.486	251316932
scaffold20378.11830	LG1	P1	74.563	251239314
scaffold3297.5310	LG1	P1	74.563	251061833
scaffold20378.13292	LG1	P1	74.563	251237852
scaffold11075.75333	LG1	P1	74.563	250916646
scaffold9838.7324	LG1	P1	74.676	250832990
scaffold9838.71215	LG1	P1	75.231	250769099
scaffold7647.85160	LG1	P1	75.768	250759545
scaffold7324.71161	LG1	P1	76.045	250643961
scaffold6380.27096	LG1	P1	76.322	250570621
scaffold6061.4163	LG1	P1	76.322	250452642
scaffold5886.15040	LG1	P1	76.322	250324289
scaffold5299.7656	LG1	P1	76.372	250300594
scaffold5299.61177	LG1	P1	76.372	250247073
scaffold5262.34552	LG1	P1	76.526	250223726
scaffold5262.335	LG1	P1	76.653	250189509
scaffold5150.8584	LG1	P1	76.678	250179591
scaffold4535.8684	LG1	P1	76.679	249913621
scaffold4273.64429	LG1	P1	76.679	249903084
scaffold29472.2010	LG1	P1	76.679	249835646
scaffold29472.18913	LG1	P1	76.832	249818743
scaffold2644.36658	LG1	P1	76.986	249780557
scaffold21213.35596	LG1	P1	77.101	249693400
scaffold1946.32341	LG1	P1	77.102	249599937
scaffold1946.32194	LG1	P1	77.103	249599790
scaffold18759.2649	LG1	P1	77.142	249544846
scaffold11721.1842	LG1	P1	77.631	249539356
scaffold10947.60397	LG1	P1	78.19	249374485
scaffold10920.8906	LG1	P1	78.331	249246208
scaffold8973.11062	LG1	P1	78.91	249143033
scaffold9788.36529	LG1	P1	79.077	249111099
scaffold8360.68602	LG1	P1	79.093	249048044
scaffold8357.84867	LG1	P1	79.808	248976160
scaffold7450.11428	LG1	P1	80.703	248855923
scaffold5510.854	LG1	P1	81.134	248317325
scaffold4820.84232	LG1	P1	81.134	248028107
scaffold4432.24461	LG1	P1	81.551	247883500
scaffold3669.14257	LG1	P1	81.969	247294440
scaffold2744.286838	LG1	P1	81.969	246925430
scaffold26.2746011	LG1	P1	82.785	246560720
scaffold20726.18444	LG1	P1	83.641	243556821
scaffold20173.15820	LG1	P1	84.44	243525375
scaffold14204.15005	LG1	P1	84.983	243115303
scaffold13699.24123	LG1	P1	85.73	242937769
scaffold11198.4381	LG1	P1	86.211	242815053
scaffold7005.116507	LG1	P1	86.745	242410894
scaffold6678.28912	LG1	P1	87.716	242308968
scaffold5118.987	LG1	P1	87.716	242278070
scaffold5118.62436	LG1	P1	87.716	242216621
scaffold5118.5747	LG1	P1	87.716	242273310
scaffold5118.45955	LG1	P1	88.959	242233102
scaffold419.792154	LG1	P1	88.959	241698563
scaffold419.479584	LG1	P1	89.874	241385993
scaffold3349.268832	LG1	P1	90.28	242540841
scaffold2977.208375	LG1	P1	90.321	240426411
scaffold2284.209879	LG1	P1	90.434	240007158
scaffold186.547168	LG1	P1	90.829	239273679
scaffold1773.183315	LG1	P1	90.855	238553726
scaffold1746.3042623	LG1	P1	90.855	237373885
scaffold1746.1898020	LG1	P1	91.248	236229282
scaffold168.1580839	LG1	P1	91.248	234314339
scaffold3950.36403	LG1	P1	92.482	232433175
scaffold2284.387385	LG1	P1	92.532	239829652
scaffold3950.270218	LG1	P1	93.553	232199360
scaffold3950.437591	LG1	P1	94.257	232031987
scaffold346.332114	LG1	P1	94.257	231830208
scaffold346.297743	LG1	P1	94.462	231795837
scaffold346.3720	LG1	P1	94.746	231501814
scaffold1870.916123	LG1	P1	94.746	231426679
scaffold1870.389476	LG1	P1	95.135	230900032
scaffold1256.44363	LG1	P1	95.498	229944322
scaffold1256.27418	LG1	P1	96.326	229927377
scaffold954.547583	LG1	P1	96.742	229858393
scaffold2542.210877	LG1	P1	97.459	229098934
scaffold2542.363029	LG1	P1	97.519	228946782
scaffold1014.2346203	LG1	P1	97.895	228864244
scaffold312.60999	LG1	P1	97.975	225840555
scaffold312.29356	LG1	P1	98.418	225808912
scaffold3586.204540	LG1	P1	98.675	225574017
scaffold3586.204395	LG1	P1	98.675	225574162
scaffold3586.432044	LG1	P1	99.108	225346513
scaffold199.108086	LG1	P1	99.837	225216849
scaffold3498.531938	LG1	P1	100.062	224822673
scaffold2092.312370	LG1	P1	100.379	224268648
scaffold2092.97960	LG1	P1	100.854	224054238
scaffold2092.188860	LG1	P1	100.944	224145138
scaffold1646.422565	LG1	P1	101.673	223363204
scaffold1646.29684	LG1	P1	101.827	222970323
scaffold13177.15020	LG1	P1	102.327	222915419
scaffold5159.140	LG1	P1	102.773	222796156
scaffold6305.1276	LG1	P1	102.773	222793741
scaffold904.48556	LG1	P1	103.27	222435257
scaffold904.47058	LG1	P1	103.27	222433759
scaffold904.46163	LG1	P1	103.27	222432864
scaffold6305.16116	LG1	P1	103.766	222778901
scaffold18846.17751	LG1	P1	103.766	222367645
scaffold18846.17680	LG1	P1	103.766	222367574
scaffold18205.22889	LG1	P1	103.766	222347075
scaffold18205.12218	LG1	P1	103.766	222336404
scaffold95.92365	LG1	P1	104.317	222274820
scaffold703.391767	LG1	P1	104.867	221760153
scaffold703.288618	LG1	P1	104.867	221657004
scaffold2626.57936	LG1	P1	105.838	221125971
scaffold2611.159059	LG1	P1	106.809	221047525
scaffold2042.111085	LG1	P1	107.78	220865363
scaffold6712.39411	LG1	P1	108.748	220725226
scaffold623.410455	LG1	P1	108.776	220235285
scaffold623.785646	LG1	P1	108.852	219860094
scaffold3561.382384	LG1	P1	109.005	219491691
scaffold3561.381871	LG1	P1	109.692	219491178
scaffold3561.361929	LG1	P1	109.693	219471236
scaffold3282.37603	LG1	P1	109.693	218840749
scaffold322.562006	LG1	P1	109.693	218735466
scaffold260.574954	LG1	P1	109.693	218121155
scaffold260.556327	LG1	P1	109.693	218102528
scaffold1848.45906	LG1	P1	109.693	217481961
scaffold1848.16836	LG1	P1	109.693	217452891
scaffold1350.182768	LG1	P1	109.693	215226094
scaffold942.147296	LG1	P1	110.607	211750279
scaffold749.2065987	LG1	P1	111.351	211573351
scaffold6021.121679	LG1	P1	111.714	209481952
scaffold4220.82450	LG1	P1	111.714	209276824
scaffold4220.194439	LG1	P1	111.714	209164835
scaffold2868.403835	LG1	P1	111.714	209134576
scaffold2868.312773	LG1	P1	111.714	209043514
scaffold2845.46523	LG1	P1	112.452	208512831
scaffold5977.7871	LG1	P1	112.93	208457438
scaffold5977.192678	LG1	P1	112.93	208272631
scaffold5275.172636	LG1	P1	112.93	208203875
scaffold1991.459637	LG1	P1	113.619	207263019
scaffold1991.14089	LG1	P1	114.589	206817471
scaffold7900.13368	LG1	P1	115.389	206245020
scaffold39243.21999	LG1	P1	115.389	206222674
scaffold11784.7572	LG1	P1	115.389	206137375
scaffold14293.48418	LG1	P1	115.389	206125580
scaffold8639.56081	LG1	P1	115.988	205955136
scaffold7703.23385	LG1	P1	116.59	205881875
scaffold6939.23870	LG1	P1	116.851	205848162
scaffold4772.22617	LG1	P1	117.111	205748823
scaffold4772.14645	LG1	P1	117.372	205740851
scaffold34715.12604	LG1	P1	117.633	205661320
scaffold13008.935	LG1	P1	117.633	205348785
scaffold5042.128245	LG1	P1	118.339	205293617
scaffold8564.6891	LG1	P1	118.557	205157482
scaffold8564.10140	LG1	P1	118.557	205154233
scaffold46057.7760	LG1	P1	119.356	205074173
scaffold4488.1029	LG1	P1	119.941	204921078
scaffold4426.233091	LG1	P1	120.142	204913354
scaffold4426.228102	LG1	P1	120.142	204908365
scaffold4200.22910	LG1	P1	120.347	204656354
scaffold3929.197129	LG1	P1	121.091	204475597
scaffold3929.129060	LG1	P1	121.091	204407528
scaffold2943.24409	LG1	P1	121.615	204219799
scaffold2913.256908	LG1	P1	122.387	204052831
scaffold2913.214079	LG1	P1	122.592	204010002
scaffold2281.327608	LG1	P1	122.668	203723903
scaffold2281.322969	LG1	P1	122.668	203719264
scaffold13721.72605	LG1	P1	123.468	203390727
scaffold11127.40100	LG1	P1	123.468	203314951
scaffold11127.172	LG1	P1	123.468	203275023
scaffold10720.25592	LG1	P1	123.776	203270289
scaffold10720.13290	LG1	P1	123.777	203257987
scaffold10620.13481	LG1	P1	124.301	203232954
scaffold738.267506	LG1	P1	125.185	202950968
scaffold738.496083	LG1	P1	125.185	202722391
scaffold2583.109512	LG1	P1	125.574	202507221
scaffold2971.6732	LG1	P1	125.574	196759456
scaffold2583.139524	LG1	P1	125.574	202477209
scaffold2581.691035	LG1	P1	125.574	196750140
scaffold2581.4934	LG1	P1	125.574	196064039
scaffold2581.405741	LG1	P1	125.574	196464846
scaffold2327.307865	LG1	P1	126.1	195020388
scaffold2016.148806	LG1	P1	126.626	194129417
scaffold16414.884	LG1	P1	126.626	193978728
scaffold16414.61359	LG1	P1	126.626	193918253
scaffold785.33909	LG1	P1	127.567	193316241
scaffold785.2152	LG1	P1	127.567	193284484
scaffold2875.785	LG1	P1	127.567	193280548
scaffold2875.150886	LG1	P1	128.103	193130447
scaffold2827.252731	LG1	P1	128.807	192636676
scaffold1433.124391	LG1	P1	128.807	192258555
scaffold1249.432269	LG1	P1	128.807	191729122
scaffold1249.135083	LG1	P1	128.807	191431936
scaffold1000.2733416	LG1	P1	128.807	191291891
scaffold1433.566707	LG1	P1	128.807	191816239
scaffold2701.14416	LG1	P1	128.935	188285931
scaffold2095.106705	LG1	P1	129.063	187604251
scaffold624.209108	LG1	P1	129.063	187287439
scaffold624.1688667	LG1	P1	129.242	185807880
scaffold134.463	LG1	P1	129.242	183671741
scaffold15949.3462	LG1	P1	130	183644783
scaffold134.2119393	LG1	P1	130.613	185790671
scaffold134.1593596	LG1	P1	131.367	185264874
scaffold7791.3614	LG1	P1	131.452	183432909
scaffold9259.369	LG1	P1	132.159	183342422
scaffold6378.41399	LG1	P1	132.159	183327640
scaffold6378.41345	LG1	P1	132.159	183327586
scaffold5887.14872	LG1	P1	132.391	183166978
scaffold563.70710	LG1	P1	132.62	183150702
scaffold563.1868	LG1	P1	132.622	183081860
scaffold5086.7693	LG1	P1	132.622	182200540
scaffold4568.6089	LG1	P1	132.622	182167156
scaffold4458.44470	LG1	P1	133.65	182092238
scaffold4458.43881	LG1	P1	133.65	182091649
scaffold2207.421	LG1	P1	134.476	182046348
scaffold2207.41437	LG1	P1	134.503	182005332
scaffold1755.2988	LG1	P1	134.708	181782601
scaffold1755.1901	LG1	P1	134.708	181781514
scaffold4458.7967	LG1	P1	135.508	182055735
scaffold21803.69	LG1	P1	135.508	181778545
scaffold21803.617	LG1	P1	135.508	181777997
scaffold10222.13353	LG1	P1	135.508	181736729
scaffold2123.9928	LG1	P1	135.584	181712449
scaffold2123.104141	LG1	P1	136.385	181618236
scaffold986.776573	LG1	P1	136.695	181423890
scaffold986.177848	LG1	P1	136.9	180825165
scaffold2320.433	LG1	P1	136.9	180618220
scaffold2320.41140	LG1	P1	136.925	180577513
scaffold966.2459	LG1	P1	137.209	180443913
scaffold19946.83042	LG1	P1	137.44	180437971
scaffold10734.8779	LG1	P1	137.671	180229032
scaffold6094.1754	LG1	P1	137.696	180051807
scaffold5100.55375	LG1	P1	137.696	180034291
scaffold5100.55302	LG1	P1	137.696	180034218
scaffold4891.2744	LG1	P1	138.313	179849385
scaffold4891.1083	LG1	P1	138.935	179847724
scaffold4694.40864	LG1	P1	138.935	179838877
scaffold27273.531	LG1	P1	138.935	179768133
scaffold9410.8368	LG1	P1	139.036	179749550
scaffold9410.206	LG1	P1	139.037	179741388
scaffold7160.30500	LG1	P1	139.037	179739294
scaffold13243.9741	LG1	P1	139.037	179698054
scaffold13243.12761	LG1	P1	139.037	179695034
scaffold1231.316610	LG1	P1	139.037	179617166
scaffold12295.7209	LG1	P1	139.037	179292348
scaffold12295.142400	LG1	P1	139.294	179157157
scaffold9380.7597	LG1	P1	139.344	179137233
scaffold27344.13170	LG1	P1	139.524	179117431
scaffold23352.1016	LG1	P1	139.703	179078786
scaffold3979.31151	LG1	P1	139.908	179040394
scaffold3979.26736	LG1	P1	139.908	179035979
scaffold139.458	LG1	P1	140.46	178568114
scaffold3821.112180	LG1	P1	141.431	178454477
scaffold139.419206	LG1	P1	141.431	178986862
scaffold3821.836234	LG1	P1	141.431	177730423
scaffold13724.13282	LG1	P1	141.954	177416832
scaffold4616.177380	LG1	P1	142.201	177395890
scaffold2872.39698	LG1	P1	142.905	177213790
scaffold3222.39074	LG1	P1	143.835	177167956
scaffold9412.55969	LG1	P1	144.822	177126946
scaffold8168.26540	LG1	P1	144.822	177067777
scaffold4463.26201	LG1	P1	144.822	177038755
scaffold4449.36970	LG1	P1	144.822	177009898
scaffold4449.1033	LG1	P1	144.822	176973961
scaffold34609.27687	LG1	P1	144.822	176971031
scaffold25035.1087	LG1	P1	145.027	176919773
scaffold24996.22899	LG1	P1	145.027	176916781
scaffold20272.181	LG1	P1	145.232	176605072
scaffold15372.13754	LG1	P1	145.232	176565082
scaffold12409.31392	LG1	P1	145.232	176543648
scaffold12409.10779	LG1	P1	145.232	176523035
scaffold2000.61772	LG1	P1	145.232	176269239
scaffold3746.33339	LG1	P1	145.791	176011327
scaffold6890.28706	LG1	P1	146.538	175934811
scaffold6082.41157	LG1	P1	146.672	175904680
scaffold6082.40644	LG1	P1	146.839	175904167
scaffold5936.2078	LG1	P1	147.649	175860446
scaffold5936.111624	LG1	P1	148.274	175750900
scaffold5664.21732	LG1	P1	148.897	175727825
scaffold5664.106272	LG1	P1	148.897	175643285
scaffold2627.16377	LG1	P1	149.29	175625438
scaffold1941.7873	LG1	P1	149.651	175398602
scaffold14479.45183	LG1	P1	149.882	175351472
scaffold14479.40966	LG1	P1	149.882	175347255
scaffold10970.1403	LG1	P1	150.309	175303887
scaffold10970.28131	LG1	P1	150.654	175277159
scaffold10384.171412	LG1	P1	150.862	175251827
scaffold7918.3511	LG1	P1	151.017	175075905
scaffold7918.41554	LG1	P1	151.223	175037862
scaffold211.98457	LG1	P1	151.484	174677070
scaffold211.76597	LG1	P1	151.594	174655210
scaffold1319.169356	LG1	P1	152.414	174150748
scaffold1319.161096	LG1	P1	152.414	174142488
scaffold2103.399842	LG1	P1	153.127	173494455
scaffold2103.212794	LG1	P1	153.206	173307407
scaffold922.58718	LG1	P1	153.757	173086722
scaffold8167.67100	LG1	P1	154.255	173002756
scaffold8167.43823	LG1	P1	154.331	172979479
scaffold1692.32380	LG1	P1	154.484	172906632
scaffold1379.120461	LG1	P1	154.484	172838181
scaffold2127.808405	LG1	P1	154.767	171908316
scaffold2127.829361	LG1	P1	154.876	171887360
scaffold994.43637	LG1	P1	155.179	171830241
scaffold994.26691	LG1	P1	155.179	171813295
scaffold9164.7881	LG1	P1	155.179	171751963
scaffold608.432694	LG1	P1	156.035	171237481
scaffold608.407847	LG1	P1	156.035	171212634
scaffold5558.20064	LG1	P1	156.919	170792657
scaffold2008.48007	LG1	P1	156.944	170123851
scaffold2008.47962	LG1	P1	156.944	170123806
scaffold10858.344	LG1	P1	156.944	170051412
scaffold2167.26691	LG1	P1	157.972	169733341
scaffold4244.61155	LG1	P1	157.974	169655335
scaffold4244.4899	LG1	P1	158.023	169599079
scaffold6227.71435	LG1	P1	158.766	169463270
scaffold6227.3966	LG1	P1	158.817	169395801
scaffold7698.46164	LG1	P1	158.842	169360291
scaffold7698.45838	LG1	P1	158.842	169359965
scaffold16946.59858	LG1	P1	158.842	169299028
scaffold14136.66618	LG1	P1	158.868	168986548
scaffold3758.90724	LG1	P1	159.125	168909398
scaffold4189.24592	LG1	P1	159.33	168793083
scaffold4189.150817	LG1	P1	160.13	168666858
scaffold2525.97940	LG1	P1	160.13	168629563
scaffold1565.605101	LG1	P1	160.958	168269646
scaffold855.193225	LG1	P1	161.189	167618772
scaffold1641.582449	LG1	P1	161.189	167388490
scaffold1641.138056	LG1	P1	161.447	166944097
scaffold1641.137253	LG1	P1	161.447	166943294
scaffold1641.44011	LG1	P1	162.116	166850052
scaffold14131.55138	LG1	P1	162.593	166785758
scaffold13010.5835	LG1	P1	163.384	166700630
scaffold4441.33318	LG1	P1	163.895	166660478
scaffold4441.142662	LG1	P1	164.462	166551134
scaffold5445.44413	LG1	P1	164.695	166222242
scaffold1186.1323756	LG1	P1	164.72	165894043
scaffold948.521870	LG1	P1	165.73	164047418
scaffold948.2872306	LG1	P1	166.015	161696982
scaffold320.2783179	LG1	P1	166.939	160971817
scaffold2332.263305	LG1	P1	167.635	157874661
scaffold2332.217004	LG1	P1	168.055	157828360
scaffold1186.179202	LG1	P1	168.497	164749489
scaffold4420.48955	LG1	P1	169.386	157203892
scaffold15863.39332	LG1	P1	169.889	157126667
scaffold2870.28845	LG1	P1	169.889	157069640
scaffold2206.112578	LG1	P1	169.965	156719499
scaffold16384.8788	LG1	P1	170.041	156571854
scaffold15192.26476	LG1	P1	170.041	156555524
scaffold521.28132	LG1	P1	170.511	156333464
scaffold521.1250330	LG1	P1	170.69	155111266
scaffold311.664169	LG1	P1	170.715	151254999
scaffold311.3163556	LG1	P1	170.715	153754386
scaffold3614.776028	LG1	P1	171.543	147095396
scaffold2313.1262505	LG1	P1	171.543	146316453
scaffold2105.828145	LG1	P1	171.543	144372211
scaffold190.2760422	LG1	P1	171.67	143462101
scaffold93.28312	LG1	P1	171.798	136368441
scaffold689.700796	LG1	P1	172.655	136282052
scaffold689.416495	LG1	P1	172.655	135997751
scaffold689.156975	LG1	P1	172.655	135738231
scaffold597.5245411	LG1	P1	173.51	135579760
scaffold597.3587837	LG1	P1	173.51	133922186
scaffold5455.175480	LG1	P1	173.51	130209866
scaffold485.1635464	LG1	P1	174.062	128397923
scaffold361.804651	LG1	P1	174.667	125819487
scaffold361.678474	LG1	P1	175.58	125693310
scaffold361.597989	LG1	P1	175.58	125612825
scaffold2732.447431	LG1	P1	176.492	122966684
scaffold2732.447426	LG1	P1	176.492	122966679
scaffold2732.416869	LG1	P1	176.492	122936122
scaffold242.5228	LG1	P1	176.518	118931885
scaffold242.3587863	LG1	P1	176.529	122514520
scaffold242.1532545	LG1	P1	176.543	120459202
scaffold215.3731085	LG1	P1	176.543	116178940
scaffold164.38369	LG1	P1	177.399	110756756
scaffold164.1702036	LG1	P1	177.399	112420423
scaffold164.1006267	LG1	P1	177.399	111724654
scaffold1392.5507	LG1	P1	178.283	110711881
scaffold1392.2581546	LG1	P1	178.309	108135842
scaffold1290.2341637	LG1	P1	178.309	106050921
scaffold1290.2341283	LG1	P1	178.309	106050567
scaffold107.9540	LG1	P1	178.309	103698745
scaffold107.1075275	LG1	P1	178.309	102633010
scaffold8318.631324	LG1	P1	179.164	98573526
scaffold8318.57130	LG1	P1	179.164	97999332
scaffold7797.230647	LG1	P1	179.164	97891646
scaffold7797.213191	LG1	P1	179.164	97874190
scaffold5689.18073	LG1	P1	179.164	97077589
scaffold3878.619632	LG1	P1	179.164	96915088
scaffold2551.1258695	LG1	P1	179.164	96243710
scaffold373.20651	LG1	P1	179.19	91910842
scaffold3365.371123	LG1	P1	180.16	91745022
scaffold3365.323978	LG1	P1	180.185	91697877
scaffold3365.290854	LG1	P1	180.21	91664753
scaffold2169.474059	LG1	P1	180.21	89219915
scaffold1627.1014872	LG1	P1	180.338	85887437
scaffold1368.67731	LG1	P1	181.165	84803835
scaffold1368.1890024	LG1	P1	181.165	82981542
scaffold1042.1687130	LG1	P1	181.293	82270197
scaffold1042.1631748	LG1	P1	181.369	82214815
scaffold5518.78008	LG1	P1	181.445	80580340
scaffold8880.35494	LG1	P1	182.444	80498230
scaffold7535.41225	LG1	P1	182.444	80434661
scaffold5714.28267	LG1	P1	182.444	80360556
scaffold5714.26829	LG1	P1	182.444	80359118
scaffold5403.6876	LG1	P1	182.444	80324414
scaffold5403.40527	LG1	P1	182.444	80290763
scaffold4731.27954	LG1	P1	182.444	80158172
scaffold4697.12496	LG1	P1	182.444	80058128
scaffold46646.10893	LG1	P1	182.444	80031809
scaffold3725.862	LG1	P1	182.444	79843108
scaffold34916.11222	LG1	P1	182.444	79794150
scaffold262.1249514	LG1	P1	182.521	78816866
scaffold20469.23668	LG1	P1	182.597	77551523
scaffold20469.23219	LG1	P1	182.597	77551074
scaffold19288.14258	LG1	P1	182.597	77514802
scaffold17236.2567	LG1	P1	182.597	77456898
scaffold16813.4581	LG1	P1	182.597	77417124
scaffold16813.40387	LG1	P1	182.597	77452930
scaffold16813.2986	LG1	P1	182.802	77415529
scaffold14806.56240	LG1	P1	182.925	77172410
scaffold12147.1743	LG1	P1	183.109	77038498
scaffold11649.8166	LG1	P1	183.262	76986857
scaffold10740.17632	LG1	P1	183.312	76957846
scaffold10740.14840	LG1	P1	183.363	76955054
scaffold10126.8976	LG1	P1	183.465	76911393
scaffold7414.7851	LG1	P1	183.567	76885628
scaffold2109.841665	LG1	P1	184.417	76752698
scaffold2109.607912	LG1	P1	184.499	76518945
scaffold2109.204107	LG1	P1	184.55	76115140
scaffold17263.56610	LG1	P1	185.183	75872513
scaffold17263.54956	LG1	P1	185.183	75870859
scaffold17053.16494	LG1	P1	185.466	75796632
scaffold13676.5015	LG1	P1	185.466	75774124
scaffold13676.10700	LG1	P1	185.466	75768439
scaffold126.7513	LG1	P1	185.466	75688950
scaffold11644.1421	LG1	P1	185.466	75628664
scaffold1016.654174	LG1	P1	185.466	75485316
scaffold10862.36976	LG1	P1	186.482	74819387
scaffold1749.1693	LG1	P1	187.525	74468636
scaffold1239.6590	LG1	P1	187.786	74353106
scaffold1594.1195004	LG1	P1	187.786	74319571
scaffold2663.116701	LG1	P1	188.313	73006867
scaffold1836.94498	LG1	P1	188.557	72866245
scaffold1594.521056	LG1	P1	189.323	73645623
scaffold1594.16263	LG1	P1	190.131	73140830
scaffold336.1452838	LG1	P1	190.887	72759105
scaffold832.7875	LG1	P1	191.494	71297393
scaffold832.18071	LG1	P1	191.648	71287197
scaffold336.9132	LG1	P1	191.853	71315399
scaffold336.803092	LG1	P1	192.112	72109359
scaffold18021.60321	LG1	P8	198.994	60321
scaffold18021.104982	LG1	P8	199.613	104982
scaffold1533.812292	LG1	P8	200.941	997963
scaffold1533.1059016	LG1	P8	201.583	1244687
scaffold1533.1061112	LG1	P8	201.583	1246783
scaffold5656.61381	LG1	P8	202.679	2339433
scaffold529.191162	LG1	P8	202.994	2614328
scaffold529.20678	LG1	P8	203.226	2443844
scaffold529.271493	LG1	P8	203.766	2694659
scaffold1388.3269837	LG1	P8	204.664	6014428
scaffold1388.5295290	LG1	P8	204.664	8039881
scaffold1674.162738	LG1	P8	205.634	8584404
scaffold1939.3321553	LG1	P8	205.807	13499973
scaffold2044.84922	LG1	P8	206.151	19388161
scaffold221.1059484	LG1	P8	206.648	22078502
scaffold221.700612	LG1	P8	206.728	22437374
scaffold247.33756	LG1	P8	206.791	23172741
scaffold247.799404	LG1	P8	206.884	23938389
scaffold2492.389705	LG1	P8	207.915	24333683
scaffold2492.540850	LG1	P8	208.806	24484828
scaffold2492.59983	LG1	P8	208.806	24003961
scaffold2841.1520764	LG1	P8	208.806	29153214
scaffold3059.126307	LG1	P8	208.952	29321275
scaffold3059.401899	LG1	P8	209.01	29596867
scaffold3129.1106696	LG1	P8	209.952	31208404
scaffold3794.1275193	LG1	P8	209.952	33684429
scaffold421.249841	LG1	P8	210.792	34109165
scaffold477.408953	LG1	P8	211.237	34704078
scaffold605.1427671	LG1	P8	212.223	36259072
scaffold605.992322	LG1	P8	212.723	36694421
scaffold72.5547313	LG1	P8	213.426	43235055
scaffold821.272494	LG1	P8	213.721	44393466
scaffold821.90824	LG1	P8	214.034	44211796
scaffold2143.235987	LG1	P8	214.878	44665497
scaffold4910.120927	LG1	P8	214.878	45023410
scaffold4910.125906	LG1	P8	214.954	45028389
scaffold1059.30607	LG1	P8	215.29	45304072
scaffold1059.776611	LG1	P8	215.29	46050076
scaffold1761.3258086	LG1	P8	215.29	48767091
scaffold1761.40960	LG1	P8	215.29	51984217
scaffold3212.54833	LG1	P8	215.29	52900479
scaffold333.11662076	LG1	P8	215.29	64618387
scaffold333.26035	LG1	P8	215.29	52982346
scaffold333.3851071	LG1	P8	215.29	56807382
scaffold3390.23084	LG1	P8	215.29	64697243
scaffold3390.247907	LG1	P8	215.29	64922066
scaffold3390.466695	LG1	P8	215.29	65140854
scaffold702.10039	LG1	P8	215.873	65153608
scaffold702.484110	LG1	P8	216.798	65627679
scaffold702.814130	LG1	P8	217.109	65957699
scaffold10313.8568	LG1	P8	217.42	65988278
scaffold12.1567610	LG1	P8	218.314	90496036
scaffold1308.6894	LG1	P8	219.211	70904475
scaffold14139.13738	LG1	P8	220.109	70926106
scaffold1445.45082	LG1	P8	221.005	71018410
scaffold1445.827284	LG1	P8	221.005	71800612
scaffold1549.518811	LG1	P8	221.474	73474147
scaffold1575.922787	LG1	P8	221.944	74916744
scaffold1598.1222487	LG1	P8	221.944	75646650
scaffold1598.629575	LG1	P8	221.944	76239562
scaffold2209.1186362	LG1	P8	221.944	78056498
scaffold2209.3187936	LG1	P8	221.944	80058072
scaffold2629.3219	LG1	P8	221.944	80099181
scaffold281.359912	LG1	P8	221.944	81332201
scaffold281.881726	LG1	P8	221.944	81854015
scaffold2987.2184246	LG1	P8	222.02	84056016
scaffold2987.3312	LG1	P8	222.096	81875082
scaffold3080.420484	LG1	P8	222.096	84494635
scaffold3080.986114	LG1	P8	223.012	85060265
scaffold4859.320063	LG1	P8	223.934	86669305
scaffold5387.262300	LG1	P8	224.329	87001212
scaffold8514.48217	LG1	P8	224.725	87327422
scaffold852.347541	LG1	P8	225.642	88191814
scaffold852.506165	LG1	P8	225.642	88350438
scaffold12.3337369	LG1	P8	226.111	92265795
scaffold12.3912628	LG1	P8	226.111	92841054
scaffold1050.1691976	LG1	P8	226.316	103664289
scaffold1089.1763402	LG1	P8	226.418	95028537
scaffold1089.3192608	LG1	P8	226.443	96457743
scaffold1089.3192714	LG1	P8	226.443	96457849
scaffold1187.715087	LG1	P8	226.443	97794708
scaffold1187.866598	LG1	P8	226.443	97946219
scaffold1464.2187505	LG1	P8	226.94	100135383
scaffold3141.486642	LG1	P8	227.409	100690185
scaffold3200.232383	LG1	P8	227.409	100931662
scaffold3200.5707	LG1	P8	227.409	101158338
scaffold422.740963	LG1	P8	227.409	102466289
scaffold4317.26692	LG1	P8	227.486	103234943
scaffold1050.1299427	LG1	P8	228.065	104056838
scaffold1999.160476	LG1	P8	229.066	106989770
scaffold1999.96724	LG1	P8	229.066	107053522
scaffold2357.195010	LG1	P8	229.066	107346255
scaffold2357.21325	LG1	P8	229.066	107172570
scaffold2357.322829	LG1	P8	229.066	107474074
scaffold2925.238337	LG1	P8	229.535	107780004
scaffold2925.346170	LG1	P8	229.56	107887837
scaffold2925.348496	LG1	P8	229.56	107890163
scaffold885.156338	LG1	P8	230.057	108345612
scaffold885.2168	LG1	P8	230.084	108499782
scaffold1450.903966	LG1	P8	230.491	109406915
scaffold1450.948197	LG1	P8	231.079	109451146
scaffold41.4539663	LG1	P8	231.08	114220491
scaffold1642.405690	LG1	P8	232.078	115487808
scaffold1642.8947	LG1	P8	232.104	115884551
scaffold6323.210479	LG1	P8	232.6	116104976
scaffold2128.47412	LG1	P8	233.207	117109777
scaffold2128.592929	LG1	P8	233.232	117655294
scaffold2457.797420	LG1	P8	233.232	119445781
scaffold4159.757562	LG1	P8	234.097	120889666
scaffold404.411625	LG1	P8	234.708	121356753
scaffold1346.1072230	LG1	P8	234.862	121788363
scaffold404.27406	LG1	P8	235.556	121740972
scaffold1346.30670	LG1	P8	236.842	122829923
scaffold4661.12563	LG1	P8	237.208	122874155
scaffold4661.107416	LG1	P8	237.875	122969008
scaffold4661.310914	LG1	P8	238.361	123172506
scaffold7131.118281	LG1	P8	238.816	123323412
scaffold7385.57088	LG1	P8	238.897	123423395
scaffold7385.68424	LG1	P8	239.431	123434731
scaffold180.388623	LG1	P8	240.077	123997124
scaffold180.611322	LG1	P8	240.986	124219823
scaffold5541.239715	LG1	P8	241.632	124750797
scaffold5541.365590	LG1	P8	241.735	124876672
scaffold1579.373929	LG1	P8	242.613	125252437
scaffold1579.373961	LG1	P8	242.613	125252469
scaffold3563.273260	LG1	P8	242.873	125669249
scaffold1192.1547444	LG1	P8	243.356	125949674
scaffold3563.831	LG1	P8	243.59	125941678
scaffold1192.88971	LG1	P8	244.431	127408147
scaffold3930.22238	LG1	P8	244.482	127520355
scaffold1183.238792	LG1	P8	244.532	128627874
scaffold1183.2652	LG1	P8	244.79	128864014
scaffold3211.2328	LG1	P8	245.534	128869993
scaffold430.7431	LG1	P8	246.032	128927892
scaffold4564.24872	LG1	P8	246.422	129102427
scaffold5957.320	LG1	P8	246.422	129108658
scaffold7398.3662	LG1	P8	246.839	129178391
scaffold4916.158568	LG1	P8	247.282	129388280
scaffold50.7381	LG1	P8	248.195	129702300
scaffold1372.271977	LG1	P8	248.323	129688011
scaffold1372.274890	LG1	P8	248.323	129690924
scaffold50.200580	LG1	P8	248.741	129895499
scaffold50.777331	LG1	P8	249.157	130472250
scaffold12160.52509	LG1	P8	249.874	130584158
scaffold14886.46	LG1	P8	249.925	130585324
scaffold6780.320	LG1	P8	249.979	130613736
scaffold6780.4431	LG1	P8	250.486	130617847
scaffold3468.561453	LG1	P8	250.562	130745728
scaffold4619.31436	LG1	P8	251.074	130700162
scaffold4619.43763	LG1	P8	251.694	130712489
scaffold3468.4249	LG1	P8	252.659	131302932
scaffold5125.53711	LG1	P8	253.085	131361891
scaffold5125.117729	LG1	P8	253.486	131425909
scaffold8860.116802	LG1	P8	254.097	131486583
scaffold638.322953	LG1	P8	254.219	131927337
scaffold8860.856	LG1	P8	254.27	131602529
scaffold638.350767	LG1	P8	254.373	131955151
scaffold2735.165508	LG1	P8	254.503	132259597
scaffold2771.39682	LG1	P8	254.528	132000733
scaffold2735.388247	LG1	P8	255.18	132482336
scaffold6042.426810	LG1	P8	255.86	132887708
scaffold6042.34219	LG1	P8	255.962	133280299
scaffold4923.109420	LG1	P8	256.86	133424937
scaffold4923.402650	LG1	P8	256.995	133718167
scaffold4923.776148	LG1	P8	257.185	134091665
scaffold1657.473077	LG1	P8	258.193	134303165
scaffold1657.286359	LG1	P8	258.804	134489883
scaffold1657.11219	LG1	P8	259.089	134765023
scaffold1367.193539	LG1	P8	259.089	134970780
scaffold541.768812	LG1	P8	259.507	135761941
scaffold541.2041809	LG1	P8	260.468	137034938
scaffold473.348072	LG1	P8	260.648	137386795
scaffold473.592463	LG1	P8	261.376	137631186
scaffold1402.785872	LG1	P8	262.277	138032686
scaffold1402.114175	LG1	P8	262.588	138704383
scaffold10.196381	LG1	P8	262.723	139015938
scaffold10.499875	LG1	P8	262.864	139319432
scaffold1113.1247849	LG1	P8	263.634	141179797
scaffold2427.351086	LG1	P8	264.132	141365340
scaffold2427.62198	LG1	P8	264.338	141654228
scaffold3273.571215	LG1	P8	265.209	141782726
scaffold3273.20959	LG1	P8	265.63	142332982
scaffold732.262738	LG1	P8	266.592	142617678
scaffold14208.11601	LG1	P8	267.552	142789844
scaffold14306.19312	LG1	P8	267.552	142824126
scaffold1696.2083372	LG1	P8	267.552	143007728
scaffold4837.79387	LG1	P8	267.974	142924217
scaffold1696.1335660	LG1	P8	269.027	143755440
scaffold1178.255527	LG1	P8	269.516	145347626
scaffold2220.33505	LG1	P8	269.516	145449783
scaffold3749.39669	LG1	P8	270.296	145640941
scaffold2049.4616	LG1	P8	270.68	146167679
scaffold729.7165	LG1	P8	270.68	146180459
scaffold729.132088	LG1	P8	271.118	146305382
scaffold3031.126253	LG1	P8	272.107	146899955
scaffold3031.522246	LG1	P8	272.342	147295948
scaffold3031.1058671	LG1	P8	272.559	147832373
scaffold1717.43581	LG1	P8	273.073	147937483
scaffold1717.260023	LG1	P8	273.474	148153925
scaffold1717.260735	LG1	P8	273.474	148154637
scaffold3626.266530	LG1	P8	274.066	148476923
scaffold3626.21750	LG1	P8	274.655	148721703
scaffold865.34992	LG1	P8	275.162	148779444
scaffold865.908414	LG1	P8	275.449	149652866
scaffold865.1974576	LG1	P8	276.333	150719028
scaffold2665.372615	LG1	P8	276.701	150862845
scaffold2665.123005	LG1	P8	277.059	151112455
scaffold1536.1759248	LG1	P8	277.658	152995707
scaffold1716.328853	LG2	P2	0	328853
scaffold246.618207	LG2	P2	0.226	1439380
scaffold259.438408	LG2	P2	0.597	2377691
scaffold259.458143	LG2	P2	0.597	2397426
scaffold2670.77409	LG2	P2	1.12	2480309
scaffold2765.267401	LG2	P2	1.171	4364642
scaffold2765.58756	LG2	P2	1.171	4573287
scaffold293.173	LG2	P2	1.326	4633215
scaffold293.500211	LG2	P2	1.467	5133253
scaffold3019.703394	LG2	P2	2.007	5837780
scaffold3189.1043719	LG2	P2	2.581	7432342
scaffold4815.394610	LG2	P2	2.637	8802037
scaffold5303.73484	LG2	P2	2.842	9238698
scaffold5562.76400	LG2	P2	2.995	9405615
scaffold565.277617	LG2	P2	3.046	9684298
scaffold615.1390152	LG2	P2	3.046	11506021
scaffold615.1600843	LG2	P2	3.174	11716712
scaffold930.2390476	LG2	P2	3.25	14119721
scaffold1372.174699	LG2	P8	3.377	129590733
scaffold2579.544170	LG2	P2	3.928	14707811
scaffold997.1232612	LG2	P7	4.371	16400049
scaffold1288.368328	LG2	P2	4.371	15083536
scaffold1288.607355	LG2	P2	4.371	15322563
scaffold17575.6793	LG2	P2	4.397	15332175
scaffold1830.2418	LG2	P2	4.447	15369955
scaffold538.1180078	LG2	P2	4.917	17864802
scaffold538.2497629	LG2	P2	4.917	19182353
scaffold538.39747	LG2	P2	5.412	16724471
scaffold1505.2421	LG2	P2	5.67	19187311
scaffold1473.1840	LG2	P3	5.698	29686354
scaffold1507.3444	LG2	P2	5.879	19924160
scaffold300.935327	LG2	P2	5.879	21478232
scaffold300.935366	LG2	P2	5.879	21478271
scaffold1021.1158432	LG2	P2	6.268	23862291
scaffold1021.4083098	LG2	P2	6.725	26786957
scaffold1073.1165479	LG2	P2	7.023	27964976
scaffold1073.2299211	LG2	P2	7.229	29098708
scaffold1199.2832551	LG2	P2	7.434	32168622
scaffold1461.1381592	LG2	P2	7.434	33590890
scaffold1720.1021636	LG2	P2	7.904	35140898
scaffold1720.4482	LG2	P2	8.373	36158052
scaffold19252.4489	LG2	P2	8.373	36168022
scaffold2117.358391	LG2	P2	8.373	36583894
scaffold2641.475152	LG2	P2	8.578	37686780
scaffold2641.52577	LG2	P2	8.578	37264205
scaffold2641.844923	LG2	P2	8.783	38056551
scaffold2799.1107782	LG2	P2	8.988	38111488
scaffold2799.658616	LG2	P2	8.988	38560654
scaffold350.1606594	LG2	P2	8.988	40826863
scaffold3751.18951	LG2	P2	9.193	41098975
scaffold3751.221464	LG2	P2	9.193	41301488
scaffold3751.349957	LG2	P2	9.193	41429981
scaffold428.699322	LG2	P2	9.193	42217866
scaffold51.1641436	LG2	P2	9.663	44241218
scaffold51.9766	LG2	P2	10.296	45872888
scaffold5211.637901	LG2	P2	10.45	46521554
scaffold5211.753802	LG2	P2	10.45	46637455
scaffold531.15125	LG2	P2	10.45	46682569
scaffold531.472849	LG2	P2	10.655	47140293
scaffold533.4267614	LG2	P2	10.86	51506727
scaffold546.1608325	LG2	P2	10.86	52108783
scaffold546.803348	LG2	P2	10.86	52913760
scaffold546.94813	LG2	P2	10.86	53622295
scaffold3973.164477	LG2	P2	11.458	53948989
scaffold3973.677084	LG2	P2	11.692	54461596
scaffold82.2675260	LG2	P2	11.909	57458629
scaffold1925.419004	LG2	P2	13.041	59774367
scaffold2028.31668	LG2	P2	13.631	59857924
scaffold2028.5964	LG2	P2	13.838	59883628
scaffold2146.18411	LG2	P2	14.046	59909002
scaffold2146.429566	LG2	P2	14.389	60320157
scaffold3387.20810	LG2	P2	14.389	60379231
scaffold3387.292883	LG2	P2	14.389	60651304
scaffold3965.143351	LG2	P2	14.672	60825029
scaffold3965.200753	LG2	P2	14.826	60882431
scaffold4631.98929	LG2	P2	15.084	61069480
scaffold6910.101677	LG2	P2	15.16	61180218
scaffold6910.11858	LG2	P2	15.211	61090399
scaffold6910.291898	LG2	P2	15.211	61370439
scaffold7088.209597	LG2	P2	15.211	61582432
scaffold8030.149610	LG2	P2	15.547	61740405
scaffold1122.308022	LG2	P2	15.547	62087958
scaffold1179.697461	LG2	P2	15.547	62822154
scaffold1296.877273	LG2	P2	16.042	63650913
scaffold1506.974498	LG2	P2	16.539	65503683
scaffold1860.1864	LG2	P2	16.539	65578835
scaffold1860.507126	LG2	P2	16.539	66084097
scaffold1860.802845	LG2	P2	16.539	66379816
scaffold2045.297791	LG2	P2	16.539	66920892
scaffold2500.97477	LG2	P2	16.539	67130013
scaffold3142.496612	LG2	P2	16.539	67821239
scaffold3523.1967	LG2	P2	16.967	67827847
scaffold59.1081896	LG2	P2	17.163	68185252
scaffold59.653759	LG2	P2	17.713	68613389
scaffold1232.236263	LG2	P2	18.05	70072218
scaffold1232.969	LG2	P2	18.05	70307512
scaffold2120.537321	LG2	P2	18.738	70846801
scaffold2305.319159	LG2	P2	18.891	71167236
scaffold2808.465	LG2	P2	19.415	71517629
scaffold329.1296	LG2	P2	19.938	71977835
scaffold329.856546	LG2	P2	19.989	72833085
scaffold6161.718	LG2	P2	20.04	72835245
scaffold934.156	LG2	P2	20.193	72900395
scaffold1430.2499234	LG2	P2	20.882	74961773
scaffold2061.491276	LG2	P2	20.882	73538747
scaffold2390.184599	LG2	P2	20.882	73552119
scaffold2390.666	LG2	P2	21.113	73736052
scaffold2488.540998	LG2	P2	21.344	74278715
scaffold2488.843517	LG2	P2	21.344	74581234
scaffold7189.130336	LG2	P2	21.829	74725871
scaffold7437.76173	LG2	P2	22.313	74949101
scaffold1430.5209	LG2	P2	23.374	77455798
scaffold1770.7545	LG2	P2	24.002	78314907
scaffold24391.56030	LG2	P2	24.028	77518036
scaffold511.363917	LG2	P2	24.028	77884945
scaffold1548.241955	LG2	P2	24.233	78132805
scaffold601.2129894	LG2	P2	24.894	83185597
scaffold191.118180	LG2	P2	26.039	83322255
scaffold191.510369	LG2	P2	26.089	83714444
scaffold1242.627546	LG2	P2	26.835	84405268
scaffold5006.1345	LG2	P2	27.609	85669955
scaffold773.358865	LG2	P2	27.763	86211217
scaffold5006.165023	LG2	P2	28.559	85833633
scaffold773.1631420	LG2	P2	28.87	87483772
scaffold1897.66490	LG2	P2	29.108	87822494
scaffold1897.91412	LG2	P2	29.295	87847416
scaffold2795.17506	LG2	P2	29.928	88577273
scaffold2795.546413	LG2	P2	29.928	89106180
scaffold2795.822101	LG2	P2	29.928	89381868
scaffold3168.35498	LG2	P2	29.928	89468766
scaffold39.2724437	LG2	P2	30.478	90476567
scaffold39.1841339	LG2	P2	30.529	91359665
scaffold39.1841553	LG2	P2	30.529	91359451
scaffold384.1829662	LG2	P2	30.657	93391323
scaffold39.14949	LG2	P2	31.57	93186055
scaffold39.7078	LG2	P2	31.57	93193926
scaffold384.92496	LG2	P2	31.697	95128489
scaffold1516.6634	LG2	P2	32.521	95228618
scaffold1683.931975	LG2	P2	32.706	98918411
scaffold2565.1030	LG2	P2	33.052	99333640
scaffold2565.73833	LG2	P2	33.703	99406443
scaffold4235.217849	LG2	P2	34.072	100032469
scaffold4235.293113	LG2	P2	34.072	100107733
scaffold8452.166106	LG2	P2	34.624	100434072
scaffold871.73525	LG2	P2	35.148	100577997
scaffold8149.1977	LG2	P2	36.093	101553444
scaffold1810.9551	LG2	P2	36.7	101610705
scaffold1810.744493	LG2	P2	37.262	102345647
scaffold208.93522	LG2	P2	38.256	102626092
scaffold3734.93306	LG2	P2	39.228	102806861
scaffold3139.155494	LG2	P2	39.33	103056660
scaffold3139.20136	LG2	P2	39.381	102921302
scaffold3139.257252	LG2	P2	39.457	103158418
scaffold3139.677165	LG2	P2	40.146	103578331
scaffold931.830904	LG2	P2	41.175	104554272
scaffold931.832522	LG2	P2	41.175	104555890
scaffold1499.72035	LG2	P2	41.869	104768243
scaffold1883.191910	LG2	P2	41.895	105166357
scaffold1883.351390	LG2	P2	42.449	105325837
scaffold3110.180948	LG2	P2	43.033	105659421
scaffold3110.5849	LG2	P2	43.616	105834520
scaffold4082.353036	LG2	P2	43.718	105846350
scaffold4082.109412	LG2	P2	44.493	106089974
scaffold1649.698663	LG2	P2	45.646	106899048
scaffold610.8282	LG2	P2	45.646	106909619
scaffold1491.1413360	LG2	P2	46.999	108826257
scaffold1930.116286	LG2	P2	47.025	107420494
scaffold1930.351420	LG2	P2	47.025	107655628
scaffold1930.5554	LG2	P2	47.025	107309762
scaffold1491.105053	LG2	P2	48.093	110134564
scaffold3307.1310689	LG2	P2	48.41	111551305
scaffold501.308733	LG2	P2	49.252	111984181
scaffold501.788141	LG2	P2	49.407	112463589
scaffold501.958659	LG2	P2	49.407	112634107
scaffold1709.12848	LG2	P2	49.797	118124013
scaffold1799.1278	LG2	P2	50.596	112718781
scaffold1799.203828	LG2	P2	50.596	112921331
scaffold1799.314099	LG2	P2	51.396	113031602
scaffold1839.383058	LG2	P2	51.396	113663226
scaffold1839.649072	LG2	P2	52.206	113929240
scaffold3008.3869	LG2	P2	52.5	115306354
scaffold1547.1195238	LG2	P2	53.131	118090532
scaffold1709.313818	LG2	P2	53.443	118424983
scaffold1822.207743	LG2	P2	53.927	118653999
scaffold1.1905640	LG2	P2	54.705	120660245
scaffold169.321798	LG2	P2	55.667	121211474
scaffold169.1044	LG2	P2	56.396	121532228
scaffold23561.1997	LG2	P2	56.396	121536268
scaffold23561.28866	LG2	P2	56.396	121563137
scaffold4491.1128292	LG2	P2	56.396	121625170
scaffold4491.571916	LG2	P2	56.523	122181546
scaffold4494.137253	LG2	P2	56.523	122866309
scaffold4494.7884	LG2	P2	56.523	122995678
scaffold1233.875881	LG2	P2	56.939	123880442
scaffold801.324163	LG2	P2	56.939	124036447
scaffold801.45920	LG2	P2	56.964	124314690
scaffold2296.189911	LG2	P2	57.515	124551520
scaffold6663.24595	LG2	P2	57.515	124577093
scaffold6663.694	LG2	P2	57.515	124600994
scaffold750.301886	LG2	P2	58.064	124904573
scaffold750.384922	LG2	P2	58.091	124987609
scaffold7771.98586	LG2	P2	58.975	125225336
scaffold2067.170383	LG2	P2	59.155	125417503
scaffold2067.216907	LG2	P2	59.155	125464027
scaffold2067.239376	LG2	P2	59.155	125486496
scaffold282.384519	LG2	P2	60.178	125861194
scaffold282.320974	LG2	P2	60.762	125924739
scaffold1145.36071	LG2	P2	60.876	126282783
scaffold1145.122052	LG2	P2	61.636	126368764
scaffold12267.16792	LG2	P2	62.622	126696458
scaffold3526.41987	LG2	P2	63.629	126755612
scaffold6262.39605	LG2	P2	63.812	126798301
scaffold6262.50920	LG2	P2	63.89	126809616
scaffold883.667306	LG2	P2	64.009	127484653
scaffold2101.4027	LG2	P2	64.496	127505538
scaffold3228.23279	LG2	P2	64.93	127711277
scaffold3228.24365	LG2	P2	64.93	127712363
scaffold14075.14305	LG2	P2	64.983	127730530
scaffold4870.127281	LG2	P2	65.431	127908541
scaffold15117.29177	LG2	P2	66.51	127976592
scaffold15117.428	LG2	P2	66.535	128005341
scaffold21020.19620	LG2	P2	66.535	128026388
scaffold21020.22666	LG2	P2	66.535	128029434
scaffold4438.8466	LG2	P2	67.251	128047191
scaffold4438.187600	LG2	P2	67.732	128226325
scaffold4438.378516	LG2	P2	68.428	128417241
scaffold1734.689319	LG2	P2	68.977	129302757
scaffold1734.932743	LG2	P2	68.978	129546181
scaffold2025.998297	LG2	P2	69.156	130617397
scaffold1522.1154681	LG2	P2	69.546	132019498
scaffold755.796644	LG2	P2	69.699	132830078
scaffold755.897231	LG2	P2	70.252	132930665
scaffold1915.193897	LG2	P2	70.86	133760173
scaffold1915.197977	LG2	P2	70.86	133764253
scaffold3144.329706	LG2	P2	70.991	133452950
scaffold39384.65	LG2	P0	71.685	NA
scaffold2441.481261	LG2	P2	72.056	135029131
scaffold10380.92917	LG2	P2	72.17	134010393
scaffold2441.1669	LG2	P2	72.35	134549539
scaffold2287.446417	LG2	P2	72.582	134504415
scaffold2441.210405	LG2	P2	72.632	134758275
scaffold2441.519030	LG2	P2	72.683	135066900
scaffold1818.274041	LG2	P2	72.889	135465313
scaffold2501.1061767	LG2	P2	73.699	136555768
scaffold282.49653	LG2	P2	73.775	126196060
scaffold5857.141388	LG2	P2	74.453	136793611
scaffold6770.9305	LG2	P2	75.583	136951446
scaffold5937.210216	LG2	P2	75.634	137432694
scaffold5937.253944	LG2	P2	75.659	137476422
scaffold5937.115325	LG2	P2	75.971	137337803
scaffold13846.84875	LG2	P2	76.283	137567338
scaffold3963.72219	LG2	P2	76.334	137698877
scaffold3963.92600	LG2	P2	77.179	137719258
scaffold36.516787	LG2	P2	78.022	138265894
scaffold36.12392	LG2	P2	78.099	138770289
scaffold3660.313849	LG2	P2	78.745	140046874
scaffold28618.57676	LG2	P2	79.136	140380411
scaffold12742.45508	LG2	P2	79.764	140338171
scaffold28618.1153	LG2	P2	80.136	140436934
scaffold4447.50418	LG2	P2	80.734	140519382
scaffold4447.7840	LG2	P2	80.785	140561960
scaffold3298.116939	LG2	P2	81.15	140687738
scaffold3298.180655	LG2	P2	81.15	140751454
scaffold1942.135650	LG2	P2	81.201	141023932
scaffold1942.541757	LG2	P2	81.278	141430039
scaffold1942.234193	LG2	P2	81.594	141122475
scaffold1093.4719	LG2	P2	81.619	141825094
scaffold3724.259072	LG2	P2	81.619	141741908
scaffold3724.272391	LG2	P2	81.619	141755227
scaffold3724.311314	LG2	P2	81.619	141794150
scaffold1093.740522	LG2	P2	81.67	142560897
scaffold4112.168116	LG2	P2	82.193	143127542
scaffold1660.1691	LG2	P2	82.717	143654679
scaffold1660.324089	LG2	P2	82.896	143977077
scaffold1660.814193	LG2	P2	83.024	144467181
scaffold1763.119386	LG2	P2	83.024	144612496
scaffold6742.19428	LG2	P2	83.024	144702841
scaffold862.892853	LG2	P2	84.659	139676533
scaffold6742.406772	LG2	P2	85.977	145090185
scaffold274.570807	LG2	P2	87.909	145431907
scaffold274.87763	LG2	P2	88.011	145914951
scaffold1837.124083	LG2	P2	88.012	146013100
scaffold1837.36779	LG2	P2	88.96	146100404
scaffold1544.989247	LG2	P2	89.541	147127429
scaffold20844.6272	LG2	P2	90.013	147181283
scaffold1171.655466	LG2	P2	90.084	147257920
scaffold1171.416702	LG2	P2	90.567	147496684
scaffold1171.254819	LG2	P2	91.264	147658567
scaffold2116.474108	LG2	P2	91.71	148066451
scaffold2116.254712	LG2	P2	92.021	148285847
scaffold2116.177815	LG2	P2	92.522	148362744
scaffold1036.112798	LG2	P2	92.886	148654356
scaffold3770.571484	LG2	P2	93.171	149234853
scaffold5824.64654	LG2	P2	93.481	149760380
scaffold6503.8065	LG2	P2	93.609	150154383
scaffold637.20898	LG2	P2	94.725	150220490
scaffold637.733002	LG2	P2	94.831	150932594
scaffold637.1144468	LG2	P2	95.738	151344060
scaffold2637.239422	LG2	P2	95.97	151587984
scaffold2423.483922	LG2	P2	96.338	151941200
scaffold2423.318945	LG2	P2	96.44	152106177
scaffold2423.26843	LG2	P2	97.13	152398279
scaffold3043.13349	LG2	P2	98.178	152439470
scaffold3043.572739	LG2	P2	99.362	152998860
scaffold3341.237723	LG2	P2	99.569	153020364
scaffold3341.100280	LG2	P2	99.723	153157807
scaffold1538.347585	LG2	P2	99.748	153263101
scaffold1538.117055	LG2	P2	99.87	153493631
scaffold1538.45182	LG2	P2	99.902	153565504
scaffold2933.484967	LG2	P2	100.534	153673876
scaffold2933.33567	LG2	P2	100.874	154125276
scaffold1986.446911	LG2	P2	100.98	154606753
scaffold1986.887609	LG2	P2	101.581	155047451
scaffold3402.231016	LG2	P2	101.581	155447671
scaffold3402.104449	LG2	P2	102.217	155574238
scaffold3402.50596	LG2	P2	102.306	155628091
scaffold2459.231053	LG2	P2	103.36	156069159
scaffold2459.540844	LG2	P2	104.313	156378950
scaffold3337.475687	LG2	P2	105.443	156856726
scaffold2321.165385	LG2	P2	106.216	157167917
scaffold2717.184527	LG2	P2	106.254	157356391
scaffold1266.28175	LG2	P2	106.672	157388269
scaffold1266.964923	LG2	P2	107.417	158325017
scaffold1266.2384830	LG2	P2	107.871	159744924
scaffold98.48342	LG2	P2	108.159	159848576
scaffold362.6326	LG2	P2	109.13	162004354
scaffold362.185590	LG2	P2	109.189	162183618
scaffold98.2104235	LG2	P2	109.432	161904469
scaffold1650.547789	LG3	P3	0	547789
scaffold1650.1388605	LG3	P3	0.626	1388605
scaffold2886.17256	LG3	P3	1.391	2289432
scaffold2440.14138	LG3	P3	1.391	2166332
scaffold2886.16859	LG3	P3	1.395	2289035
scaffold2886.171441	LG3	P3	1.544	2443617
scaffold2886.168532	LG3	P3	1.544	2440708
scaffold2886.386192	LG3	P3	2.331	2658368
scaffold1928.346845	LG3	P3	2.487	3057787
scaffold3057.65010	LG3	P3	2.911	3145904
scaffold3057.190219	LG3	P3	3.297	3271113
scaffold3057.180451	LG3	P3	3.889	3261345
scaffold3057.270851	LG3	P3	4.634	3351745
scaffold13094.7515	LG3	P3	5.032	3414268
scaffold1275.9103	LG3	P3	5.032	3497126
scaffold13094.8902	LG3	P3	5.032	3415655
scaffold1275.255484	LG3	P3	5.854	3743507
scaffold2279.56241	LG3	P3	6.676	3869360
scaffold2271.376144	LG3	P3	7.379	4684903
scaffold6718.74471	LG3	P3	7.379	4659600
scaffold10046.14314	LG3	P3	7.751	5277583
scaffold3013.274468	LG3	P3	7.988	10234381
scaffold2646.212313	LG3	P3	8.363	5537896
scaffold2354.216484	LG3	P3	9.053	10943271
scaffold1853.436947	LG3	P3	9.08	10288841
scaffold3.3547403	LG3	P3	9.362	9114837
scaffold1879.4356	LG3	P3	9.866	9189828
scaffold6877.64864	LG3	P3	9.944	11038784
scaffold3572.35126	LG3	P3	10.317	9452424
scaffold3572.171476	LG3	P3	11.248	9588774
scaffold3054.261734	LG3	P3	11.325	9649945
scaffold3054.258073	LG3	P3	11.849	9653606
scaffold3013.218861	LG3	P3	12.167	10178774
scaffold1853.36348	LG3	P3	12.846	10689440
scaffold1853.298696	LG3	P3	12.846	10427092
scaffold2354.69583	LG3	P3	12.846	10796370
scaffold2646.21558	LG3	P3	12.923	5347141
scaffold6877.2135	LG3	P3	13.78	10976055
scaffold1879.106842	LG3	P3	14.344	9292314
scaffold2160.112796	LG3	P3	15.621	11690779
scaffold2160.104466	LG3	P3	16.19	11699109
scaffold2921.5095	LG3	P3	16.634	11809669
scaffold6498.31644	LG3	P3	16.774	12005517
scaffold6498.237479	LG3	P3	17.62	12211352
scaffold6498.453201	LG3	P3	17.696	12427074
scaffold3197.271328	LG3	P3	17.8	12737032
scaffold3197.240894	LG3	P3	17.877	12706598
scaffold1100.64437	LG3	P3	17.927	14191915
scaffold1193.727273	LG3	P3	17.927	13566689
scaffold716.199216	LG3	P3	17.927	14088282
scaffold1100.64921	LG3	P3	17.927	14192399
scaffold3953.13197	LG3	P3	18.029	14376566
scaffold3953.119364	LG3	P3	18.029	14482733
scaffold3953.271076	LG3	P3	18.26	14634445
scaffold2993.133643	LG3	P10	18.26	42010387
scaffold787.678656	LG3	P3	18.626	14671093
scaffold787.374200	LG3	P3	18.78	14975549
scaffold4158.73176	LG3	P3	19.181	15423924
scaffold1778.64466	LG3	P3	19.7	15634551
scaffold1778.191809	LG3	P3	20.566	15761894
scaffold1261.32790	LG3	P3	21.29	16246115
scaffold1261.537159	LG3	P3	21.496	16750484
scaffold1330.70200	LG3	P3	22.397	16927759
scaffold13213.64807	LG3	P3	23.071	16791753
scaffold13213.4398	LG3	P3	23.741	16852162
scaffold1330.204194	LG3	P3	23.741	17061753
scaffold1995.19733	LG3	P3	24.402	17094275
scaffold1995.965866	LG3	P3	25.608	18040408
scaffold1995.1575201	LG3	P3	26.55	18649743
scaffold14915.41121	LG3	P3	26.576	18708635
scaffold123.33488	LG3	P3	27.134	18755183
scaffold123.281963	LG3	P3	27.921	19003658
scaffold123.814389	LG3	P3	28.153	19536084
scaffold494.497507	LG3	P3	28.796	20221365
scaffold2399.745884	LG3	P3	29.819	20824307
scaffold639.612605	LG3	P3	30.694	21925307
scaffold639.612065	LG3	P3	30.721	21925847
scaffold3265.19251	LG3	P3	31.163	22558162
scaffold3509.150742	LG3	P3	31.66	22715381
scaffold3509.328092	LG3	P3	32.293	22892731
scaffold2422.30932	LG3	P3	32.293	23032727
scaffold2023.977537	LG3	P3	32.344	24236187
scaffold2023.1150102	LG3	P3	32.42	24408752
scaffold66.172995	LG3	P3	32.836	25166362
scaffold66.761330	LG3	P3	32.836	25754697
scaffold66.10610	LG3	P3	32.94	25003977
scaffold2302.544956	LG3	P3	33.468	26967106
scaffold2372.400441	LG3	P3	34.473	27913502
scaffold4779.281503	LG3	P3	35.387	28212960
scaffold4779.543054	LG3	P3	35.44	28474511
scaffold2110.24433	LG3	P3	35.674	28501311
scaffold5939.125501	LG3	P3	36.412	29681979
scaffold1473.630910	LG3	P3	37.09	30315424
scaffold1128.1902296	LG3	P3	37.513	32300726
scaffold3444.1919335	LG3	P3	38.06	32317029
scaffold3444.5827	LG3	P3	38.7	34230537
scaffold5639.55716	LG3	P3	38.969	34293079
scaffold3778.454201	LG3	P3	39.363	34858125
scaffold3778.586014	LG3	P3	39.649	34989938
scaffold203.57702	LG3	P3	40.358	35059614
scaffold1452.303812	LG3	P3	40.975	36123683
scaffold1452.791702	LG3	P3	41.618	36611573
scaffold31.4341172	LG3	P3	42.618	40968369
scaffold1607.142471	LG3	P3	43.518	41445893
scaffold3413.37787	LG3	P3	44.282	41627150
scaffold939.970	LG3	P3	44.282	41971174
scaffold7462.50151	LG3	P3	44.97	42757479
scaffold7462.222376	LG3	P3	44.97	42929704
scaffold2566.6715	LG3	P3	45.046	43086987
scaffold7197.104812	LG3	P3	45.209	43670179
scaffold3439.664258	LG3	P3	45.417	44361290
scaffold3439.718	LG3	P3	45.742	43697750
scaffold1326.1360526	LG3	P3	45.844	46105456
scaffold1326.1725940	LG3	P3	45.844	46470870
scaffold1326.99885	LG3	P3	45.895	44844815
scaffold3458.447248	LG3	P3	45.945	46926121
scaffold3458.255863	LG3	P3	45.952	46734736
scaffold1523.14340	LG3	P3	46.502	47110202
scaffold7072.9137	LG3	P3	47.319	46956058
scaffold1523.5785087	LG3	P3	47.793	52880949
scaffold1588.93211	LG3	P3	48.241	52975445
scaffold532.1756510	LG3	P3	48.912	53482883
scaffold532.256430	LG3	P3	49.144	54982963
scaffold1324.703642	LG3	P3	49.538	55944034
scaffold1324.703634	LG3	P3	50.044	55944026
scaffold194.1265295	LG3	P3	50.552	57511147
scaffold2884.5453	LG3	P3	51.252	57649469
scaffold3307.540056	LG3	P2	51.578	110780672
scaffold1015.957876	LG3	P3	51.578	60950316
scaffold2908.26875	LG3	P3	52	60778748
scaffold1015.664284	LG3	P3	52.261	61243908
scaffold3208.69499	LG3	P3	52.602	61978690
scaffold3208.73602	LG3	P3	52.602	61982793
scaffold2363.59516	LG3	P3	53.458	62736953
scaffold3760.132949	LG3	P3	53.458	63680544
scaffold3760.32732	LG3	P3	53.458	63780761
scaffold3156.110572	LG3	P3	54.325	64285014
scaffold104.719455	LG3	P3	55.133	66419569
scaffold4024.26878	LG3	P3	56.027	64889529
scaffold4024.541645	LG3	P3	56.259	65404296
scaffold104.2179397	LG3	P3	56.491	67879511
scaffold1169.1544588	LG3	P3	57.19	68330134
scaffold1169.2558	LG3	P3	58.184	69872164
scaffold2597.950347	LG3	P3	58.209	71004613
scaffold2597.13601	LG3	P3	58.234	70067867
scaffold2597.562288	LG3	P3	58.234	70616554
scaffold715.137788	LG3	P3	58.234	71224158
scaffold3917.93358	LG3	P3	59.086	76279821
scaffold4227.211582	LG3	P3	59.426	75365102
scaffold4571.39144	LG3	P3	59.934	75696172
scaffold1698.63839	LG3	P3	60.819	76944282
scaffold3658.31582	LG3	P3	61.297	74312328
scaffold1658.557558	LG3	P3	61.664	74079180
scaffold3917.244190	LG3	P3	61.664	76430653
scaffold3658.658737	LG3	P3	61.664	74939483
scaffold3131.55352	LG3	P3	61.664	75050898
scaffold4227.453567	LG3	P3	62.137	75607087
scaffold5071.160239	LG3	P3	62.52	76636099
scaffold4571.213222	LG3	P3	63.007	75870250
scaffold5071.18434	LG3	P3	63.403	76494294
scaffold5215.114976	LG3	P3	63.769	76146819
scaffold3917.233363	LG3	P3	64.641	76419826
scaffold5071.397125	LG3	P3	65.116	76872985
scaffold1698.1631606	LG3	P3	65.819	78512049
scaffold4247.547393	LG3	P3	66.698	79065556
scaffold1442.159296	LG3	P3	67.574	80158526
scaffold14581.60774	LG3	P3	68.602	79474142
scaffold2004.136299	LG3	P3	68.602	79776398
scaffold2988.149108	LG3	P3	69.632	81447749
scaffold2004.276899	LG3	P3	69.632	79916998
scaffold1442.600164	LG3	P3	69.632	80599394
scaffold2988.57328	LG3	P3	70.176	81539529
scaffold15177.26662	LG3	P3	70.909	83319826
scaffold1604.123084	LG3	P3	71.249	81720940
scaffold15177.29338	LG3	P3	71.588	83322502
scaffold989.226347	LG3	P3	71.927	83360349
scaffold3500.577607	LG3	P3	72.402	84197514
scaffold4653.36607	LG3	P3	72.402	84567992
scaffold316.957840	LG3	P3	72.529	85711413
scaffold2596.31025	LG3	P3	72.656	85767514
scaffold2982.140045	LG3	P3	72.656	86788234
scaffold1325.533679	LG3	P3	73.4	87462957
scaffold58.864564	LG3	P3	73.4	89180637
scaffold459.329355	LG3	P3	73.476	89788180
scaffold745.184945	LG3	P3	73.604	92576624
scaffold582.2125067	LG3	P3	73.887	98586630
scaffold144.810261	LG3	P3	74.52	105971973
scaffold497.2392594	LG3	P3	74.883	102705129
scaffold497.586585	LG3	P3	75.516	100899120
scaffold2310.782400	LG3	P3	76.014	100278069
scaffold1943.752547	LG3	P3	76.014	105106419
scaffold497.3996886	LG3	P3	76.014	104309421
scaffold1943.10298	LG3	P3	76.014	104364170
scaffold1943.323450	LG3	P3	76.014	104677322
scaffold144.1973808	LG3	P3	76.564	107135520
scaffold2508.6927	LG3	P3	76.564	107562294
scaffold3347.59147	LG3	P3	76.564	107229894
scaffold2508.1839588	LG3	P3	76.564	109394955
scaffold1251.615087	LG3	P3	77.42	110016732
scaffold1451.407056	LG3	P3	77.42	121601648
scaffold599.2185829	LG3	P3	78.276	119007764
scaffold151.2686424	LG3	P3	78.276	116311305
scaffold459.1095855	LG3	P3	79.132	90554680
scaffold2781.452204	LG3	P3	79.132	111468025
scaffold726.539975	LG3	P3	79.132	114430399
scaffold78.25653	LG3	P3	79.132	114997026
scaffold726.613969	LG3	P3	79.132	114356405
scaffold2823.18568	LG3	P3	79.132	112213866
scaffold2823.116415	LG3	P3	79.82	112311713
scaffold7345.167881	LG3	P3	80.025	112505055
scaffold510.694575	LG3	P3	80.025	113200744
scaffold599.543249	LG3	P3	80.025	120650344
scaffold2605.4964	LG3	P3	80.025	113870349
scaffold599.542820	LG3	P3	80.025	120650773
scaffold726.265990	LG3	P3	81.053	114704384
scaffold78.241352	LG3	P3	81.053	115212725
scaffold151.210652	LG3	P3	81.053	118787077
scaffold599.376331	LG3	P3	81.966	120817262
scaffold58.1086402	LG3	P3	82.879	89402475
scaffold1451.603962	LG3	P3	82.879	121798554
scaffold7185.59479	LG3	P3	83.876	122248944
scaffold1262.210784	LG3	P3	83.903	171818195
scaffold1515.169478	LG3	P3	83.954	122430800
scaffold1218.509880	LG3	P3	83.954	146890877
scaffold2669.1347575	LG3	P3	83.954	131875346
scaffold2680.227751	LG3	P3	83.954	148095124
scaffold734.1397808	LG3	P3	83.954	123988311
scaffold3281.833833	LG3	P3	83.954	163057189
scaffold6220.441023	LG3	P3	83.954	124738067
scaffold1259.126323	LG3	P3	83.954	145021206
scaffold2669.1335512	LG3	P3	84.082	131887409
scaffold2266.549	LG3	P3	84.158	157860948
scaffold1756.4264489	LG3	P3	84.158	133400952
scaffold953.213014	LG3	P3	84.158	125417094
scaffold1682.98109	LG3	P3	84.158	128036501
scaffold1344.345409	LG3	P3	84.158	128481018
scaffold522.215307	LG3	P3	84.158	162585877
scaffold495.748363	LG3	P3	84.235	141843506
scaffold3078.87429	LG3	P3	84.311	185551040
scaffold1677.1529066	LG3	P3	84.311	130573399
scaffold1756.852061	LG3	P3	84.311	136813380
scaffold967.36356	LG3	P3	84.311	151492824
scaffold522.3206591	LG3	P3	84.311	159594593
scaffold74.287828	LG3	P3	84.311	137954268
scaffold1259.210672	LG3	P3	84.336	145105555
scaffold176.4466689	LG3	P3	84.361	153392711
scaffold2669.1058599	LG3	P3	84.361	132164322
scaffold495.19178	LG3	P3	84.438	142572691
scaffold1259.208275	LG3	P3	84.463	145103158
scaffold1286.340502	LG3	P3	84.514	146040210
scaffold1218.1427952	LG3	P3	84.514	147808949
scaffold2680.2267447	LG3	P3	84.514	150134820
scaffold57.94396	LG3	P3	84.514	172032077
scaffold967.640353	LG3	P3	84.514	152096821
scaffold176.381825	LG3	P3	84.514	157477575
scaffold2266.449537	LG3	P3	84.514	158309936
scaffold3281.838303	LG3	P3	84.514	163052719
scaffold522.1020493	LG3	P3	84.514	161780691
scaffold427.1699089	LG3	P3	84.514	167392994
scaffold3281.278190	LG3	P3	84.514	163612832
scaffold74.2954449	LG3	P3	84.514	140620889
scaffold1185.1477837	LG3	P3	84.59	165369858
scaffold1250.66502	LG3	P3	84.666	142659370
scaffold57.206051	LG3	P3	84.666	172143732
scaffold427.19106	LG3	P3	84.666	169072977
scaffold1479.292269	LG3	P3	84.666	170584880
scaffold1262.290788	LG3	P3	84.742	171898199
scaffold87.5937	LG3	P3	84.742	192871384
scaffold1259.210228	LG3	P3	85.486	145105111
scaffold3078.1134406	LG3	P3	85.563	186598017
scaffold866.2287530	LG3	P3	85.563	190711748
scaffold87.2775562	LG3	P3	85.665	195641009
scaffold2848.417020	LG3	P3	85.976	196383696
scaffold2848.550633	LG3	P3	87.163	196517309
scaffold2434.3078	LG3	P3	87.907	198214974
scaffold20503.37749	LG3	P3	87.992	197610337
scaffold3571.5399	LG3	P3	88.069	197891110
scaffold1010.841800	LG3	P3	88.069	200264725
scaffold295.1275364	LG3	P3	88.145	200727115
scaffold295.275724	LG3	P3	88.146	201726755
scaffold295.664722	LG3	P3	88.447	201337757
scaffold3580.570712	LG3	P3	88.582	202574190
scaffold287.1843279	LG3	P3	89.052	204383123
scaffold3580.317672	LG3	P3	89.052	202321150
scaffold2474.107656	LG3	P3	89.052	202719310
scaffold2474.866411	LG3	P3	89.052	203478065
scaffold3649.31155	LG3	P3	89.052	212821854
scaffold2927.197039	LG3	P3	89.309	206424440
scaffold287.2073	LG3	P3	89.566	206224329
scaffold2927.266320	LG3	P3	89.823	206493721
scaffold622.2093710	LG3	P3	90.293	208958284
scaffold1253.32871	LG3	P3	90.498	211953772
scaffold1253.286155	LG3	P3	90.523	212207056
scaffold5356.88851	LG3	P3	90.548	215882139
scaffold3649.268492	LG3	P3	90.548	213059191
scaffold2879.38707	LG3	P3	90.548	213094509
scaffold2879.12809	LG3	P3	90.548	213120407
scaffold2411.594491	LG3	P3	90.548	215200815
scaffold2844.190578	LG3	P3	90.753	213324793
scaffold2017.2368518	LG3	P3	90.829	215973846
scaffold2411.902379	LG3	P3	91.113	215508703
scaffold5356.4979	LG3	P3	91.113	215966011
scaffold2017.969857	LG3	P3	91.43	217372507
scaffold1134.309675	LG3	P3	92.25	218653038
scaffold744.17260	LG3	P3	92.25	220349546
scaffold744.1581601	LG3	P3	92.312	221913887
scaffold744.1604369	LG3	P3	92.56	221936655
scaffold744.2944039	LG3	P3	93.647	223276325
scaffold1922.11577	LG3	P11	93.828	39606687
scaffold5411.1097	LG3	P3	94.306	223301163
scaffold37.1275331	LG3	P3	94.306	224734586
scaffold44.3961277	LG3	P3	95.293	230044491
scaffold44.5112076	LG3	P3	95.543	231195290
scaffold2430.26010	LG3	P3	95.543	231230420
scaffold2430.34505	LG3	P3	95.543	231238915
scaffold770.408037	LG3	P3	96.213	231251613
scaffold618.1701210	LG3	P3	96.77	232019579
scaffold979.6590	LG3	P0	96.826	NA
scaffold770.230	LG3	P3	97.438	231659420
scaffold618.51257	LG3	P3	98.446	233669532
scaffold4829.12923	LG3	P3	98.93	233734711
scaffold4829.556715	LG3	P3	99.243	234278503
scaffold4829.280029	LG3	P3	99.665	234001817
scaffold11996.45282	LG3	P3	99.801	234360253
scaffold2686.40776	LG3	P3	100.107	234469446
scaffold3847.134417	LG3	P3	100.366	237321668
scaffold3847.69576	LG3	P3	100.5	237386509
scaffold2686.392696	LG3	P3	100.948	234821366
scaffold2809.71478	LG3	P3	101.049	237470043
scaffold3847.28371	LG3	P3	101.1	237427714
scaffold2809.2956	LG3	P3	101.652	237538565
scaffold5677.43771	LG3	P3	102.37	237586291
scaffold10273.1371	LG3	P3	103.228	237602791
scaffold6679.62391	LG3	P3	103.742	237693633
scaffold6679.29652	LG3	P3	103.781	237660894
scaffold13250.27477	LG3	P3	104.329	237742524
scaffold4285.32798	LG3	P3	104.329	237791609
scaffold4285.143801	LG3	P3	104.38	237902612
scaffold4650.4605	LG3	P3	104.43	237962042
scaffold4650.102957	LG3	P3	105.015	238060394
scaffold2290.13009	LG3	P3	105.117	238528465
scaffold7408.13369	LG3	P3	105.323	238090728
scaffold2358.282997	LG3	P3	105.986	238173783
scaffold19045.12771	LG3	P3	106.011	238121340
scaffold19045.21274	LG3	P3	106.011	238129843
scaffold2358.9371	LG3	P3	106.7	238447409
scaffold10141.25119	LG3	P3	107.473	238482898
scaffold20578.2845	LG3	P3	108.11	238487100
scaffold2290.94441	LG3	P3	108.83	238609897
scaffold9168.3211	LG3	P3	108.83	238697708
scaffold1028.36994	LG3	P3	110.716	238771092
scaffold14939.4784	LG3	P3	110.716	238827214
scaffold14939.76582	LG3	P3	110.716	238899012
scaffold1028.86406	LG3	P3	110.716	238820504
scaffold7596.144359	LG3	P3	110.767	238921511
scaffold7596.10301	LG3	P3	111.318	239055569
scaffold425.12390	LG3	P3	111.445	239079259
scaffold9213.26506	LG3	P3	111.942	239368651
scaffold10556.28472	LG3	P3	111.974	239406953
scaffold1234.1744	LG3	P3	112.037	239592537
scaffold22529.15206	LG3	P3	112.068	239391057
scaffold11070.26956	LG3	P3	112.096	239562838
scaffold8430.22668	LG3	P3	112.207	239445944
scaffold10556.17247	LG3	P3	112.319	239418178
scaffold8430.5756	LG3	P3	112.347	239462856
scaffold10525.31984	LG3	P3	112.374	239501595
scaffold14141.29467	LG3	P3	112.374	239526211
scaffold1496.54402	LG3	P3	112.58	255753153
scaffold12758.26096	LG3	P3	112.748	255346223
scaffold11070.1996	LG3	P3	112.748	239587798
scaffold474.316727	LG3	P3	112.748	240615408
scaffold474.2161	LG3	P3	113.32	240929974
scaffold13518.4648	LG3	P3	114.035	241827960
scaffold13518.13845	LG3	P3	114.087	241837157
scaffold16661.50092	LG3	P3	114.087	241900039
scaffold9166.9544	LG3	P3	114.61	241941657
scaffold9166.2380	LG3	P3	114.661	241948821
scaffold3522.624608	LG3	P3	115.184	242576808
scaffold3522.24427	LG3	P3	115.184	241976627
scaffold3522.181053	LG3	P3	115.184	242133253
scaffold2255.73281	LG3	P3	115.185	242662390
scaffold786.127422	LG3	P3	115.799	243572627
scaffold3449.71141	LG3	P3	115.799	243661110
scaffold3449.44511	LG3	P3	116.147	243634480
scaffold1164.1305871	LG3	P3	116.172	243716515
scaffold1164.1301080	LG3	P3	116.172	243721306
scaffold3482.184873	LG3	P3	116.456	245208258
scaffold8472.4033	LG3	P3	116.506	245216108
scaffold5201.152053	LG3	P3	116.583	245423073
scaffold1826.247596	LG3	P3	116.608	245788355
scaffold1076.293696	LG3	P3	117.52	246587208
scaffold1076.608480	LG3	P3	117.571	246901992
scaffold4964.36906	LG3	P3	118.249	247784057
scaffold1076.1331123	LG3	P3	118.907	247624635
scaffold19723.27580	LG3	P3	119.754	247892630
scaffold19723.91001	LG3	P3	119.854	247956051
scaffold5580.150139	LG3	P3	120.06	248135902
scaffold3268.202792	LG3	P3	120.06	248397621
scaffold1309.131874	LG3	P3	120.06	248700944
scaffold10326.92168	LG3	P3	120.086	248475903
scaffold10326.43710	LG3	P3	120.086	248524361
scaffold1309.1629125	LG3	P3	120.187	250198195
scaffold5580.194817	LG3	P3	120.238	248180580
scaffold3195.44537	LG3	P3	120.955	250508530
scaffold3195.134376	LG3	P3	121.479	250598369
scaffold30120.4412	LG3	P3	122.057	250981420
scaffold3247.50862	LG3	P3	122.057	251055188
scaffold7980.96025	LG3	P3	122.129	251237261
scaffold7980.71938	LG3	P3	122.129	251261348
scaffold8472.44230	LG3	P3	122.184	245256305
scaffold909.33728	LG3	P3	122.184	251368013
scaffold6147.55164	LG3	P3	122.184	251449999
scaffold6451.5078	LG3	P3	122.184	251508149
scaffold10641.43318	LG3	P3	122.312	251653744
scaffold10641.29945	LG3	P3	122.544	251640371
scaffold2653.65284	LG3	P3	122.544	251916072
scaffold45961.20223	LG3	P3	122.726	251999189
scaffold15947.34221	LG3	P3	122.88	252327829
scaffold40854.1684	LG3	P3	122.88	252075194
scaffold2897.3553	LG3	P3	122.932	252025710
scaffold5670.24186	LG3	P3	123.391	252145043
scaffold2896.137903	LG3	P3	123.879	252284481
scaffold15947.40119	LG3	P3	125.2	252333727
scaffold17316.11527	LG3	P3	126.718	252502764
scaffold18562.45713	LG3	P3	126.718	252381383
scaffold5297.60321	LG3	P3	126.948	252429917
scaffold5297.58708	LG3	P3	126.962	252431530
scaffold17316.21925	LG3	P3	126.974	252513162
scaffold1121.45182	LG3	P3	127.025	252587059
scaffold2575.50107	LG3	P3	127.05	252698799
scaffold2575.74162	LG3	P3	127.05	252722854
scaffold8461.58487	LG3	P3	127.05	252976441
scaffold8461.16398	LG3	P3	127.36	253018530
scaffold10654.586	LG3	P3	127.465	253036513
scaffold1416.575459	LG3	P3	127.705	253642787
scaffold6956.21101	LG3	P3	128.164	253654585
scaffold6956.15982	LG3	P3	128.164	253659704
scaffold4195.1923	LG3	P0	128.439	NA
scaffold4727.260140	LG3	P3	128.447	253936825
scaffold3718.16607	LG3	P3	128.447	254930317
scaffold1678.64668	LG3	P3	128.472	254074471
scaffold4129.4124	LG3	P0	128.486	NA
scaffold1264.719153	LG3	P3	128.497	254880898
scaffold3718.146650	LG3	P3	128.498	255060360
scaffold17408.30320	LG3	P3	129.612	255101455
scaffold675.1877	LG3	P3	129.612	255120530
scaffold3204.2326	LG3	P3	129.612	255146137
scaffold474.1165851	LG3	P3	129.95	239766284
scaffold7833.38536	LG3	P3	130.026	255238094
scaffold7833.108759	LG3	P3	130.154	255308317
scaffold12758.19921	LG3	P3	130.543	255340048
scaffold5460.6540	LG3	P3	130.67	255367905
scaffold1496.510	LG3	P3	130.721	255699261
scaffold5460.32462	LG3	P3	130.772	255393827
scaffold2536.118796	LG3	P3	131.099	255517975
scaffold1496.503466	LG3	P3	131.454	256202217
scaffold751.71070	LG3	P3	131.712	256299753
scaffold5645.7897	LG3	P3	132.966	259103432
scaffold2620.136810	LG3	P3	132.994	261005191
scaffold4182.7359	LG3	P3	133.181	261262768
scaffold2511.856343	LG4	P4	0	856343
scaffold6245.33602	LG4	P4	0.592	1109306
scaffold6245.40647	LG4	P4	0.694	1116351
scaffold10265.103965	LG4	P4	0.694	1258473
scaffold8123.74054	LG4	P4	1.384	1343741
scaffold75.32518	LG4	P4	2.336	1687640
scaffold5412.2818	LG4	P4	3.321	1439722
scaffold5412.204591	LG4	P4	4.02	1641495
scaffold75.576803	LG4	P4	4.369	2231925
scaffold75.669172	LG4	P4	5.323	2324294
scaffold636.313638	LG4	P4	5.478	2781723
scaffold26859.22317	LG4	P4	5.965	2951226
scaffold2458.34218	LG4	P4	5.965	3038075
scaffold4389.25508	LG4	P4	5.965	2982221
scaffold4389.43905	LG4	P4	5.965	3000618
scaffold2458.197753	LG4	P4	5.965	3201610
scaffold2031.148921	LG4	P4	5.965	3377214
scaffold3739.183599	LG4	P4	5.965	3599482
scaffold4831.12171	LG4	P4	5.965	3855765
scaffold12434.54357	LG4	P4	6.099	3724433
scaffold4831.53756	LG4	P4	6.227	3897350
scaffold1759.339020	LG4	P4	8.02	4293356
scaffold1759.1012385	LG4	P4	9.781	4966721
scaffold475.339215	LG4	P4	11.54	5434764
scaffold475.1209516	LG4	P4	11.54	6305065
scaffold3150.187202	LG4	P4	12.521	7055537
scaffold3150.118357	LG4	P4	12.553	6986692
scaffold1333.241380	LG4	P4	13.486	7349300
scaffold449.9472	LG4	P4	13.725	7601151
scaffold1333.97034	LG4	P4	13.905	7493646
scaffold1333.9328	LG4	P4	14.092	7581352
scaffold449.402931	LG4	P4	14.672	7994610
scaffold9881.63707	LG4	P4	15.614	8658166
scaffold1387.61272	LG4	P4	15.716	74659561
scaffold7657.243571	LG4	P4	16.202	8752495
scaffold7657.106988	LG4	P4	16.952	8889078
scaffold7657.27853	LG4	P4	17.16	8968213
scaffold8512.187507	LG4	P4	17.328	9184572
scaffold4130.272473	LG4	P4	17.766	9460539
scaffold1625.152953	LG4	P4	17.902	9620678
scaffold1625.177252	LG4	P4	18.005	9644977
scaffold1625.244022	LG4	P4	18.058	9711747
scaffold2024.57371	LG4	P4	18.393	9956383
scaffold2024.851707	LG4	P4	19.174	10750719
scaffold4718.51102	LG4	P4	19.328	11998555
scaffold1690.213051	LG4	P4	19.803	12304206
scaffold1690.279849	LG4	P4	20.621	12371004
scaffold545.1665129	LG4	P4	21.702	13637036
scaffold545.1074044	LG4	P4	21.887	14228121
scaffold3098.199003	LG4	P4	23.003	15502167
scaffold545.67762	LG4	P4	23.145	15234403
scaffold2556.7561	LG4	P4	23.782	16057139
scaffold10246.77371	LG4	P4	24.568	16143070
scaffold7793.54589	LG4	P4	25.342	16412243
scaffold7793.88	LG4	P4	25.392	16466744
scaffold1146.1107962	LG4	P4	25.468	17575793
scaffold298.3390387	LG4	P4	26.074	17752797
scaffold298.2784625	LG4	P4	26.68	18358559
scaffold298.2779827	LG4	P4	26.681	18363357
scaffold233.206249	LG4	P4	27.615	21350432
scaffold2076.276982	LG4	P4	28.068	21765964
scaffold486.1180265	LG4	P4	28.767	22968152
scaffold1705.193667	LG4	P4	30.128	26949092
scaffold626.99015	LG4	P4	30.266	24834221
scaffold20.811340	LG4	P4	30.77	25943086
scaffold626.115065	LG4	P4	31.141	24850271
scaffold1705.1050477	LG4	P4	31.762	27805902
scaffold1136.132771	LG4	P4	31.812	28063628
scaffold1136.167300	LG4	P4	31.838	28098157
scaffold1784.242680	LG4	P4	32.339	28455547
scaffold7099.612930	LG4	P4	33.796	29928992
scaffold792.11808	LG4	P4	34.667	29303255
scaffold7099.924243	LG4	P4	35.54	30240305
scaffold13244.8093	LG4	P4	35.59	30287877
scaffold7099.5626	LG4	P4	35.938	29321688
scaffold13244.138759	LG4	P4	36.138	30418543
scaffold1733.7476	LG4	P4	37.766	30438716
scaffold2360.683	LG4	P4	38.791	30783441
scaffold1733.251107	LG4	P4	38.918	30682347
scaffold2360.365023	LG4	P4	39.124	31147781
scaffold2360.699491	LG4	P4	39.252	31482249
scaffold527.413540	LG4	P4	39.277	31716273
scaffold527.411793	LG4	P4	40.258	31718020
scaffold6381.13857	LG4	P4	41.326	31506282
scaffold527.178261	LG4	P4	42.632	31951552
scaffold595.923295	LG4	P4	42.632	33054107
scaffold53.25377	LG4	P0	44.785	NA
scaffold1608.9580	LG4	P4	48.129	95799408
scaffold2598.29534	LG4	P4	48.129	34049410
scaffold2598.33611	LG4	P4	48.129	34053487
scaffold1198.1766744	LG4	P4	48.129	36414474
scaffold5023.194202	LG4	P4	48.206	36579924
scaffold5023.16697	LG4	P4	48.231	36757429
scaffold2524.183095	LG4	P4	49.261	36958220
scaffold1017.10326	LG4	P4	49.776	37067275
scaffold488.39735	LG4	P4	50.601	37393830
scaffold1017.189686	LG4	P4	51.485	37246635
scaffold488.708067	LG4	P4	51.858	38062162
scaffold488.927955	LG4	P4	52.429	38282050
scaffold551.21240	LG4	P0	53.176	NA
scaffold551.623379	LG4	P0	53.201	NA
scaffold1908.366717	LG4	P0	53.304	NA
scaffold551.481628	LG4	P0	54.166	NA
scaffold2435.103945	LG4	P4	54.773	38387556
scaffold1347.1080825	LG4	P4	55.312	39681309
scaffold1449.120298	LG4	P4	56.251	39857878
scaffold489.852433	LG4	P4	57.52	43093948
scaffold1584.1945	LG4	P4	58.586	43417657
scaffold1584.96167	LG4	P4	58.957	43511879
scaffold1584.1217496	LG4	P4	59.827	44633208
scaffold1026.87366	LG4	P4	59.882	44949213
scaffold4480.47912	LG4	P4	60.435	46479104
scaffold4480.391714	LG4	P4	60.435	46822906
scaffold3546.278684	LG4	P4	60.435	47677372
scaffold3546.552662	LG4	P4	60.435	47951350
scaffold3531.503484	LG4	P4	60.511	48015675
scaffold3531.459461	LG4	P4	60.511	48059698
scaffold11.509539	LG4	P4	60.512	49241461
scaffold204.150104	LG4	P4	60.587	49902103
scaffold204.462868	LG4	P4	60.587	50214867
scaffold4944.86553	LG4	P4	60.639	50564236
scaffold936.422245	LG4	P4	61.584	51015990
scaffold936.458751	LG4	P4	61.848	51052496
scaffold7068.44275	LG4	P4	62.227	52707060
scaffold1292.1191514	LG4	P4	62.227	52278385
scaffold824.2963	LG4	P4	62.355	55413854
scaffold9272.22012	LG4	P4	62.38	53890100
scaffold824.1126385	LG4	P4	62.38	56537276
scaffold6074.373478	LG4	P4	62.431	53295846
scaffold4763.399275	LG4	P4	63.38	53467814
scaffold3293.163951	LG4	P4	63.853	56800012
scaffold7068.233661	LG4	P4	64.259	52896446
scaffold10983.5260	LG4	P4	64.694	52902970
scaffold824.697324	LG4	P4	65.14	56108215
scaffold6074.98435	LG4	P4	65.14	53020803
scaffold8084.29916	LG4	P4	65.375	53328221
scaffold824.697444	LG4	P4	65.618	56108335
scaffold4763.239241	LG4	P4	66.613	53627848
scaffold9272.120532	LG4	P4	67.702	53988620
scaffold9272.75906	LG4	P4	67.702	53943994
scaffold824.1126205	LG4	P4	67.728	56537096
scaffold3293.284461	LG4	P4	68.238	56920522
scaffold129.1397192	LG4	P4	68.774	58415092
scaffold129.1397246	LG4	P4	68.774	58415146
scaffold84.425330	LG4	P4	69.163	59478328
scaffold129.2027874	LG4	P4	69.368	59045774
scaffold84.373517	LG4	P4	69.484	59426515
scaffold84.76640	LG4	P4	69.571	59129638
scaffold1038.122980	LG4	P0	69.571	NA
scaffold1673.1148095	LG4	P4	69.756	61627634
scaffold1673.66818	LG4	P4	70.329	62708911
scaffold2939.754570	LG4	P4	70.932	62822629
scaffold2939.12005	LG4	P4	70.959	63565194
scaffold375.261694	LG4	P4	71.51	63839892
scaffold6518.181744	LG4	P4	71.78	65966590
scaffold250.1591192	LG4	P4	71.888	67560726
scaffold3528.685322	LG4	P4	71.914	67709711
scaffold3528.324872	LG4	P4	72.022	68070161
scaffold5214.9754	LG4	P4	72.126	68405786
scaffold1989.1853369	LG4	P4	73.067	71660390
scaffold3666.379053	LG4	P4	73.896	71441098
scaffold1297.451884	LG4	P4	73.896	68943979
scaffold1686.738535	LG4	P4	74.38	70534107
scaffold3666.6621	LG4	P4	74.863	71068666
scaffold3666.159146	LG4	P4	74.888	71221191
scaffold1989.625780	LG4	P4	75.614	72887979
scaffold3001.878689	LG4	P4	76.02	94482439
scaffold3262.338188	LG4	P4	76.02	73852946
scaffold1387.1296617	LG4	P4	76.111	75894906
scaffold1088.1331309	LG4	P4	76.198	77798348
scaffold3369.128406	LG4	P4	76.198	80108291
scaffold7949.228030	LG4	P4	76.198	82000780
scaffold3369.731326	LG4	P4	76.281	80711211
scaffold992.789323	LG4	P4	76.362	102310722
scaffold2345.121131	LG4	P4	76.444	79251787
scaffold3661.700615	LG4	P4	76.524	79278271
scaffold1393.797340	LG4	P4	76.605	90699354
scaffold1116.16905	LG4	P4	76.681	87246287
scaffold335.3719587	LG4	P4	76.681	97800813
scaffold227.874415	LG4	P4	76.681	92608079
scaffold3661.128027	LG4	P4	76.681	79850859
scaffold3655.265498	LG4	P4	76.758	95627625
scaffold3369.1184872	LG4	P4	76.758	81164757
scaffold2314.666956	LG4	P4	76.758	81836012
scaffold7949.43910	LG4	P4	76.885	82184900
scaffold927.98396	LG4	P4	76.885	87129987
scaffold1116.253589	LG4	P4	76.885	87482971
scaffold867.1590452	LG4	P4	76.885	89596509
scaffold3655.426483	LG4	P4	76.885	95788610
scaffold1393.197902	LG4	P4	76.961	91298792
scaffold3557.113677	LG4	P4	76.961	91611370
scaffold227.2584962	LG4	P4	76.961	94318626
scaffold2662.87194	LG4	P4	77.038	102836036
scaffold3001.532948	LG4	P4	77.038	94828180
scaffold3655.351740	LG4	P4	77.114	95713867
scaffold1608.715378	LG4	P4	77.19	96505206
scaffold335.1405	LG4	P4	77.516	101518995
scaffold992.1206704	LG4	P4	77.758	102728103
scaffold2662.147289	LG4	P4	77.837	102896131
scaffold124.89552	LG4	P4	78.307	103779995
scaffold2564.603196	LG4	P4	78.307	103544958
scaffold2564.725325	LG4	P4	78.669	103667087
scaffold124.59711	LG4	P4	78.669	103750154
scaffold124.120493	LG4	P4	78.669	103810936
scaffold584.2803652	LG4	P4	79.396	107648388
scaffold1530.1414474	LG4	P4	79.852	139977947
scaffold1337.561237	LG4	P4	80.305	108267477
scaffold92.8694	LG4	P4	80.305	108703079
scaffold1959.710579	LG4	P4	80.305	110972264
scaffold266.946179	LG4	P4	80.762	116978969
scaffold1435.2364117	LG4	P4	81.22	129570405
scaffold4251.530493	LG4	P4	81.678	134587662
scaffold2010.685605	LG4	P4	82.132	132751618
scaffold1002.174770	LG4	P4	82.132	138205066
scaffold393.20553	LG4	P4	82.132	117946700
scaffold1975.194353	LG4	P4	82.132	141472845
scaffold1435.3493272	LG4	P4	82.132	130699560
scaffold1458.341901	LG4	P4	82.132	111643729
scaffold2294.1745567	LG4	P4	82.574	113729997
scaffold1147.1078359	LG4	P4	83.017	125284450
scaffold543.12269	LG4	P4	83.017	142988245
scaffold1331.904884	LG4	P4	83.017	137124413
scaffold86.410038	LG4	P4	83.46	133646132
scaffold861.128264	LG4	P4	83.903	114912834
scaffold1835.1373777	LG4	P4	84.321	116521689
scaffold266.71048	LG4	P4	84.738	117854100
scaffold393.237112	LG4	P4	84.738	118163259
scaffold687.428823	LG4	P4	84.738	119859318
scaffold1155.300191	LG4	P4	84.738	120223675
scaffold3132.108454	LG4	P4	84.738	123433484
scaffold1147.813659	LG4	P4	84.738	125549150
scaffold2874.835019	LG4	P4	84.764	127198827
scaffold1435.3533104	LG4	P4	84.789	130739392
scaffold945.677275	LG4	P4	84.789	131493014
scaffold2010.287891	LG4	P4	84.789	133149332
scaffold163.1266566	LG4	P4	84.789	144061986
scaffold2010.54271	LG4	P4	84.789	133382952
scaffold86.93732	LG4	P4	84.789	133962438
scaffold4251.1171692	LG4	P4	84.789	135228861
scaffold1331.19975	LG4	P4	84.789	138009322
scaffold1002.203260	LG4	P4	84.789	138233556
scaffold1530.2541377	LG4	P4	85.231	141104850
scaffold1975.263163	LG4	P4	85.674	141541655
scaffold101.392602	LG4	P4	85.674	143937704
scaffold163.892803	LG4	P4	86.115	144435749
scaffold719.1570	LG4	P4	86.987	145331121
scaffold403.725526	LG4	P4	86.987	165956648
scaffold1951.1221220	LG4	P4	87.063	170250609
scaffold2696.885317	LG4	P4	87.14	147674171
scaffold1745.1973449	LG4	P4	87.14	155010525
scaffold27.141339	LG4	P4	88.107	146297683
scaffold1356.863372	LG4	P4	89.08	147392296
scaffold625.172287	LG4	P4	89.08	148732774
scaffold2721.1221029	LG4	P4	89.08	161755534
scaffold381.1838452	LG4	P4	89.233	165424136
scaffold1702.396078	LG4	P4	89.233	167079251
scaffold2696.224910	LG4	P4	89.393	148334578
scaffold649.325	LG4	P4	90.389	151777572
scaffold2721.2179278	LG4	P4	91.409	162713783
scaffold1448.217734	LG4	P4	91.412	170487714
scaffold165.445253	LG4	P4	91.415	157430226
scaffold625.2361536	LG4	P4	91.415	150922023
scaffold5907.1231051	LG4	P11	91.429	106549354
scaffold1022.177027	LG4	P4	91.441	173658689
scaffold649.1678200	LG4	P4	92.382	153455447
scaffold3460.297657	LG4	P4	92.382	168730733
scaffold381.29830	LG4	P4	93.267	163615514
scaffold2721.406781	LG4	P4	93.446	160941286
scaffold165.3436566	LG4	P4	93.446	160421539
scaffold3205.304949	LG4	P4	93.578	167616824
scaffold2721.498281	LG4	P4	93.709	161032786
scaffold381.1485150	LG4	P4	93.893	165070834
scaffold403.43542	LG4	P4	94.035	166638632
scaffold1702.41248	LG4	P4	94.09	166724421
scaffold3205.90241	LG4	P4	94.193	167831532
scaffold3460.31192	LG4	P4	95.077	168997198
scaffold1951.645661	LG4	P4	96.076	169675050
scaffold1448.894474	LG4	P4	96.128	171164454
scaffold4380.715760	LG4	P4	97.129	172704649
scaffold1022.38296	LG4	P4	98.101	173797420
scaffold1106.1872275	LG4	P4	99.27	177071055
scaffold1092.119671	LG4	P4	99.395	175886992
scaffold654.1219859	LG4	P4	100.293	180265988
scaffold453.385410	LG4	P4	100.323	174222125
scaffold1092.201235	LG4	P4	100.349	175968556
scaffold3686.3901	LG4	P4	100.349	178948230
scaffold1106.20058	LG4	P4	100.349	178923272
scaffold8695.282924	LG4	P4	100.349	179724632
scaffold3686.103042	LG4	P4	100.349	179047371
scaffold654.64703	LG4	P4	101.264	181421144
scaffold4373.12690	LG4	P4	102.207	181499536
scaffold4587.148452	LG4	P4	102.207	182809497
scaffold3301.179061	LG4	P4	102.257	183082870
scaffold2292.1304875	LG4	P4	102.257	185403144
scaffold681.738141	LG4	P4	102.257	184055186
scaffold1200.179580	LG4	P4	102.308	185202161
scaffold1200.146200	LG4	P4	102.308	185235541
scaffold308.556891	LG4	P4	102.436	187265909
scaffold308.826762	LG4	P4	102.436	187535780
scaffold2292.297698	LG4	P4	103.191	186410321
scaffold280.391701	LG4	P4	103.806	189163276
[truncated: 3,674 more rows]
