# Supplementary material for: Development of a SNP array and its application to genetic mapping and diversity assessment in pepper (Capsicum spp.)
Source: Sci Rep. 2016 Sep 13;6:33293. doi: 10.1038/srep33293 (PMC5020730; doi:10.1038/srep33293)
Supplement: Supplementary Table S6 [file srep33293-s4.xls]

## Sheet: ST6 
Supplementary Table S6. The horticultural characterization, grouping and population structure of 399 pepper elite/landrace lines.
NO.	Lines	Species	Fruit orientation	Pungency	Flower stigma colour	Mature fruit colour	Main stem colour	Fasciculation	Group	Sub-group	Population	P1	P2
1	Y92	C. annuum	Pendant	Pungent	Purple	Red	Green	Non-fasciculate	I	I	P1	0.913	0.087
2	Y94	C. annuum	Pendant	NA	Purple	NA	Green	Non-fasciculate	I	I	P1	0.912	0.088
3	Y114	C. annuum	Pendant	Non-pungent	White	Red	Green	Non-fasciculate	I	I	P1	0.749	0.251
4	Y120	C. annuum	Pendant	Pungent	White	Red	Green	Non-fasciculate	I	I	P1	0.807	0.193
5	Y155	C. annuum	Pendant	NA	White	NA	Green	Non-fasciculate	II	II-4	P2	0.003	0.997
6	Y157	C. annuum	Pendant	NA	White	NA	Green	Non-fasciculate	I	I	P1	0.72	0.28
7	Y158	C. annuum	Pendant	NA	White	NA	Green	Non-fasciculate	I	I	P1	0.802	0.198
8	Y160	C. annuum	Pendant	Non-pungent	White	Red	Green	Non-fasciculate	I	I	P1	0.848	0.152
9	Y161	C. annuum	Pendant	NA	Purple	NA	Green	Non-fasciculate	I	I	P1	0.831	0.169
10	Y162	C. annuum	Pendant	NA	White	NA	Green	Non-fasciculate	I	I	P1	0.635	0.365
11	Y163	C. annuum	Pendant	NA	White	NA	Green	Non-fasciculate	I	I	P1	0.957	0.043
12	Y164	C. annuum	Pendant	NA	White	NA	Green	Non-fasciculate	I	I	P1	0.645	0.355
13	Y165	C. annuum	Pendant	NA	White	NA	Green	Non-fasciculate	II	II-5	P2	0.163	0.837
14	Y13	C. annuum	Pendant	Pungent	White	Red	Green	Non-fasciculate	II	II-2	P2	0.348	0.652
15	Y15	C. annuum	Pendant	Pungent	Purple	Red	Green	Non-fasciculate	I	I	P1	0.887	0.113
16	Y18	C. annuum	Pendant	Non-pungent	White	Red	Green	Non-fasciculate	I	I	P1	0.896	0.104
17	Y19-2	C. annuum	Pendant	Pungent	White	Red	Green	Non-fasciculate	I	I	P1	0.686	0.314
18	Y27	C. annuum	Pendant	Pungent	White	Red	Green	Non-fasciculate	II	II-5	P2	0.002	0.998
19	Y34	C. annuum	Pendant	Pungent	White	Red	Green	Non-fasciculate	I	I	P1	0.999	0.001
20	Y62	C. annuum	Pendant	Non-pungent	White	Red	Green	Non-fasciculate	II	II-4	P2	0.001	0.999
21	Y72	C. annuum	Pendant	Non-pungent	White	Red	Green	Non-fasciculate	I	I	P1	0.577	0.423
22	Y82	C. annuum	Pendant	Non-pungent	White	Red	Green	Non-fasciculate	II	II-4	P2	0.002	0.998
23	Y169	C. annuum	Erect	Pungent	White	Red	Green	Non-fasciculate	II	II-5	P2	0.019	0.981
24	T2210	C. annuum	Pendant	Pungent	White	Red	Green	Non-fasciculate	II	II-5	P2	0.305	0.695
25	T2211	C. annuum	Pendant	NA	White	NA	Green	Non-fasciculate	II	II-5	P2	0.066	0.934
26	T2217	C. annuum	Erect	Pungent	White	Red	Green	Non-fasciculate	II	II-5	P2	0.039	0.961
27	T2218	C. annuum	Erect	Pungent	Purple	Red	Green	Non-fasciculate	II	II-5	P2	0.07	0.93
28	T2219	C. annuum	Erect	Pungent	White	Red	Green	Non-fasciculate	II	II-5	P2	0.001	0.999
29	T2221	C. annuum	Erect	Pungent	White	Red	Green	Non-fasciculate	II	II-5	P2	0.244	0.756
30	T2243	C. annuum	Erect	Pungent	White	Red	Green	Non-fasciculate	II	II-5	P2	0.002	0.998
31	T2252	C. annuum	Erect	Non-pungent	Purple	Red	Green	Non-fasciculate	II	II-5	P2	0.002	0.998
32	T2260	C. annuum	Erect	Pungent	Purple	Red	Green	Non-fasciculate	II	II-5	P2	0.102	0.898
33	T2241	C. annuum	Erect	Non-pungent	White	Red	Green	Non-fasciculate	II	II-5	P2	0.074	0.926
34	Y88	C. annuum	Pendant	Pungent	White	Red	Green	Non-fasciculate	II	II-4	P2	0.001	0.999
35	Y90	C. annuum	Pendant	Non-pungent	White	Red	Green	Non-fasciculate	I	I	P1	0.559	0.441
36	Y93	C. annuum	Pendant	Pungent	White	Red	Green	Non-fasciculate	II	II-4	P2	0.001	0.999
37	Y95	C. annuum	Pendant	Pungent	White	Red	Green	Non-fasciculate	I	I	P2	0.464	0.536
38	Y96	C. annuum	Pendant	Pungent	Purple	Red	Green	Non-fasciculate	I	I	P1	0.792	0.208
39	Y97	C. annuum	Pendant	Non-pungent	White	Red	Green	Non-fasciculate	I	I	P1	0.824	0.176
40	Y99	C. annuum	Pendant	Pungent	White	Red	Green	Non-fasciculate	II	II-4	P2	0.406	0.594
41	Y100	C. annuum	Pendant	Pungent	White	Red	Green	Non-fasciculate	I	I	P1	0.999	0.001
42	Y104	C. annuum	Pendant	Pungent	Purple	Red	Green	Non-fasciculate	I	I	P1	0.795	0.205
43	Y105	C. annuum	Pendant	Non-pungent	Purple	Red	Green	Non-fasciculate	I	I	P1	0.796	0.204
44	Y106	C. annuum	Pendant	Non-pungent	White	Red	Green	Non-fasciculate	I	I	P1	1	0
45	Y108	C. annuum	Pendant	Pungent	White	Red	Green	Non-fasciculate	II	II-5	P2	0.005	0.995
46	Y110	C. annuum	Pendant	Pungent	White	Red	Green	Non-fasciculate	II	II-1	P2	0.386	0.614
47	Y111	C. annuum	Pendant	Non-pungent	White	Red	Green	Non-fasciculate	II	II-4	P2	0.002	0.998
48	Y112	C. annuum	Pendant	Pungent	White	Red	Green	Non-fasciculate	I	I	P1	0.732	0.268
49	Y113	C. annuum	Pendant	Pungent	White	Red	Green	Non-fasciculate	I	I	P1	0.999	0.001
50	Y115	C. annuum	Pendant	Pungent	White	Red	Green	Non-fasciculate	I	I	P2	0.496	0.504
51	Y117	C. annuum	Pendant	Pungent	White	Red	Green	Non-fasciculate	I	I	P2	0.326	0.674
52	Y118	C. annuum	Pendant	Pungent	White	Red	Green	Non-fasciculate	I	I	P1	0.769	0.231
53	Y122	C. annuum	Pendant	Pungent	White	Red	Green	Non-fasciculate	II	II-5	P2	0.233	0.767
54	Y123	C. annuum	Pendant	Pungent	White	Red	Green	Non-fasciculate	II	II-5	P2	0.189	0.811
55	Y124	C. annuum	Pendant	Pungent	White	Red	Green	Non-fasciculate	II	II-4	P2	0.001	0.999
56	Y125	C. annuum	Pendant	Pungent	Purple	Red	Green	Non-fasciculate	II	II-5	P1	0.607	0.393
57	Y126	C. annuum	Pendant	Non-pungent	White	Red	Green	Non-fasciculate	NA	NA	P2	0.43	0.57
58	Y129	C. annuum	Pendant	Pungent	White	Red	Green	Non-fasciculate	I	I	P1	0.646	0.354
59	Y130	C. annuum	Pendant	Non-pungent	White	Red	Green	Non-fasciculate	I	I	P1	0.732	0.268
60	Y131	C. annuum	Pendant	Non-pungent	Purple	Red	Green	Non-fasciculate	I	I	P1	0.998	0.002
61	Y132	C. annuum	Pendant	Pungent	White	Red	Green	Non-fasciculate	I	I	P1	0.673	0.327
62	Y133	C. annuum	Pendant	Pungent	White	Red	Green	Non-fasciculate	II	II-5	P2	0.127	0.873
63	Y135	C. annuum	Pendant	Pungent	Purple	Red	Green	Non-fasciculate	I	I	P1	0.89	0.11
64	Y136	C. annuum	Pendant	Non-pungent	White	Red	Green	Non-fasciculate	II	II-4	P2	0.001	0.999
65	Y137	C. annuum	Pendant	Non-pungent	White	Red	Green	Non-fasciculate	II	II-4	P2	0.001	0.999
66	Y139	C. annuum	Pendant	Pungent	White	Red	Green	Non-fasciculate	I	I	P1	0.874	0.126
67	Y140	C. annuum	Pendant	Pungent	White	Red	Green	Non-fasciculate	I	I	P1	0.707	0.293
68	Y141	C. annuum	Pendant	Pungent	Purple	Red	Green	Non-fasciculate	I	I	P1	0.889	0.111
69	Y142	C. annuum	Pendant	Non-pungent	White	Red	Green	Non-fasciculate	I	I	P1	0.999	0.001
70	Y145	C. annuum	Pendant	Pungent	White	Red	Green	Non-fasciculate	II	II-2	P1	0.711	0.289
71	Y146	C. annuum	Pendant	Non-pungent	White	Red	Green	Non-fasciculate	I	I	P1	0.997	0.003
72	Y147	C. annuum	Pendant	Pungent	White	Red	Green	Non-fasciculate	I	I	P1	0.859	0.141
73	Y149	C. annuum	Pendant	Non-pungent	White	Red	Green	Non-fasciculate	I	I	P1	0.999	0.001
74	Y150	C. annuum	Pendant	Non-pungent	White	Red	Green	Non-fasciculate	II	II-4	P2	0.001	0.999
75	Y151	C. annuum	Pendant	Pungent	White	Red	Green	Non-fasciculate	I	I	P1	0.888	0.112
76	Y152	C. annuum	Pendant	Non-pungent	White	Red	Green	Non-fasciculate	II	II-4	P2	0.001	0.999
77	Y1	C. annuum	Pendant	Pungent	White	Red	Green	Non-fasciculate	I	I	P2	0.181	0.819
78	Y2	C. annuum	Pendant	Non-pungent	White	Red	Green	Non-fasciculate	I	I	P1	0.999	0.001
79	Y3	C. annuum	Pendant	Pungent	White	Red	Green	Non-fasciculate	I	I	P1	0.986	0.014
80	Y4	C. annuum	Pendant	Pungent	White	Red	Green	Non-fasciculate	I	I	P1	0.672	0.328
81	Y5	C. annuum	NA	Pungent	White	Red	Green	Non-fasciculate	II	II-5	P2	0.144	0.856
82	Y6	C. annuum	Pendant	Pungent	White	Red	Green	Non-fasciculate	I	I	P1	0.667	0.333
83	Y7	C. annuum	Pendant	Non-pungent	White	Red	Green	Non-fasciculate	I	I	P1	0.999	0.001
84	Y9	C. annuum	Pendant	Pungent	White	Red	Green	Non-fasciculate	I	I	P1	0.926	0.074
85	Y10	C. annuum	Pendant	Non-pungent	White	Yellow	Green	Non-fasciculate	II	II-5	P2	0.26	0.74
86	Y16	C. annuum	Pendant	Pungent	White	Yellow	Green	Non-fasciculate	I	I	P2	0.492	0.508
87	Y21	C. annuum	Pendant	Pungent	White	Red	Green	Non-fasciculate	II	II-5	P2	0.118	0.882
88	Y22	C. annuum	Pendant	Pungent	White	Red	Green	Non-fasciculate	I	I	P1	0.779	0.221
89	Y23	C. annuum	Pendant	Pungent	White	Red	Green	Non-fasciculate	II	II-4	P2	0.201	0.799
90	Y26	C. annuum	Pendant	Non-pungent	White	Red	Green	Non-fasciculate	II	II-4	P2	0.002	0.998
91	Y29	C. annuum	Pendant	Non-pungent	White	Red	Green	Non-fasciculate	II	II-4	P2	0.001	0.999
92	Y30	C. annuum	Pendant	Non-pungent	White	Red	Green	Non-fasciculate	I	I	P1	0.996	0.004
93	Y31	C. annuum	Pendant	Non-pungent	Purple	Red	Green	Non-fasciculate	II	II-2	P1	0.71	0.29
94	Y32	C. annuum	Pendant	Pungent	Purple	Red	Green	Non-fasciculate	I	I	P1	0.558	0.442
95	Y33	C. annuum	Pendant	Pungent	White	Red	Green	Non-fasciculate	II	II-5	P2	0.037	0.963
96	Y35	C. annuum	Pendant	Pungent	Purple	Red	Green	Non-fasciculate	II	II-2	P2	0.479	0.521
97	Y38	C. annuum	Pendant	Pungent	White	Red	Green	Non-fasciculate	I	I	P2	0.422	0.578
98	Y39	C. annuum	Pendant	Pungent	White	Red	Green	Non-fasciculate	I	I	P1	0.869	0.131
99	Y40	C. annuum	Pendant	Pungent	White	Red	Green	Non-fasciculate	II	II-5	P2	0.162	0.838
100	Y41	C. annuum	Pendant	Non-pungent	White	Red	Green	Non-fasciculate	II	II-4	P2	0.001	0.999
101	Y43	C. annuum	Pendant	Non-pungent	White	Red	Green	Non-fasciculate	II	II-4	P2	0.003	0.997
102	Y44	C. annuum	Pendant	Pungent	White	Red	Green	Non-fasciculate	I	I	P1	0.678	0.322
103	Y45	C. annuum	Pendant	Pungent	White	Red	Green	Non-fasciculate	I	I	P1	0.997	0.003
104	Y46	C. annuum	Pendant	Pungent	White	Red	Green	Non-fasciculate	I	I	P1	0.999	0.001
105	Y48	C. annuum	Pendant	Pungent	Purple	Red	Green	Non-fasciculate	I	I	P1	0.822	0.178
106	Y49	C. annuum	Pendant	Pungent	White	Red	Green	Non-fasciculate	I	I	P2	0.489	0.511
107	Y51	C. annuum	Pendant	Non-pungent	White	Red	Green	Non-fasciculate	II	II-4	P2	0.002	0.998
108	Y52	C. annuum	Pendant	Non-pungent	White	Red	Green	Non-fasciculate	I	I	P1	0.993	0.007
109	Y53	C. annuum	Pendant	Pungent	Purple	Red	Green	Non-fasciculate	I	I	P1	0.721	0.279
110	Y54	C. annuum	Pendant	Pungent	White	Red	Green	Non-fasciculate	I	I	P1	0.999	0.001
111	Y55	C. annuum	Pendant	Pungent	White	Red	Green	Non-fasciculate	I	I	P1	1	0
112	Y59	C. annuum	Pendant	Non-pungent	White	Red	Green	Non-fasciculate	I	I	P1	0.747	0.253
113	Y60	C. annuum	Erect	Pungent	White	Red	Green	Non-fasciculate	II	II-5	P2	0.015	0.985
114	Y61	C. annuum	Pendant	Non-pungent	White	Red	Green	Non-fasciculate	II	II-4	P2	0.001	0.999
115	Y64	C. annuum	Erect	Pungent	Purple	Red	Green	Non-fasciculate	II	II-5	P2	0.109	0.891
116	Y65	C. annuum	Pendant	Non-pungent	White	Red	Green	Non-fasciculate	II	II-5	P2	0.232	0.768
117	Y66	C. annuum	Pendant	Non-pungent	White	Red	Green	Non-fasciculate	I	I	P1	0.998	0.002
118	Y67	C. annuum	Pendant	Non-pungent	Purple	Red	Green	Non-fasciculate	I	I	P1	0.727	0.273
119	Y68	C. annuum	Pendant	Pungent	White	Red	Green	Non-fasciculate	I	I	P2	0.499	0.501
120	Y69	C. annuum	Pendant	Pungent	White	Red	Green	Non-fasciculate	II	II-5	P2	0.15	0.85
121	Y73	C. annuum	Pendant	Non-pungent	White	Red	Green	Non-fasciculate	II	II-2	P2	0.353	0.647
122	Y74	C. annuum	Pendant	Non-pungent	White	Red	Green	Non-fasciculate	I	I	P1	0.999	0.001
123	Y75	C. annuum	Pendant	Pungent	White	Red	Green	Non-fasciculate	II	II-5	P2	0.387	0.613
124	Y76	C. annuum	Pendant	Pungent	White	Red	Green	Non-fasciculate	I	I	P1	0.698	0.302
125	Y77	C. annuum	Pendant	Non-pungent	White	Red	Green	Non-fasciculate	I	I	P1	0.934	0.066
126	Y80	C. annuum	Pendant	Pungent	White	Red	Green	Non-fasciculate	I	I	P1	1	0
127	Y81	C. annuum	Pendant	Non-pungent	White	Red	Green	Non-fasciculate	II	II-2	P2	0.255	0.745
128	Y85	C. annuum	Pendant	Pungent	White	Red	Green	Non-fasciculate	I	I	P1	0.66	0.34
129	Y86	C. annuum	Pendant	Pungent	White	Red	Green	Non-fasciculate	II	II-5	P2	0.338	0.662
130	T2987	C. annuum	Pendant	Pungent	White	Red	Green	Non-fasciculate	II	II-5	P2	0.439	0.561
131	Y101	C. annuum	Pendant	Pungent	Purple	Red	Green	Non-fasciculate	II	II-5	P2	0.219	0.781
132	Y102	C. annuum	Pendant	Pungent	White	Red	Green	Non-fasciculate	II	II-5	P2	0.02	0.98
133	Y103	C. annuum	Pendant	Pungent	Purple	Red	Green	Non-fasciculate	II	II-5	P2	0.006	0.994
134	Y119	C. annuum	Pendant	Non-pungent	White	Red	Green	Non-fasciculate	II	II-2	P1	0.534	0.466
135	Y134	C. annuum	Pendant	Pungent	White	Red	Green	Non-fasciculate	II	II-2	P2	0.465	0.535
136	Y17	C. annuum	Pendant	Pungent	White	Red	Green	Non-fasciculate	II	II-4	P2	0.244	0.756
137	Y37	C. annuum	Pendant	Pungent	White	Yellow	Green	Non-fasciculate	I	I	P1	0.692	0.308
138	Y71	C. annuum	Pendant	Pungent	White	Red	Green	Non-fasciculate	I	I	P1	1	0
139	Y78	C. annuum	Pendant	Pungent	Purple	Red	Green	Non-fasciculate	I	I	P1	0.904	0.096
140	Y79	C. annuum	Pendant	Pungent	Purple	Red	Green	Non-fasciculate	I	I	P1	0.997	0.003
141	Y83	C. annuum	Pendant	Pungent	White	Red	Green	Non-fasciculate	II	II-5	P2	0.146	0.854
142	T2021	C. annuum	Erect	Pungent	White	Red	Green	Non-fasciculate	II	II-5	P2	0.026	0.974
143	T2024	C. annuum	Pendant	Pungent	White	Red	Green	Non-fasciculate	II	II-5	P2	0.075	0.925
144	T2032	C. annuum	Erect	Pungent	White	Red	Green	Non-fasciculate	II	II-5	P2	0.011	0.989
145	T2047	C. annuum	Pendant	Pungent	White	Red	Green	Non-fasciculate	II	II-5	P2	0.002	0.998
146	T2049	C. annuum	Pendant	Pungent	White	Red	Green	Non-fasciculate	II	II-5	P2	0.265	0.735
147	T2055	C. annuum	Erect	Pungent	White	Red	Green	Non-fasciculate	II	II-5	P2	0.125	0.875
148	T2056	C. annuum	Erect	Pungent	White	Red	Green	Non-fasciculate	II	II-5	P2	0.296	0.704
149	T2073	C. annuum	Erect	Pungent	White	Red	Green	Non-fasciculate	II	II-5	P2	0.003	0.997
150	T2086	C. annuum	Pendant	Pungent	White	Red	Green	Non-fasciculate	II	II-5	P2	0.037	0.963
151	T2089	C. annuum	Pendant	Pungent	White	Red	Green	Non-fasciculate	II	II-5	P2	0.004	0.996
152	T2090	C. annuum	Erect	Pungent	White	Red	Green	Non-fasciculate	II	II-5	P2	0.098	0.902
153	T2094	C. annuum	Erect	Pungent	White	Red	Green	Non-fasciculate	II	II-5	P2	0.026	0.974
154	T2106	C. annuum	Pendant	Pungent	White	Yellow	Green	Non-fasciculate	II	II-5	P2	0.377	0.623
155	T2111	C. annuum	Erect	Pungent	White	Red	Green	Non-fasciculate	II	II-5	P2	0.114	0.886
156	T2182	C. annuum	Erect	Pungent	White	Red	Green	Non-fasciculate	II	II-5	P2	0.089	0.911
157	T2128	C. annuum	Pendant	Pungent	White	Red	Green	Non-fasciculate	II	II-5	P1	0.763	0.237
158	T2209	C. annuum	Pendant	Pungent	White	Red	Green	Non-fasciculate	II	II-5	P2	0.148	0.852
159	T1708	C. annuum	Pendant	Pungent	Purple	Red	Green	Non-fasciculate	II	II-5	P2	0.056	0.944
160	T1731	C. annuum	Pendant	Pungent	White	Red	Green	Non-fasciculate	II	II-5	P2	0.128	0.872
161	T1732	C. annuum	Erect	Pungent	White	Red	Green	Non-fasciculate	II	II-5	P2	0.012	0.988
162	T1736	C. annuum	Erect	Pungent	White	Red	Green	Non-fasciculate	II	II-5	P2	0.005	0.995
163	T1740	C. annuum	Pendant	Pungent	Purple	Red	Green	Non-fasciculate	II	II-1	P1	0.654	0.346
164	T1758	C. annuum	Erect	Pungent	White	Red	Green	Non-fasciculate	II	II-5	P2	0.081	0.919
165	T1760	C. annuum	Pendant	Pungent	White	Red	Green	Non-fasciculate	I	I	P1	0.893	0.107
166	T1766	C. annuum	Pendant	Non-pungent	White	Red	Green	Fasciculate	II	II-5	P2	0.344	0.656
167	T1767	C. annuum	Pendant	Pungent	White	Red	Green	Non-fasciculate	II	II-5	P2	0.005	0.995
168	T1785	C. annuum	Erect	Pungent	White	Red	Green	Non-fasciculate	II	II-5	P2	0.006	0.994
169	T1798	C. annuum	Pendant	Non-pungent	White	Red	Green	Non-fasciculate	I	I	P1	0.758	0.242
170	T1718	C. annuum	Erect	Pungent	White	Red	Green	Non-fasciculate	II	II-5	P2	0.004	0.996
171	T1801	C. annuum	Erect	Pungent	White	Red	Green	Non-fasciculate	II	II-5	P2	0.003	0.997
172	T1816	C. annuum	Erect	Pungent	White	Red	Green	Non-fasciculate	II	II-5	P2	0.088	0.912
173	T1831	C. annuum	Erect	Non-pungent	White	Red	Green	Non-fasciculate	II	II-4	P2	0.213	0.787
174	T1837	C. annuum	Pendant	Pungent	Purple	Red	Green	Non-fasciculate	II	II-5	P2	0.017	0.983
175	T1872	C. annuum	Pendant	Pungent	White	Red	Green	Non-fasciculate	II	II-5	P2	0.061	0.939
176	T1910	C. annuum	Pendant	Pungent	White	Red	Green	Non-fasciculate	II	II-5	P2	0.094	0.906
177	T1916	C. annuum	Erect	Pungent	White	Red	Green	Non-fasciculate	II	II-5	P2	0.073	0.927
178	T1931	C. annuum	Pendant	Pungent	White	Red	Green	Non-fasciculate	I	I	P2	0.442	0.558
179	T1958	C. annuum	Pendant	Pungent	White	Red	Green	Non-fasciculate	II	II-5	P2	0.003	0.997
180	T1966	C. annuum	Pendant	Pungent	Purple	Red	Green	Non-fasciculate	II	II-5	P2	0.183	0.817
181	T1970	C. annuum	Erect	Pungent	White	Red	Green	Non-fasciculate	II	II-5	P2	0.088	0.912
182	T1976	C. annuum	Pendant	Pungent	White	Red	Green	Non-fasciculate	II	II-5	P2	0.002	0.998
183	L4569	C. annuum	NA	Pungent	White	Red	Green	Non-fasciculate	II	II-5	P2	0.063	0.937
184	L4611	C. annuum	Erect	Pungent	White	Red	Green	Non-fasciculate	II	II-5	P2	0.003	0.997
185	T1003	C. annuum	Pendant	Pungent	Purple	Yellow	Green	Non-fasciculate	II	II-5	P2	0.199	0.801
186	T1010	C. annuum	Erect	Pungent	White	Red	Green	Non-fasciculate	II	II-5	P2	0.122	0.878
187	T1011	C. annuum	Pendant	Pungent	White	Red	Green	Non-fasciculate	II	II-5	P2	0.187	0.813
188	T1012	C. annuum	Erect	Pungent	White	Red	Green	Non-fasciculate	II	II-5	P2	0.158	0.842
189	T1019	C. annuum	Erect	Pungent	White	Red	Green	Non-fasciculate	II	II-5	P2	0.326	0.674
190	T1021	C. annuum	Pendant	Pungent	White	Red	Green	Non-fasciculate	II	II-5	P2	0.087	0.913
191	T1023	C. annuum	Pendant	Pungent	White	Yellow	Green	Non-fasciculate	II	II-5	P2	0.395	0.605
192	T1036	C. annuum	Erect	Pungent	Purple	Red	Green	Non-fasciculate	II	II-5	P2	0.425	0.575
193	T1052	C. annuum	Erect	Pungent	White	Red	Green	Non-fasciculate	II	II-5	P2	0.179	0.821
194	T1075	C. annuum	Erect	Pungent	White	Red	Green	Non-fasciculate	II	II-5	P2	0.037	0.963
195	T1088	C. annuum	Erect	Pungent	White	Red	Green	Non-fasciculate	II	II-5	P2	0.096	0.904
196	T1109	C. annuum	Erect	Non-pungent	White	Red	Green	Non-fasciculate	II	II-5	P2	0.006	0.994
197	T1117	C. annuum	NA	Non-pungent	Purple	Red	Green	Non-fasciculate	II	II-5	P2	0.2	0.8
198	T1132	C. annuum	Pendant	Pungent	White	Red	Green	Non-fasciculate	II	II-5	P2	0.002	0.998
199	T1152	C. annuum	Erect	Pungent	White	Red	Green	Non-fasciculate	II	II-5	P2	0.169	0.831
200	T1155	C. annuum	Erect	Pungent	White	Red	Green	Non-fasciculate	II	II-5	P2	0.374	0.626
201	T1183	C. annuum	Pendant	Pungent	White	Red	Green	Non-fasciculate	I	I	P2	0.4	0.6
202	T1084	C. annuum	NA	Pungent	White	Red	Green	Non-fasciculate	II	II-5	P2	0.229	0.771
203	T1194	C. annuum	Erect	Pungent	Purple	Red	Green	Non-fasciculate	II	II-5	P2	0.139	0.861
204	T1195	C. annuum	Erect	Pungent	White	Red	Green	Fasciculate	II	II-5	P2	0.363	0.637
205	T1207	C. annuum	NA	Pungent	White	Red	Green	Non-fasciculate	II	II-5	P2	0.046	0.954
206	T1254	C. annuum	Pendant	Pungent	White	Red	Green	Non-fasciculate	II	II-5	P2	0.245	0.755
207	T1267	C. annuum	Erect	Pungent	White	Red	Green	Non-fasciculate	II	II-5	P2	0.017	0.983
208	T1278	C. annuum	Erect	Pungent	Purple	Red	Green	Non-fasciculate	II	II-5	P2	0.115	0.885
209	T1298	C. annuum	Pendant	Pungent	White	Red	Purple	Non-fasciculate	II	II-5	P2	0.004	0.996
210	T1301	C. annuum	Pendant	Pungent	White	Yellow	Purple	Non-fasciculate	II	II-5	P2	0.125	0.875
211	T1305	C. annuum	Erect	Pungent	Purple	Red	Green	Non-fasciculate	II	II-5	P2	0.007	0.993
212	T1325	C. annuum	Erect	Pungent	White	Red	Purple	Non-fasciculate	II	II-5	P2	0.003	0.997
213	T1342	C. annuum	Erect	Pungent	White	Red	Green	Non-fasciculate	II	II-5	P2	0.116	0.884
214	T1344	C. annuum	Pendant	Pungent	Purple	Red	Green	Non-fasciculate	II	II-5	P2	0.022	0.978
215	T1363	C. annuum	Erect	Pungent	White	Red	Green	Non-fasciculate	II	II-5	P2	0.056	0.944
216	T1398	C. annuum	Pendant	Non-pungent	White	Red	Green	Non-fasciculate	II	II-4	P2	0.001	0.999
217	T1417	C. annuum	Erect	Pungent	Purple	Red	Green	Non-fasciculate	II	II-5	P2	0.187	0.813
218	T1461	C. annuum	Pendant	Pungent	White	Red	Green	Non-fasciculate	II	II-5	P2	0.312	0.688
219	T1496	C. annuum	Pendant	Pungent	White	Red	Green	Non-fasciculate	II	II-5	P2	0.197	0.803
220	T1535	C. annuum	Pendant	Pungent	White	Red	Green	Non-fasciculate	II	II-5	P2	0.001	0.999
221	T1580	C. annuum	Erect	Non-pungent	White	Red	Green	Non-fasciculate	II	II-5	P2	0.195	0.805
222	T1604	C. annuum	Erect	Pungent	White	Red	Green	Non-fasciculate	II	II-5	P2	0.004	0.996
223	T1635	C. annuum	Pendant	Non-pungent	White	Red	Green	Non-fasciculate	I	I	P1	0.69	0.31
224	T1647	C. annuum	Pendant	Pungent	White	Red	Green	Non-fasciculate	II	II-5	P2	0.191	0.809
225	T1671	C. annuum	Erect	Pungent	White	Red	Green	Non-fasciculate	II	II-5	P2	0.054	0.946
226	T2242	C. annuum	Erect	Pungent	White	Red	Green	Non-fasciculate	II	II-5	P2	0.092	0.908
227	T2250	C. annuum	Pendant	Pungent	White	Red	Green	Non-fasciculate	II	II-5	P2	0.295	0.705
228	T2262	C. annuum	Pendant	Pungent	White	Red	Green	Non-fasciculate	II	II-5	P2	0.059	0.941
229	T2263	C. annuum	Pendant	Pungent	White	Red	Green	Non-fasciculate	II	II-5	P2	0.193	0.807
230	T2407	C. annuum	Erect	Pungent	White	Red	Green	Non-fasciculate	II	II-5	P2	0.084	0.916
231	T2465	C. annuum	Erect	Pungent	White	Red	Green	Non-fasciculate	II	II-5	P2	0.019	0.981
232	T2466	C. annuum	Erect	Pungent	Purple	Red	Green	Non-fasciculate	II	II-5	P2	0.165	0.835
233	T2601	C. annuum	Pendant	Pungent	Purple	Red	Green	Non-fasciculate	I	I	P1	0.747	0.253
234	T2645	C. annuum	Pendant	Pungent	Purple	Red	Green	Non-fasciculate	II	II-5	P2	0.029	0.971
235	T2667	C. annuum	Pendant	Pungent	White	Red	Green	Non-fasciculate	I	I	P2	0.43	0.57
236	T2023	C. annuum	Erect	Pungent	Purple	Red	Green	Non-fasciculate	II	II-5	P2	0.003	0.997
237	T2025	C. annuum	Pendant	Pungent	White	Red	Green	Non-fasciculate	II	II-5	P2	0.478	0.522
238	T2039	C. annuum	Pendant	Pungent	White	Red	Green	Non-fasciculate	II	II-5	P2	0.054	0.946
239	T2042	C. annuum	Erect	Pungent	White	Red	Green	Non-fasciculate	II	II-5	P2	0.165	0.835
240	T2068	C. annuum	Pendant	Pungent	White	Red	Purple	Non-fasciculate	II	II-5	P2	0.011	0.989
241	T2080	C. annuum	Erect	Pungent	White	Red	Green	Non-fasciculate	II	II-5	P2	0.09	0.91
242	T2088	C. annuum	Pendant	Pungent	Purple	Red	Green	Non-fasciculate	II	II-5	P2	0.006	0.994
243	T2065	C. annuum	Erect	Pungent	White	Red	Green	Non-fasciculate	II	II-5	P2	0.309	0.691
244	T2112	C. annuum	Erect	Non-pungent	White	Red	Green	Non-fasciculate	II	II-5	P2	0.24	0.76
245	T2115	C. annuum	Erect	Pungent	White	Red	Green	Non-fasciculate	II	II-5	P2	0.013	0.987
246	T2129	C. annuum	Pendant	Pungent	White	Yellow	Green	Non-fasciculate	II	II-5	P1	0.557	0.443
247	T2131	C. annuum	Pendant	Pungent	White	Yellow	Green	Non-fasciculate	II	II-5	P2	0.412	0.588
248	T2144	C. annuum	Erect	Pungent	White	Red	Green	Non-fasciculate	II	II-5	P2	0.068	0.932
249	T2146	C. annuum	Erect	Pungent	White	Red	Green	Non-fasciculate	II	II-5	P2	0.012	0.988
250	T2148	C. annuum	Erect	Pungent	White	Red	Green	Non-fasciculate	II	II-5	P2	0.065	0.935
251	T2152	C. annuum	Erect	Pungent	White	Red	Green	Non-fasciculate	II	II-5	P2	0.287	0.713
252	T2156	C. annuum	Erect	Non-pungent	White	Red	Green	Non-fasciculate	II	II-5	P2	0.03	0.97
253	T2159	C. annuum	Pendant	Pungent	White	Red	Green	Non-fasciculate	II	II-5	P2	0.01	0.99
254	T2162	C. annuum	Erect	Pungent	White	Red	Green	Non-fasciculate	II	II-5	P2	0.081	0.919
255	T2164	C. annuum	Erect	Pungent	White	Red	Green	Non-fasciculate	II	II-5	P2	0.031	0.969
256	T2166	C. annuum	Erect	Pungent	White	Red	Green	Non-fasciculate	II	II-5	P2	0.007	0.993
257	T2168	C. annuum	Erect	Non-pungent	White	Red	Purple	Non-fasciculate	II	II-5	P2	0.066	0.934
258	T2169	C. annuum	Erect	Pungent	White	Red	Green	Fasciculate	II	II-5	P2	0.003	0.997
259	T2177	C. annuum	Erect	Pungent	White	Red	Green	Non-fasciculate	II	II-5	P2	0.005	0.995
260	T2184	C. annuum	Erect	Pungent	White	Red	Green	Non-fasciculate	II	II-5	P2	0.013	0.987
261	T2188	C. annuum	Erect	Pungent	White	Red	Green	Non-fasciculate	II	II-5	P2	0.002	0.998
262	T2190	C. annuum	NA	Pungent	White	Red	Green	Non-fasciculate	II	II-5	P2	0.003	0.997
263	T2194	C. annuum	Pendant	Pungent	White	Red	Green	Non-fasciculate	II	II-5	P2	0.018	0.982
264	T2200	C. annuum	Erect	Pungent	White	Red	Green	Non-fasciculate	II	II-5	P2	0.006	0.994
265	T2203	C. annuum	Pendant	Pungent	White	Red	Green	Non-fasciculate	II	II-5	P2	0.049	0.951
266	T2205	C. annuum	Erect	Non-pungent	White	Red	Green	Non-fasciculate	II	II-5	P2	0.001	0.999
267	T2206	C. annuum	Erect	Pungent	White	Red	Green	Non-fasciculate	II	II-5	P2	0.004	0.996
268	T2207	C. annuum	Pendant	Non-pungent	White	Red	Green	Non-fasciculate	II	II-5	P2	0.222	0.778
269	T2208	C. annuum	Pendant	Pungent	White	Yellow	Green	Non-fasciculate	I	I	P1	0.756	0.244
270	T1614	C. annuum	Pendant	Pungent	Purple	Red	Green	Non-fasciculate	II	II-5	P2	0.122	0.878
271	T1724	C. annuum	Erect	Pungent	White	Red	Green	Non-fasciculate	II	II-5	P2	0.003	0.997
272	T1734	C. annuum	Pendant	Pungent	White	Yellow	Green	Non-fasciculate	II	II-5	P2	0.397	0.603
273	T1752	C. annuum	Erect	Pungent	White	Red	Green	Non-fasciculate	II	II-5	P2	0.249	0.751
274	T1762	C. annuum	Erect	Pungent	White	Red	Green	Non-fasciculate	II	II-5	P2	0.008	0.992
275	T1773	C. annuum	Erect	Pungent	White	Red	Green	Non-fasciculate	II	II-5	P2	0.146	0.854
276	T1786	C. annuum	Erect	Pungent	White	Red	Green	Non-fasciculate	II	II-5	P2	0.035	0.965
277	T1793	C. annuum	Erect	Pungent	Purple	Red	Green	Non-fasciculate	II	II-5	P2	0.238	0.762
278	T1799	C. annuum	Pendant	Pungent	White	Red	Green	Non-fasciculate	I	I	P2	0.431	0.569
279	T1804	C. annuum	Erect	Pungent	White	Red	Green	Non-fasciculate	II	II-5	P2	0.189	0.811
280	T1807	C. annuum	Pendant	Pungent	White	Yellow	Green	Non-fasciculate	II	II-5	P2	0.376	0.624
281	T1813	C. annuum	Pendant	Pungent	White	Red	Green	Non-fasciculate	II	II-5	P2	0.272	0.728
282	T1819	C. annuum	Erect	Pungent	Purple	Red	Green	Non-fasciculate	II	II-5	P2	0.195	0.805
283	T1839	C. annuum	Pendant	Pungent	White	Red	Green	Non-fasciculate	II	II-5	P2	0.081	0.919
284	T1842	C. annuum	Erect	Pungent	White	Red	Green	Non-fasciculate	II	II-5	P2	0.277	0.723
285	T1845	C. annuum	Pendant	Non-pungent	White	Red	Green	Non-fasciculate	II	II-1	P1	0.703	0.297
286	T1846	C. annuum	Erect	Pungent	White	Red	Green	Non-fasciculate	II	II-5	P2	0.142	0.858
287	T1857	C. annuum	Erect	Pungent	White	Red	Green	Non-fasciculate	II	II-5	P2	0.005	0.995
288	T1888	C. annuum	Pendant	Pungent	White	Red	Green	Non-fasciculate	II	II-5	P2	0.459	0.541
289	T1890	C. annuum	Erect	Pungent	White	Red	Green	Non-fasciculate	II	II-5	P2	0.093	0.907
290	T1892	C. annuum	Erect	Pungent	White	Red	Green	Non-fasciculate	II	II-5	P2	0.005	0.995
291	T1897	C. annuum	NA	Pungent	White	Red	Green	Non-fasciculate	II	II-5	P2	0.106	0.894
292	T1915	C. annuum	Erect	Pungent	White	Red	Green	Non-fasciculate	II	II-5	P2	0.002	0.998
293	T1917	C. annuum	Pendant	Pungent	White	Red	Purple	Non-fasciculate	II	II-5	P2	0.164	0.836
294	T1919	C. annuum	Pendant	Pungent	White	Yellow	Green	Non-fasciculate	II	II-5	P2	0.226	0.774
295	T1920	C. annuum	Erect	Pungent	White	Red	Green	Non-fasciculate	II	II-5	P2	0.419	0.581
296	T1934	C. annuum	Erect	Pungent	White	Red	Green	Non-fasciculate	II	II-5	P2	0.171	0.829
297	T1946	C. annuum	Erect	Pungent	White	Red	Green	Non-fasciculate	II	II-5	P2	0.096	0.904
298	T1949	C. annuum	Erect	Pungent	White	Red	Green	Non-fasciculate	II	II-5	P2	0.026	0.974
299	T1954	C. annuum	Erect	Pungent	Purple	Red	Green	Non-fasciculate	II	II-5	P2	0.002	0.998
300	T1965	C. annuum	Erect	Pungent	White	Red	Green	Non-fasciculate	II	II-5	P2	0.008	0.992
301	T1967	C. annuum	Erect	Pungent	White	Red	Green	Non-fasciculate	II	II-5	P2	0.092	0.908
302	T1980	C. annuum	Erect	Pungent	White	Red	Green	Non-fasciculate	II	II-5	P2	0.108	0.892
303	T1962	C. annuum	Erect	Non-pungent	White	Red	Green	Non-fasciculate	II	II-5	P2	0.284	0.716
304	T1780	C. annuum	Erect	Pungent	White	Red	Green	Non-fasciculate	II	II-5	P2	0.131	0.869
305	T1431	C. annuum	Erect	Pungent	White	Red	Green	Non-fasciculate	II	II-5	P2	0.006	0.994
306	T1434	C. annuum	NA	Pungent	White	Red	Green	Non-fasciculate	II	II-5	P2	0.086	0.914
307	T1448	C. annuum	Erect	Pungent	White	Red	Green	Non-fasciculate	II	II-5	P2	0.093	0.907
308	T1453	C. annuum	Erect	Pungent	White	Red	Green	Non-fasciculate	II	II-5	P2	0.013	0.987
309	T1456	C. annuum	Erect	Pungent	White	Red	Green	Non-fasciculate	II	II-5	P2	0.102	0.898
310	T1458	C. annuum	Erect	Pungent	White	Red	Green	Non-fasciculate	II	II-5	P2	0.286	0.714
311	T1486	C. annuum	Erect	Pungent	Purple	Red	Green	Fasciculate	II	II-5	P2	0.01	0.99
312	T1501	C. annuum	Erect	Pungent	White	Red	Green	Non-fasciculate	II	II-5	P2	0.215	0.785
313	T1517	C. annuum	Pendant	Pungent	White	Red	Green	Non-fasciculate	I	I	P1	0.575	0.425
314	T1570	C. annuum	Pendant	Pungent	White	Red	Green	Non-fasciculate	II	II-5	P2	0.335	0.665
315	T1572	C. annuum	Pendant	Pungent	White	Red	Green	Non-fasciculate	II	II-5	P2	0.073	0.927
316	T1576	C. annuum	Erect	Pungent	White	Red	Green	Non-fasciculate	II	II-5	P2	0.002	0.998
317	T1592	C. annuum	NA	Non-pungent	White	Red	Green	Non-fasciculate	II	II-4	P2	0.001	0.999
318	T1599	C. annuum	Erect	Pungent	White	Red	Green	Non-fasciculate	II	II-5	P2	0.08	0.92
319	T1611	C. annuum	Erect	Pungent	White	Red	Green	Non-fasciculate	II	II-5	P2	0.182	0.818
320	T1685	C. annuum	Erect	Non-pungent	White	Red	Green	Non-fasciculate	II	II-5	P2	0.052	0.948
321	T1693	C. annuum	Pendant	Non-pungent	White	Red	Purple	Non-fasciculate	II	II-5	P2	0.002	0.998
322	T2676	C. annuum	Pendant	Pungent	Purple	Red	Green	Non-fasciculate	I	I	P1	0.58	0.42
323	T2702	C. annuum	Erect	Pungent	White	Red	Green	Non-fasciculate	II	II-5	P2	0.098	0.902
324	T2748	C. annuum	Pendant	Pungent	White	Red	Green	Non-fasciculate	II	II-5	P2	0.012	0.988
325	T2789	C. annuum	Pendant	Pungent	White	Red	Green	Non-fasciculate	I	I	P1	0.592	0.408
326	T2901	C. annuum	Pendant	Pungent	Purple	Red	Green	Non-fasciculate	I	I	P1	0.73	0.27
327	T2871	C. annuum	Pendant	Pungent	White	Red	Green	Non-fasciculate	II	II-5	P2	0.293	0.707
328	T2925	C. annuum	Pendant	Pungent	White	Red	Green	Non-fasciculate	I	I	P1	0.533	0.467
329	T2975	C. annuum	Pendant	Pungent	White	Red	Green	Non-fasciculate	II	II-5	P2	0.413	0.587
330	T2982-2	C. annuum	Erect	Pungent	White	Red	Green	Non-fasciculate	II	II-5	P2	0.159	0.841
331	Y116	C. annuum	Pendant	Pungent	White	Red	Green	Non-fasciculate	II	II-4	P2	0.123	0.877
332	T87	C. annuum	Erect	Pungent	White	Red	Green	Non-fasciculate	II	II-5	P2	0.002	0.998
333	T305	C. annuum	Pendant	Pungent	White	Red	Green	Non-fasciculate	II	II-5	P2	0.129	0.871
334	T374-2	C. annuum	Erect	Pungent	White	Red	Green	Non-fasciculate	II	II-5	P2	0.138	0.862
335	T445	C. annuum	Erect	Pungent	White	Red	Green	Non-fasciculate	II	II-5	P2	0.049	0.951
336	T498	C. annuum	Erect	Pungent	White	Red	Green	Non-fasciculate	II	II-5	P2	0.116	0.884
337	T581	C. annuum	Erect	Pungent	White	Red	Green	Non-fasciculate	II	II-5	P2	0.005	0.995
338	T585	C. annuum	Erect	Pungent	White	Red	Green	Non-fasciculate	II	II-5	P2	0.043	0.957
339	T589	C. annuum	Erect	Pungent	White	Red	Green	Non-fasciculate	II	II-5	P2	0.09	0.91
340	T602	C. annuum	Erect	Pungent	White	Red	Green	Fasciculate	II	II-5	P2	0.019	0.981
341	T626	C. annuum	Erect	Pungent	White	Red	Green	Non-fasciculate	II	II-5	P2	0.085	0.915
342	T618	C. annuum	Pendant	Pungent	White	Red	Green	Non-fasciculate	II	II-5	P2	0.004	0.996
343	T698	C. annuum	Erect	Pungent	White	Red	Green	Non-fasciculate	II	II-5	P2	0.004	0.996
344	T701	C. annuum	Erect	Pungent	White	Red	Green	Non-fasciculate	I	I	P1	0.995	0.005
345	T709	C. annuum	Erect	Pungent	White	Red	Green	Non-fasciculate	II	II-5	P2	0.062	0.938
346	T756	C. annuum	Pendant	Pungent	White	Red	Purple	Non-fasciculate	II	II-5	P2	0.001	0.999
347	T810	C. annuum	Erect	Pungent	White	Red	Green	Non-fasciculate	II	II-5	P2	0.002	0.998
348	T830	C. annuum	Erect	Pungent	White	Red	Green	Non-fasciculate	II	II-5	P2	0.168	0.832
349	T852	C. annuum	Pendant	Non-pungent	White	Red	Green	Non-fasciculate	II	II-5	P2	0.378	0.622
350	T825	C. annuum	Pendant	Pungent	White	Red	Purple	Non-fasciculate	II	II-5	P2	0.132	0.868
351	T855	C. annuum	Pendant	Pungent	White	Red	Green	Non-fasciculate	II	II-5	P2	0.488	0.512
352	T866	C. annuum	Erect	Pungent	Purple	Red	Green	Non-fasciculate	II	II-5	P2	0.149	0.851
353	T894	C. annuum	Erect	Pungent	White	Red	Green	Non-fasciculate	II	II-5	P2	0.003	0.997
354	T997	C. annuum	Pendant	Pungent	White	Red	Green	Non-fasciculate	II	II-5	P2	0.133	0.867
355	T998	C. annuum	Erect	Pungent	White	Red	Green	Non-fasciculate	II	II-5	P2	0.051	0.949
356	T3136	C. annuum	Pendant	Pungent	White	Red	Green	Non-fasciculate	I	I	P1	0.74	0.26
357	T3156	C. annuum	Pendant	Pungent	White	Red	Green	Non-fasciculate	II	II-2	P2	0.459	0.541
358	T3185	C. annuum	Erect	Pungent	White	Red	Green	Non-fasciculate	II	II-5	P2	0.026	0.974
359	T3204	C. annuum	Erect	Pungent	White	Red	Green	Non-fasciculate	II	II-5	P2	0.077	0.923
360	T3207	C. annuum	Erect	Pungent	White	Red	Green	Non-fasciculate	II	II-5	P2	0.002	0.998
361	T3215	C. annuum	Pendant	Pungent	White	Red	Green	Non-fasciculate	II	II-5	P2	0.402	0.598
362	T3220	C. annuum	Pendant	Non-pungent	White	Red	Green	Non-fasciculate	II	II-5	P2	0.443	0.557
363	T3339	C. annuum	Erect	Pungent	White	Red	Green	Non-fasciculate	II	II-5	P2	0.015	0.985
364	T3379	C. annuum	Pendant	Pungent	White	Red	Green	Non-fasciculate	II	II-5	P2	0.294	0.706
365	T3394	C. annuum	Erect	Pungent	White	Red	Green	Non-fasciculate	II	II-5	P2	0.178	0.822
366	T3418	C. annuum	Pendant	Pungent	White	Yellow	Green	Non-fasciculate	II	II-5	P2	0.339	0.661
367	T3458	C. annuum	Pendant	Pungent	White	Red	Green	Non-fasciculate	II	II-5	P2	0.457	0.543
368	T3461	C. annuum	Erect	Pungent	White	Red	Green	Non-fasciculate	II	II-5	P2	0.112	0.888
369	T3491	C. annuum	Erect	Pungent	White	Red	Green	Non-fasciculate	II	II-5	P2	0.331	0.669
370	T3477	C. annuum	Erect	Pungent	White	Red	Green	Non-fasciculate	II	II-5	P2	0.038	0.962
371	T3512	C. annuum	Erect	Pungent	White	Red	Green	Non-fasciculate	II	II-5	P2	0.01	0.99
372	T3682	C. annuum	Pendant	Pungent	White	Red	Green	Non-fasciculate	II	II-5	P2	0.018	0.982
373	T3686	C. annuum	Pendant	Pungent	White	Red	Green	Non-fasciculate	II	II-5	P2	0.11	0.89
374	T3700	C. annuum	Pendant	Pungent	White	Red	Green	Non-fasciculate	II	II-5	P2	0.151	0.849
375	T3702	C. annuum	Pendant	Pungent	White	Red	Green	Non-fasciculate	II	II-5	P2	0.01	0.99
376	T3714	C. annuum	Pendant	Pungent	White	Red	Green	Non-fasciculate	II	II-5	P2	0.003	0.997
377	T3718	C. annuum	Pendant	Pungent	Purple	Red	Green	Non-fasciculate	II	II-5	P2	0.004	0.996
378	T3738	C. annuum	Erect	Pungent	White	Red	Green	Non-fasciculate	II	II-5	P2	0.003	0.997
379	T3747	C. annuum	Pendant	Non-pungent	White	Red	Green	Fasciculate	II	II-5	P2	0.077	0.923
380	T3760	C. annuum	Pendant	Pungent	White	Red	Green	Non-fasciculate	II	II-5	P2	0.073	0.927
381	T3765	C. annuum	Pendant	Pungent	White	Red	Green	Non-fasciculate	II	II-5	P2	0.008	0.992
382	T3273	C. annuum	Pendant	Pungent	Purple	Yellow	Green	Non-fasciculate	II	II-5	P1	0.665	0.335
383	Z37	C. annuum	Erect	Pungent	White	Red	Green	Non-fasciculate	II	II-5	P2	0.014	0.986
384	Z38	C. annuum	Erect	Pungent	White	Red	Green	Non-fasciculate	II	II-5	P2	0.004	0.996
385	Z39	C. annuum	Erect	Pungent	White	Red	Green	Non-fasciculate	II	II-5	P2	0.002	0.998
386	Z41	C. annuum	Erect	Pungent	White	Red	Green	Non-fasciculate	II	II-5	P2	0.006	0.994
387	BA3	C. annuum	Pendant	Pungent	NA	Red	NA	Non-fasciculate	I	I	P1	0.998	0.002
388	H2	C. annuum	Pendant	Pungent	NA	Red	NA	NA	I	I	P1	0.998	0.002
389	H23	C. annuum	Pendant	Pungent	NA	Red	NA	Non-fasciculate	I	I	P1	0.998	0.002
390	H24	C. annuum	Pendant	Pungent	NA	Red	NA	Non-fasciculate	I	I	P1	0.895	0.105
391	H25	C. annuum	Pendant	Pungent	NA	Red	NA	Non-fasciculate	II	II-2	P1	0.675	0.325
392	H26	C. annuum	Pendant	Pungent	NA	Red	NA	Non-fasciculate	I	I	P1	0.882	0.118
393	H27	C. annuum	NA	Pungent	NA	Red	NA	Non-fasciculate	II	II-2	P2	0.43	0.57
394	H29	C. annuum	Pendant	Non-pungent	NA	Red	NA	Non-fasciculate	II	II-3	P2	0.295	0.705
395	H32	C. annuum	Pendant	Non-pungent	NA	Red	NA	Non-fasciculate	I	I	P1	0.636	0.364
396	H33	C. annuum	Pendant	Non-pungent	NA	Red	NA	Non-fasciculate	II	II-4	P2	0.003	0.997
397	H40	C. annuum	Pendant	NA	NA	Red	NA	Non-fasciculate	I	I	P1	0.569	0.431
398	H56	C. annuum	Pendant	Pungent	NA	Red	NA	Non-fasciculate	I	I	P1	0.745	0.255
399	YNXML	C. frutescens	Erect	Pungent	NA	Red	NA	Non-fasciculate	Out group	Out group	NA	NA	NA
